# Supplementary material for: Modelling Random Coincidences in Positron Emission Tomography by Using Singles and Prompts: A Comparison Study
Source: PLoS One. 2016 Sep 7;11(9):e0162096. doi: 10.1371/journal.pone.0162096 (PMC5014417; doi:10.1371/journal.pone.0162096)
Supplement: S1 Data — (ZIP) [file pone.0162096.s001.zip]

Archive with 24 entries (24 files):
- S1_Fig3_Graphs.zip
- S2_Fig4_Graphs.zip
- S3_Fig5_Graphs.zip
- S4_Fig7_Graphs.zip
- S5_Fig8_Graphs.zip
- Fig3A.agr
- Fig3B.agr
- Fig3C.agr
- Fig3D.agr
- Fig4A.agr
- Fig4B.agr
- Fig4C.agr
- Fig5A.agr
- Fig5B.agr
- Fig5C.agr
- Fig5D.agr
- Fig5E.agr
- Fig5F.agr
- Fig5G.agr
- Fig5H.agr
- Fig5I.agr
- Fig7B.agr
- Fig8A.agr
- Fig8B.agr
