# Supplementary material for: Modelling Random Coincidences in Positron Emission Tomography by Using Singles and Prompts: A Comparison Study
Source: PLoS One. 2016 Sep 7;11(9):e0162096. doi: 10.1371/journal.pone.0162096 (PMC5014417; doi:10.1371/journal.pone.0162096)
Supplement: S1 Data — (ZIP) [file pone.0162096.s001.zip › Fig5A.agr]

# Grace project file
#
@version 50123
@page size 792, 612
@page scroll 5%
@page inout 5%
@link page off
@map font 8 to "Courier", "Courier"
@map font 10 to "Courier-Bold", "Courier-Bold"
@map font 11 to "Courier-BoldOblique", "Courier-BoldOblique"
@map font 9 to "Courier-Oblique", "Courier-Oblique"
@map font 14 to "Courier-Regular", "Courier-Regular"
@map font 15 to "Dingbats-Regular", "Dingbats-Regular"
@map font 4 to "Helvetica", "Helvetica"
@map font 6 to "Helvetica-Bold", "Helvetica-Bold"
@map font 7 to "Helvetica-BoldOblique", "Helvetica-BoldOblique"
@map font 5 to "Helvetica-Oblique", "Helvetica-Oblique"
@map font 20 to "NimbusMonoL-Bold", "NimbusMonoL-Bold"
@map font 21 to "NimbusMonoL-BoldOblique", "NimbusMonoL-BoldOblique"
@map font 22 to "NimbusMonoL-Regular", "NimbusMonoL-Regular"
@map font 23 to "NimbusMonoL-RegularOblique", "NimbusMonoL-RegularOblique"
@map font 24 to "NimbusRomanNo9L-Medium", "NimbusRomanNo9L-Medium"
@map font 25 to "NimbusRomanNo9L-MediumItalic", "NimbusRomanNo9L-MediumItalic"
@map font 26 to "NimbusRomanNo9L-Regular", "NimbusRomanNo9L-Regular"
@map font 27 to "NimbusRomanNo9L-RegularItalic", "NimbusRomanNo9L-RegularItalic"
@map font 28 to "NimbusSansL-Bold", "NimbusSansL-Bold"
@map font 29 to "NimbusSansL-BoldCondensed", "NimbusSansL-BoldCondensed"
@map font 30 to "NimbusSansL-BoldCondensedItalic", "NimbusSansL-BoldCondensedItalic"
@map font 31 to "NimbusSansL-BoldItalic", "NimbusSansL-BoldItalic"
@map font 32 to "NimbusSansL-Regular", "NimbusSansL-Regular"
@map font 33 to "NimbusSansL-RegularCondensed", "NimbusSansL-RegularCondensed"
@map font 34 to "NimbusSansL-RegularCondensedItalic", "NimbusSansL-RegularCondensedItalic"
@map font 35 to "NimbusSansL-RegularItalic", "NimbusSansL-RegularItalic"
@map font 36 to "StandardSymbolsL-Regular", "StandardSymbolsL-Regular"
@map font 12 to "Symbol", "Symbol"
@map font 38 to "Symbol-Regular", "Symbol-Regular"
@map font 2 to "Times-Bold", "Times-Bold"
@map font 3 to "Times-BoldItalic", "Times-BoldItalic"
@map font 1 to "Times-Italic", "Times-Italic"
@map font 0 to "Times-Roman", "Times-Roman"
@map font 43 to "URWBookmanL-DemiBold", "URWBookmanL-DemiBold"
@map font 44 to "URWBookmanL-DemiBoldItalic", "URWBookmanL-DemiBoldItalic"
@map font 45 to "URWBookmanL-Light", "URWBookmanL-Light"
@map font 46 to "URWBookmanL-LightItalic", "URWBookmanL-LightItalic"
@map font 47 to "URWChanceryL-MediumItalic", "URWChanceryL-MediumItalic"
@map font 48 to "URWGothicL-Book", "URWGothicL-Book"
@map font 49 to "URWGothicL-BookOblique", "URWGothicL-BookOblique"
@map font 50 to "URWGothicL-Demi", "URWGothicL-Demi"
@map font 51 to "URWGothicL-DemiOblique", "URWGothicL-DemiOblique"
@map font 52 to "URWPalladioL-Bold", "URWPalladioL-Bold"
@map font 53 to "URWPalladioL-BoldItalic", "URWPalladioL-BoldItalic"
@map font 54 to "URWPalladioL-Italic", "URWPalladioL-Italic"
@map font 55 to "URWPalladioL-Roman", "URWPalladioL-Roman"
@map font 56 to "Utopia-Bold", "Utopia-Bold"
@map font 57 to "Utopia-BoldItalic", "Utopia-BoldItalic"
@map font 58 to "Utopia-Italic", "Utopia-Italic"
@map font 59 to "Utopia-Regular", "Utopia-Regular"
@map font 13 to "ZapfDingbats", "ZapfDingbats"
@map color 0 to (255, 255, 255), "white"
@map color 1 to (0, 0, 0), "black"
@map color 2 to (255, 0, 0), "red"
@map color 3 to (0, 255, 0), "green"
@map color 4 to (0, 0, 255), "blue"
@map color 5 to (255, 255, 0), "yellow"
@map color 6 to (188, 143, 143), "brown"
@map color 7 to (220, 220, 220), "grey"
@map color 8 to (148, 0, 211), "violet"
@map color 9 to (0, 255, 255), "cyan"
@map color 10 to (255, 0, 255), "magenta"
@map color 11 to (255, 165, 0), "orange"
@map color 12 to (114, 33, 188), "indigo"
@map color 13 to (103, 7, 72), "maroon"
@map color 14 to (64, 224, 208), "turquoise"
@map color 15 to (0, 139, 0), "green4"
@reference date 0
@date wrap off
@date wrap year 1950
@default linewidth 1.0
@default linestyle 1
@default color 1
@default pattern 1
@default font 0
@default char size 1.000000
@default symbol size 1.000000
@default sformat "%.8g"
@background color 0
@page background fill on
@timestamp off
@timestamp 0.03, 0.03
@timestamp color 1
@timestamp rot 0
@timestamp font 0
@timestamp char size 1.000000
@timestamp def "Wed Jan 13 19:35:34 2016"
@r0 off
@link r0 to g0
@r0 type above
@r0 linestyle 1
@r0 linewidth 1.0
@r0 color 1
@r0 line 0, 0, 0, 0
@r1 off
@link r1 to g0
@r1 type above
@r1 linestyle 1
@r1 linewidth 1.0
@r1 color 1
@r1 line 0, 0, 0, 0
@r2 off
@link r2 to g0
@r2 type above
@r2 linestyle 1
@r2 linewidth 1.0
@r2 color 1
@r2 line 0, 0, 0, 0
@r3 off
@link r3 to g0
@r3 type above
@r3 linestyle 1
@r3 linewidth 1.0
@r3 color 1
@r3 line 0, 0, 0, 0
@r4 off
@link r4 to g0
@r4 type above
@r4 linestyle 1
@r4 linewidth 1.0
@r4 color 1
@r4 line 0, 0, 0, 0
@g0 on
@g0 hidden false
@g0 type XY
@g0 stacked false
@g0 bar hgap 0.000000
@g0 fixedpoint off
@g0 fixedpoint type 0
@g0 fixedpoint xy 0.000000, 0.000000
@g0 fixedpoint format general general
@g0 fixedpoint prec 6, 6
@with g0
@    world 0, 0, 100, 1.5
@    stack world 0, 0, 0, 0
@    znorm 1
@    view 0.150000, 0.150000, 1.150000, 0.850000
@    title "CRC"
@    title font 0
@    title size 2.200000
@    title color 1
@    subtitle ""
@    subtitle font 0
@    subtitle size 1.000000
@    subtitle color 1
@    xaxes scale Normal
@    yaxes scale Normal
@    xaxes invert off
@    yaxes invert off
@    xaxis  on
@    xaxis  type zero false
@    xaxis  offset 0.000000 , 0.000000
@    xaxis  bar on
@    xaxis  bar color 1
@    xaxis  bar linestyle 1
@    xaxis  bar linewidth 1.0
@    xaxis  label "Iteration"
@    xaxis  label layout para
@    xaxis  label place spec
@    xaxis  label place 0.420000, 0.070000
@    xaxis  label char size 1.800000
@    xaxis  label font 0
@    xaxis  label color 1
@    xaxis  label place normal
@    xaxis  tick on
@    xaxis  tick major 20
@    xaxis  tick minor ticks 1
@    xaxis  tick default 6
@    xaxis  tick place rounded true
@    xaxis  tick in
@    xaxis  tick major size 1.000000
@    xaxis  tick major color 1
@    xaxis  tick major linewidth 1.0
@    xaxis  tick major linestyle 1
@    xaxis  tick major grid off
@    xaxis  tick minor color 1
@    xaxis  tick minor linewidth 1.0
@    xaxis  tick minor linestyle 1
@    xaxis  tick minor grid off
@    xaxis  tick minor size 0.500000
@    xaxis  ticklabel on
@    xaxis  ticklabel format general
@    xaxis  ticklabel prec 5
@    xaxis  ticklabel formula ""
@    xaxis  ticklabel append ""
@    xaxis  ticklabel prepend ""
@    xaxis  ticklabel angle 0
@    xaxis  ticklabel skip 0
@    xaxis  ticklabel stagger 0
@    xaxis  ticklabel place normal
@    xaxis  ticklabel offset auto
@    xaxis  ticklabel offset 0.000000 , 0.010000
@    xaxis  ticklabel start type auto
@    xaxis  ticklabel start 0.000000
@    xaxis  ticklabel stop type auto
@    xaxis  ticklabel stop 0.000000
@    xaxis  ticklabel char size 1.450000
@    xaxis  ticklabel font 0
@    xaxis  ticklabel color 1
@    xaxis  tick place both
@    xaxis  tick spec type none
@    yaxis  on
@    yaxis  type zero false
@    yaxis  offset 0.000000 , 0.000000
@    yaxis  bar on
@    yaxis  bar color 1
@    yaxis  bar linestyle 1
@    yaxis  bar linewidth 1.0
@    yaxis  label "\1low"
@    yaxis  label layout para
@    yaxis  label place spec
@    yaxis  label place 0.000000, 0.120000
@    yaxis  label char size 2.200000
@    yaxis  label font 0
@    yaxis  label color 1
@    yaxis  label place normal
@    yaxis  tick on
@    yaxis  tick major 0.5
@    yaxis  tick minor ticks 1
@    yaxis  tick default 6
@    yaxis  tick place rounded true
@    yaxis  tick in
@    yaxis  tick major size 1.000000
@    yaxis  tick major color 1
@    yaxis  tick major linewidth 1.0
@    yaxis  tick major linestyle 1
@    yaxis  tick major grid off
@    yaxis  tick minor color 1
@    yaxis  tick minor linewidth 1.0
@    yaxis  tick minor linestyle 1
@    yaxis  tick minor grid off
@    yaxis  tick minor size 0.500000
@    yaxis  ticklabel on
@    yaxis  ticklabel format decimal
@    yaxis  ticklabel prec 1
@    yaxis  ticklabel formula ""
@    yaxis  ticklabel append ""
@    yaxis  ticklabel prepend ""
@    yaxis  ticklabel angle 0
@    yaxis  ticklabel skip 0
@    yaxis  ticklabel stagger 0
@    yaxis  ticklabel place normal
@    yaxis  ticklabel offset auto
@    yaxis  ticklabel offset 0.000000 , 0.010000
@    yaxis  ticklabel start type auto
@    yaxis  ticklabel start 0.000000
@    yaxis  ticklabel stop type auto
@    yaxis  ticklabel stop 0.000000
@    yaxis  ticklabel char size 1.450000
@    yaxis  ticklabel font 0
@    yaxis  ticklabel color 1
@    yaxis  tick place both
@    yaxis  tick spec type none
@    altxaxis  off
@    altyaxis  off
@    legend on
@    legend loctype view
@    legend 0.85, 0.39
@    legend box color 1
@    legend box pattern 1
@    legend box linewidth 1.0
@    legend box linestyle 1
@    legend box fill color 0
@    legend box fill pattern 1
@    legend font 0
@    legend char size 1.500000
@    legend color 1
@    legend length 14
@    legend vgap 1
@    legend hgap 1
@    legend invert false
@    frame type 0
@    frame linestyle 1
@    frame linewidth 1.0
@    frame color 1
@    frame pattern 1
@    frame background color 0
@    frame background pattern 0
@    s0 hidden true
@    s0 type xy
@    s0 symbol 0
@    s0 symbol size 1.000000
@    s0 symbol color 1
@    s0 symbol pattern 1
@    s0 symbol fill color 1
@    s0 symbol fill pattern 0
@    s0 symbol linewidth 1.0
@    s0 symbol linestyle 1
@    s0 symbol char 65
@    s0 symbol char font 0
@    s0 symbol skip 0
@    s0 line type 1
@    s0 line linestyle 1
@    s0 line linewidth 3.5
@    s0 line color 1
@    s0 line pattern 1
@    s0 baseline type 0
@    s0 baseline off
@    s0 dropline off
@    s0 fill type 0
@    s0 fill rule 0
@    s0 fill color 1
@    s0 fill pattern 1
@    s0 avalue off
@    s0 avalue type 2
@    s0 avalue char size 1.000000
@    s0 avalue font 0
@    s0 avalue color 1
@    s0 avalue rot 0
@    s0 avalue format general
@    s0 avalue prec 3
@    s0 avalue prepend ""
@    s0 avalue append ""
@    s0 avalue offset 0.000000 , 0.000000
@    s0 errorbar on
@    s0 errorbar place both
@    s0 errorbar color 1
@    s0 errorbar pattern 1
@    s0 errorbar size 1.000000
@    s0 errorbar linewidth 1.0
@    s0 errorbar linestyle 1
@    s0 errorbar riser linewidth 1.0
@    s0 errorbar riser linestyle 1
@    s0 errorbar riser clip off
@    s0 errorbar riser clip length 0.100000
@    s0 comment "/home/oliver/AnnaliST/Software/PythonChain/data/pid.dat"
@    s0 legend  "PID"
@    s1 hidden false
@    s1 type xy
@    s1 symbol 0
@    s1 symbol size 1.000000
@    s1 symbol color 1
@    s1 symbol pattern 1
@    s1 symbol fill color 1
@    s1 symbol fill pattern 0
@    s1 symbol linewidth 1.0
@    s1 symbol linestyle 1
@    s1 symbol char 65
@    s1 symbol char font 0
@    s1 symbol skip 0
@    s1 line type 1
@    s1 line linestyle 7
@    s1 line linewidth 3.5
@    s1 line color 1
@    s1 line pattern 1
@    s1 baseline type 0
@    s1 baseline off
@    s1 dropline off
@    s1 fill type 0
@    s1 fill rule 0
@    s1 fill color 1
@    s1 fill pattern 1
@    s1 avalue off
@    s1 avalue type 2
@    s1 avalue char size 1.000000
@    s1 avalue font 0
@    s1 avalue color 1
@    s1 avalue rot 0
@    s1 avalue format general
@    s1 avalue prec 3
@    s1 avalue prepend ""
@    s1 avalue append ""
@    s1 avalue offset 0.000000 , 0.000000
@    s1 errorbar on
@    s1 errorbar place both
@    s1 errorbar color 1
@    s1 errorbar pattern 1
@    s1 errorbar size 1.000000
@    s1 errorbar linewidth 1.0
@    s1 errorbar linestyle 1
@    s1 errorbar riser linewidth 1.0
@    s1 errorbar riser linestyle 1
@    s1 errorbar riser clip off
@    s1 errorbar riser clip length 0.100000
@    s1 comment "/home/oliver/AnnaliST/Software/PythonChain/data/psw.dat"
@    s1 legend  "\cX\C"
@    s2 hidden false
@    s2 type xy
@    s2 symbol 0
@    s2 symbol size 1.000000
@    s2 symbol color 15
@    s2 symbol pattern 1
@    s2 symbol fill color 15
@    s2 symbol fill pattern 0
@    s2 symbol linewidth 1.0
@    s2 symbol linestyle 1
@    s2 symbol char 65
@    s2 symbol char font 0
@    s2 symbol skip 0
@    s2 line type 1
@    s2 line linestyle 8
@    s2 line linewidth 3.5
@    s2 line color 15
@    s2 line pattern 1
@    s2 baseline type 0
@    s2 baseline off
@    s2 dropline off
@    s2 fill type 0
@    s2 fill rule 0
@    s2 fill color 1
@    s2 fill pattern 1
@    s2 avalue off
@    s2 avalue type 2
@    s2 avalue char size 1.000000
@    s2 avalue font 0
@    s2 avalue color 1
@    s2 avalue rot 0
@    s2 avalue format general
@    s2 avalue prec 3
@    s2 avalue prepend ""
@    s2 avalue append ""
@    s2 avalue offset 0.000000 , 0.000000
@    s2 errorbar on
@    s2 errorbar place both
@    s2 errorbar color 15
@    s2 errorbar pattern 1
@    s2 errorbar size 1.000000
@    s2 errorbar linewidth 1.0
@    s2 errorbar linestyle 1
@    s2 errorbar riser linewidth 1.0
@    s2 errorbar riser linestyle 1
@    s2 errorbar riser clip off
@    s2 errorbar riser clip length 0.100000
@    s2 comment "/home/oliver/AnnaliST/Software/PythonChain/data/pswrdw.dat"
@    s2 legend  "DW"
@    s3 hidden false
@    s3 type xy
@    s3 symbol 0
@    s3 symbol size 1.000000
@    s3 symbol color 1
@    s3 symbol pattern 1
@    s3 symbol fill color 1
@    s3 symbol fill pattern 0
@    s3 symbol linewidth 1.0
@    s3 symbol linestyle 1
@    s3 symbol char 65
@    s3 symbol char font 0
@    s3 symbol skip 0
@    s3 line type 1
@    s3 line linestyle 1
@    s3 line linewidth 3.5
@    s3 line color 1
@    s3 line pattern 1
@    s3 baseline type 0
@    s3 baseline off
@    s3 dropline off
@    s3 fill type 0
@    s3 fill rule 0
@    s3 fill color 1
@    s3 fill pattern 1
@    s3 avalue off
@    s3 avalue type 2
@    s3 avalue char size 1.000000
@    s3 avalue font 0
@    s3 avalue color 1
@    s3 avalue rot 0
@    s3 avalue format general
@    s3 avalue prec 3
@    s3 avalue prepend ""
@    s3 avalue append ""
@    s3 avalue offset 0.000000 , 0.000000
@    s3 errorbar on
@    s3 errorbar place both
@    s3 errorbar color 1
@    s3 errorbar pattern 1
@    s3 errorbar size 1.000000
@    s3 errorbar linewidth 1.0
@    s3 errorbar linestyle 1
@    s3 errorbar riser linewidth 1.0
@    s3 errorbar riser linestyle 1
@    s3 errorbar riser clip off
@    s3 errorbar riser clip length 0.100000
@    s3 comment "/home/oliver/AnnaliST/Software/PythonChain/data/pswrsp.dat"
@    s3 legend  "SP"
@    s4 hidden false
@    s4 type xy
@    s4 symbol 0
@    s4 symbol size 1.000000
@    s4 symbol color 4
@    s4 symbol pattern 1
@    s4 symbol fill color 4
@    s4 symbol fill pattern 0
@    s4 symbol linewidth 1.0
@    s4 symbol linestyle 1
@    s4 symbol char 65
@    s4 symbol char font 0
@    s4 symbol skip 0
@    s4 line type 1
@    s4 line linestyle 3
@    s4 line linewidth 3.5
@    s4 line color 4
@    s4 line pattern 1
@    s4 baseline type 0
@    s4 baseline off
@    s4 dropline off
@    s4 fill type 0
@    s4 fill rule 0
@    s4 fill color 1
@    s4 fill pattern 1
@    s4 avalue off
@    s4 avalue type 2
@    s4 avalue char size 1.000000
@    s4 avalue font 0
@    s4 avalue color 1
@    s4 avalue rot 0
@    s4 avalue format general
@    s4 avalue prec 3
@    s4 avalue prepend ""
@    s4 avalue append ""
@    s4 avalue offset 0.000000 , 0.000000
@    s4 errorbar on
@    s4 errorbar place both
@    s4 errorbar color 4
@    s4 errorbar pattern 1
@    s4 errorbar size 1.000000
@    s4 errorbar linewidth 1.0
@    s4 errorbar linestyle 1
@    s4 errorbar riser linewidth 1.0
@    s4 errorbar riser linestyle 1
@    s4 errorbar riser clip off
@    s4 errorbar riser clip length 0.100000
@    s4 comment "/home/oliver/AnnaliST/Software/PythonChain/data/pswrsr.dat"
@    s4 legend  "SR"
@    s5 hidden false
@    s5 type xy
@    s5 symbol 0
@    s5 symbol size 1.000000
@    s5 symbol color 2
@    s5 symbol pattern 1
@    s5 symbol fill color 2
@    s5 symbol fill pattern 0
@    s5 symbol linewidth 1.0
@    s5 symbol linestyle 1
@    s5 symbol char 65
@    s5 symbol char font 0
@    s5 symbol skip 0
@    s5 line type 1
@    s5 line linestyle 2
@    s5 line linewidth 3.5
@    s5 line color 2
@    s5 line pattern 1
@    s5 baseline type 0
@    s5 baseline off
@    s5 dropline off
@    s5 fill type 0
@    s5 fill rule 0
@    s5 fill color 1
@    s5 fill pattern 1
@    s5 avalue off
@    s5 avalue type 2
@    s5 avalue char size 1.000000
@    s5 avalue font 0
@    s5 avalue color 1
@    s5 avalue rot 0
@    s5 avalue format general
@    s5 avalue prec 3
@    s5 avalue prepend ""
@    s5 avalue append ""
@    s5 avalue offset 0.000000 , 0.000000
@    s5 errorbar on
@    s5 errorbar place both
@    s5 errorbar color 2
@    s5 errorbar pattern 1
@    s5 errorbar size 1.000000
@    s5 errorbar linewidth 1.0
@    s5 errorbar linestyle 1
@    s5 errorbar riser linewidth 1.0
@    s5 errorbar riser linestyle 1
@    s5 errorbar riser clip off
@    s5 errorbar riser clip length 0.100000
@    s5 comment "/home/oliver/AnnaliST/Software/PythonChain/data/pswrsw.dat"
@    s5 legend  "Ideal"
@    s6 hidden false
@    s6 type xy
@    s6 symbol 0
@    s6 symbol size 1.000000
@    s6 symbol color 1
@    s6 symbol pattern 1
@    s6 symbol fill color 1
@    s6 symbol fill pattern 0
@    s6 symbol linewidth 1.0
@    s6 symbol linestyle 1
@    s6 symbol char 65
@    s6 symbol char font 0
@    s6 symbol skip 0
@    s6 line type 1
@    s6 line linestyle 2
@    s6 line linewidth 1.0
@    s6 line color 1
@    s6 line pattern 1
@    s6 baseline type 0
@    s6 baseline off
@    s6 dropline off
@    s6 fill type 0
@    s6 fill rule 0
@    s6 fill color 1
@    s6 fill pattern 1
@    s6 avalue off
@    s6 avalue type 2
@    s6 avalue char size 1.000000
@    s6 avalue font 0
@    s6 avalue color 1
@    s6 avalue rot 0
@    s6 avalue format general
@    s6 avalue prec 3
@    s6 avalue prepend ""
@    s6 avalue append ""
@    s6 avalue offset 0.000000 , 0.000000
@    s6 errorbar on
@    s6 errorbar place both
@    s6 errorbar color 1
@    s6 errorbar pattern 1
@    s6 errorbar size 1.000000
@    s6 errorbar linewidth 1.0
@    s6 errorbar linestyle 1
@    s6 errorbar riser linewidth 1.0
@    s6 errorbar riser linestyle 1
@    s6 errorbar riser clip off
@    s6 errorbar riser clip length 0.100000
@    s6 comment "/home/oliver/AnnaliST/Software/PythonChain/data/CRChw_Ideal.dat"
@    s6 legend  ""
@target G0.S0
@type xy
0 0.20613936
1 0.44232685
2 0.65186636
3 0.8001794
4 0.89091255
5 0.94318087
6 0.97353449
7 0.99208305
8 1.0041757
9 1.0125124
10 1.0184633
11 1.0227349
12 1.0257512
13 1.0277728
14 1.0289793
15 1.0295354
16 1.0295671
17 1.0291783
18 1.0284519
19 1.0274792
20 1.0263088
21 1.0250005
22 1.0235934
23 1.0221454
24 1.0206586
25 1.0191663
26 1.0176891
27 1.0162327
28 1.0148264
29 1.0134544
30 1.0121343
31 1.0108677
32 1.0096666
33 1.0085179
34 1.0074163
35 1.0063766
36 1.0053895
37 1.0044636
38 1.0035823
39 1.0027542
40 1.001964
41 1.001234
42 1.00054
43 0.99988771
44 0.99927266
45 0.99869839
46 0.99815537
47 0.99764481
48 0.99717744
49 0.99672927
50 0.99630965
51 0.99591908
52 0.99555609
53 0.99520848
54 0.99489255
55 0.99458968
56 0.99431659
57 0.99405366
58 0.99381123
59 0.99358206
60 0.99337635
61 0.99317967
62 0.99299546
63 0.99283305
64 0.99267618
65 0.99253092
66 0.99240024
67 0.99227349
68 0.99216537
69 0.99206426
70 0.9919686
71 0.99188351
72 0.99180358
73 0.9917322
74 0.99167396
75 0.99160661
76 0.9915616
77 0.99151781
78 0.99148038
79 0.99144255
80 0.99141384
81 0.99138932
82 0.99137138
83 0.99135881
84 0.99134139
85 0.99133183
86 0.99133213
87 0.9913344
88 0.99133049
89 0.99133691
90 0.99134817
91 0.99135668
92 0.99136667
93 0.9913835
94 0.99140229
95 0.99141498
96 0.99144145
97 0.99146058
98 0.9914854
99 0.99151656
&
@target G0.S1
@type xy
0 0.11792374
1 0.24145583
2 0.36056887
3 0.46701259
4 0.5565365
5 0.62856146
6 0.68481711
7 0.72795133
8 0.76069264
9 0.78543633
10 0.80409733
11 0.8181784
12 0.82880708
13 0.83681387
14 0.84282934
15 0.84733272
16 0.85066498
17 0.85310006
18 0.85483548
19 0.85603192
20 0.85680753
21 0.85724671
22 0.85744355
23 0.85743176
24 0.85727777
25 0.85699954
26 0.85664401
27 0.85621946
28 0.85574517
29 0.85523967
30 0.85470513
31 0.85416956
32 0.85362124
33 0.85307199
34 0.85252527
35 0.8519923
36 0.85145164
37 0.85093506
38 0.85042004
39 0.84992247
40 0.84944319
41 0.84896871
42 0.84851278
43 0.84806448
44 0.84762846
45 0.84720757
46 0.8467985
47 0.84640453
48 0.84601879
49 0.8456392
50 0.84527634
51 0.8449248
52 0.84457928
53 0.84424551
54 0.84392523
55 0.84360718
56 0.84330183
57 0.8429976
58 0.84271053
59 0.84243263
60 0.84215288
61 0.84188253
62 0.84161551
63 0.84136305
64 0.84111391
65 0.84087326
66 0.84063542
67 0.84040505
68 0.84018263
69 0.83996493
70 0.83974584
71 0.83953609
72 0.83933093
73 0.83912661
74 0.83893866
75 0.83874306
76 0.83855451
77 0.83837409
78 0.83819598
79 0.83802312
80 0.83785263
81 0.83768579
82 0.83751755
83 0.83736218
84 0.83720281
85 0.83705439
86 0.83690964
87 0.83675888
88 0.83661192
89 0.83647335
90 0.83633823
91 0.83619803
92 0.83606801
93 0.83593969
94 0.83581908
95 0.83568956
96 0.83557113
97 0.83545379
98 0.83533299
99 0.8352252
&
@target G0.S2
@type xy
0 0.11792379
1 0.24107139
2 0.36019258
3 0.46713117
4 0.55749802
5 0.6305337
6 0.6877862
7 0.7318096
8 0.76529976
9 0.79064177
10 0.80977852
11 0.82422468
12 0.83513545
13 0.8433687
14 0.84957041
15 0.85421398
16 0.85766855
17 0.86020129
18 0.86202939
19 0.86330104
20 0.86414025
21 0.86465045
22 0.86489995
23 0.86494808
24 0.86484699
25 0.86461671
26 0.86429972
27 0.86391644
28 0.863484
29 0.86301764
30 0.8625272
31 0.86201889
32 0.86150712
33 0.86098878
34 0.86047479
35 0.85997151
36 0.85946873
37 0.85897664
38 0.85849359
39 0.85802559
40 0.85756305
41 0.85711936
42 0.85667938
43 0.85625883
44 0.85585135
45 0.85544367
46 0.85505647
47 0.85467679
48 0.85430445
49 0.85394704
50 0.85359752
51 0.85326208
52 0.85292824
53 0.85260429
54 0.85228381
55 0.8519804
56 0.85168367
57 0.85138763
58 0.85110341
59 0.85082313
60 0.85055113
61 0.85028246
62 0.8500181
63 0.84977179
64 0.84951557
65 0.84927148
66 0.84903523
67 0.84879802
68 0.84856765
69 0.84834077
70 0.84812433
71 0.84790508
72 0.84769632
73 0.84748377
74 0.84728013
75 0.84708388
76 0.84688392
77 0.84669183
78 0.84650463
79 0.84631866
80 0.84613206
81 0.8459591
82 0.84578223
83 0.84560709
84 0.84543982
85 0.84527415
86 0.84510657
87 0.84494679
88 0.84479093
89 0.84462758
90 0.84448162
91 0.84433167
92 0.84418235
93 0.84404136
94 0.84389862
95 0.84375426
96 0.84361232
97 0.84347941
98 0.84334753
99 0.84321791
&
@target G0.S3
@type xy
0 0.11792378
1 0.25271561
2 0.40181309
3 0.55503331
4 0.69966894
5 0.82500104
6 0.92530327
7 0.99998137
8 1.0519429
9 1.0855899
10 1.105431
11 1.1154065
12 1.1186193
13 1.1174076
14 1.1134772
15 1.1079824
16 1.1017325
17 1.0952499
18 1.088872
19 1.0827864
20 1.0771106
21 1.0718858
22 1.067138
23 1.062838
24 1.0589735
25 1.0554992
26 1.0523846
27 1.0496006
28 1.0471045
29 1.0448633
30 1.0428492
31 1.0410453
32 1.0394151
33 1.0379357
34 1.0365911
35 1.0353739
36 1.0342669
37 1.0332458
38 1.0323125
39 1.0314633
40 1.0306698
41 1.029928
42 1.0292502
43 1.0286139
44 1.0280175
45 1.0274682
46 1.0269435
47 1.026447
48 1.0259815
49 1.0255416
50 1.0251264
51 1.0247349
52 1.0243528
53 1.0239996
54 1.0236574
55 1.0233239
56 1.0230108
57 1.022711
58 1.0224243
59 1.0221421
60 1.0218702
61 1.0216129
62 1.0213669
63 1.0211277
64 1.0208881
65 1.0206632
66 1.0204403
67 1.0202297
68 1.0200256
69 1.019824
70 1.0196245
71 1.0194433
72 1.019259
73 1.0190792
74 1.0189087
75 1.0187341
76 1.0185648
77 1.0184112
78 1.018255
79 1.0180954
80 1.017949
81 1.0177969
82 1.0176535
83 1.01752
84 1.0173869
85 1.0172507
86 1.0171241
87 1.016997
88 1.0168745
89 1.0167554
90 1.0166365
91 1.0165235
92 1.0164095
93 1.0163013
94 1.0161927
95 1.0160922
96 1.0159882
97 1.0158892
98 1.0157935
99 1.0156986
&
@target G0.S4
@type xy
0 0.11792388
1 0.25499437
2 0.41239306
3 0.58367972
4 0.75792457
5 0.92261212
6 1.0672163
7 1.185596
8 1.2763576
9 1.3416029
10 1.3852679
11 1.4117836
12 1.4252955
13 1.4293401
14 1.4267151
15 1.4196049
16 1.4096433
17 1.3980391
18 1.3856419
19 1.3730514
20 1.3606948
21 1.3488285
22 1.3376118
23 1.3271527
24 1.3174729
25 1.3085946
26 1.3004765
27 1.2930963
28 1.2863977
29 1.2803415
30 1.2748647
31 1.2699105
32 1.2654476
33 1.2614075
34 1.2577713
35 1.2544782
36 1.2515041
37 1.2488112
38 1.2463679
39 1.2441527
40 1.2421343
41 1.2403064
42 1.2386254
43 1.2371021
44 1.2357008
45 1.2344252
46 1.2332391
47 1.2321595
48 1.2311648
49 1.2302387
50 1.229386
51 1.228596
52 1.2278665
53 1.2271776
54 1.2265445
55 1.2259507
56 1.2253992
57 1.2248771
58 1.2243896
59 1.2239375
60 1.2234985
61 1.2230862
62 1.2226979
63 1.2223264
64 1.2219833
65 1.2216479
66 1.2213358
67 1.2210307
68 1.2207408
69 1.2204661
70 1.2201934
71 1.2199321
72 1.2196874
73 1.2194461
74 1.2192112
75 1.2189903
76 1.2187688
77 1.218561
78 1.2183531
79 1.2181492
80 1.2179537
81 1.2177607
82 1.2175742
83 1.2173916
84 1.2172066
85 1.2170355
86 1.2168592
87 1.2166958
88 1.2165301
89 1.2163639
90 1.2162001
91 1.2160484
92 1.215893
93 1.2157373
94 1.2155856
95 1.2154381
96 1.2152961
97 1.2151517
98 1.2150131
99 1.2148777
&
@target G0.S5
@type xy
0 0.11792443
1 0.32360895
2 0.55070232
3 0.73762077
4 0.86196761
5 0.93408552
6 0.97323998
7 0.9944188
8 1.0064921
9 1.0140482
10 1.0192802
11 1.02319
12 1.0262213
13 1.0285949
14 1.0303832
15 1.0316781
16 1.032511
17 1.0329427
18 1.0330233
19 1.0328095
20 1.0323344
21 1.0316567
22 1.0308198
23 1.0298575
24 1.0287931
25 1.0276673
26 1.02649
27 1.0253005
28 1.024094
29 1.0228999
30 1.0217233
31 1.0205662
32 1.0194435
33 1.0183584
34 1.0173143
35 1.0163047
36 1.0153409
37 1.0144235
38 1.0135533
39 1.012725
40 1.0119375
41 1.0111872
42 1.0104845
43 1.009818
44 1.009188
45 1.0085883
46 1.0080369
47 1.0075089
48 1.0070155
49 1.006559
50 1.0061137
51 1.0057049
52 1.0053179
53 1.0049564
54 1.004622
55 1.0043021
56 1.0040049
57 1.0037256
58 1.0034727
59 1.003231
60 1.0030029
61 1.0027879
62 1.0025984
63 1.0024114
64 1.0022468
65 1.0020888
66 1.0019383
67 1.00181
68 1.0016799
69 1.0015634
70 1.0014592
71 1.0013618
72 1.0012767
73 1.0011919
74 1.0011208
75 1.0010505
76 1.0009892
77 1.0009296
78 1.0008841
79 1.0008386
80 1.0007976
81 1.0007643
82 1.0007311
83 1.0007035
84 1.0006814
85 1.0006628
86 1.0006467
87 1.0006351
88 1.0006249
89 1.0006155
90 1.0006117
91 1.0006094
92 1.0006023
93 1.0006096
94 1.0006132
95 1.0006158
96 1.0006274
97 1.0006332
98 1.0006422
99 1.0006511
&
@target G0.S6
@type xy
0 1
99 1
&
