# Supplementary material for: Modelling Random Coincidences in Positron Emission Tomography by Using Singles and Prompts: A Comparison Study
Source: PLoS One. 2016 Sep 7;11(9):e0162096. doi: 10.1371/journal.pone.0162096 (PMC5014417; doi:10.1371/journal.pone.0162096)
Supplement: S1 Data — (ZIP) [file pone.0162096.s001.zip › Fig5C.agr]

# Grace project file
#
@version 50123
@page size 792, 612
@page scroll 5%
@page inout 5%
@link page off
@map font 8 to "Courier", "Courier"
@map font 10 to "Courier-Bold", "Courier-Bold"
@map font 11 to "Courier-BoldOblique", "Courier-BoldOblique"
@map font 9 to "Courier-Oblique", "Courier-Oblique"
@map font 14 to "Courier-Regular", "Courier-Regular"
@map font 15 to "Dingbats-Regular", "Dingbats-Regular"
@map font 4 to "Helvetica", "Helvetica"
@map font 6 to "Helvetica-Bold", "Helvetica-Bold"
@map font 7 to "Helvetica-BoldOblique", "Helvetica-BoldOblique"
@map font 5 to "Helvetica-Oblique", "Helvetica-Oblique"
@map font 20 to "NimbusMonoL-Bold", "NimbusMonoL-Bold"
@map font 21 to "NimbusMonoL-BoldOblique", "NimbusMonoL-BoldOblique"
@map font 22 to "NimbusMonoL-Regular", "NimbusMonoL-Regular"
@map font 23 to "NimbusMonoL-RegularOblique", "NimbusMonoL-RegularOblique"
@map font 24 to "NimbusRomanNo9L-Medium", "NimbusRomanNo9L-Medium"
@map font 25 to "NimbusRomanNo9L-MediumItalic", "NimbusRomanNo9L-MediumItalic"
@map font 26 to "NimbusRomanNo9L-Regular", "NimbusRomanNo9L-Regular"
@map font 27 to "NimbusRomanNo9L-RegularItalic", "NimbusRomanNo9L-RegularItalic"
@map font 28 to "NimbusSansL-Bold", "NimbusSansL-Bold"
@map font 29 to "NimbusSansL-BoldCondensed", "NimbusSansL-BoldCondensed"
@map font 30 to "NimbusSansL-BoldCondensedItalic", "NimbusSansL-BoldCondensedItalic"
@map font 31 to "NimbusSansL-BoldItalic", "NimbusSansL-BoldItalic"
@map font 32 to "NimbusSansL-Regular", "NimbusSansL-Regular"
@map font 33 to "NimbusSansL-RegularCondensed", "NimbusSansL-RegularCondensed"
@map font 34 to "NimbusSansL-RegularCondensedItalic", "NimbusSansL-RegularCondensedItalic"
@map font 35 to "NimbusSansL-RegularItalic", "NimbusSansL-RegularItalic"
@map font 36 to "StandardSymbolsL-Regular", "StandardSymbolsL-Regular"
@map font 12 to "Symbol", "Symbol"
@map font 38 to "Symbol-Regular", "Symbol-Regular"
@map font 2 to "Times-Bold", "Times-Bold"
@map font 3 to "Times-BoldItalic", "Times-BoldItalic"
@map font 1 to "Times-Italic", "Times-Italic"
@map font 0 to "Times-Roman", "Times-Roman"
@map font 43 to "URWBookmanL-DemiBold", "URWBookmanL-DemiBold"
@map font 44 to "URWBookmanL-DemiBoldItalic", "URWBookmanL-DemiBoldItalic"
@map font 45 to "URWBookmanL-Light", "URWBookmanL-Light"
@map font 46 to "URWBookmanL-LightItalic", "URWBookmanL-LightItalic"
@map font 47 to "URWChanceryL-MediumItalic", "URWChanceryL-MediumItalic"
@map font 48 to "URWGothicL-Book", "URWGothicL-Book"
@map font 49 to "URWGothicL-BookOblique", "URWGothicL-BookOblique"
@map font 50 to "URWGothicL-Demi", "URWGothicL-Demi"
@map font 51 to "URWGothicL-DemiOblique", "URWGothicL-DemiOblique"
@map font 52 to "URWPalladioL-Bold", "URWPalladioL-Bold"
@map font 53 to "URWPalladioL-BoldItalic", "URWPalladioL-BoldItalic"
@map font 54 to "URWPalladioL-Italic", "URWPalladioL-Italic"
@map font 55 to "URWPalladioL-Roman", "URWPalladioL-Roman"
@map font 56 to "Utopia-Bold", "Utopia-Bold"
@map font 57 to "Utopia-BoldItalic", "Utopia-BoldItalic"
@map font 58 to "Utopia-Italic", "Utopia-Italic"
@map font 59 to "Utopia-Regular", "Utopia-Regular"
@map font 13 to "ZapfDingbats", "ZapfDingbats"
@map color 0 to (255, 255, 255), "white"
@map color 1 to (0, 0, 0), "black"
@map color 2 to (255, 0, 0), "red"
@map color 3 to (0, 255, 0), "green"
@map color 4 to (0, 0, 255), "blue"
@map color 5 to (255, 255, 0), "yellow"
@map color 6 to (188, 143, 143), "brown"
@map color 7 to (220, 220, 220), "grey"
@map color 8 to (148, 0, 211), "violet"
@map color 9 to (0, 255, 255), "cyan"
@map color 10 to (255, 0, 255), "magenta"
@map color 11 to (255, 165, 0), "orange"
@map color 12 to (114, 33, 188), "indigo"
@map color 13 to (103, 7, 72), "maroon"
@map color 14 to (64, 224, 208), "turquoise"
@map color 15 to (0, 139, 0), "green4"
@reference date 0
@date wrap off
@date wrap year 1950
@default linewidth 1.0
@default linestyle 1
@default color 1
@default pattern 1
@default font 0
@default char size 1.000000
@default symbol size 1.000000
@default sformat "%.8g"
@background color 0
@page background fill on
@timestamp off
@timestamp 0.03, 0.03
@timestamp color 1
@timestamp rot 0
@timestamp font 0
@timestamp char size 1.000000
@timestamp def "Wed Jan 13 19:42:31 2016"
@r0 off
@link r0 to g0
@r0 type above
@r0 linestyle 1
@r0 linewidth 1.0
@r0 color 1
@r0 line 0, 0, 0, 0
@r1 off
@link r1 to g0
@r1 type above
@r1 linestyle 1
@r1 linewidth 1.0
@r1 color 1
@r1 line 0, 0, 0, 0
@r2 off
@link r2 to g0
@r2 type above
@r2 linestyle 1
@r2 linewidth 1.0
@r2 color 1
@r2 line 0, 0, 0, 0
@r3 off
@link r3 to g0
@r3 type above
@r3 linestyle 1
@r3 linewidth 1.0
@r3 color 1
@r3 line 0, 0, 0, 0
@r4 off
@link r4 to g0
@r4 type above
@r4 linestyle 1
@r4 linewidth 1.0
@r4 color 1
@r4 line 0, 0, 0, 0
@g0 on
@g0 hidden false
@g0 type XY
@g0 stacked false
@g0 bar hgap 0.000000
@g0 fixedpoint off
@g0 fixedpoint type 0
@g0 fixedpoint xy 0.000000, 0.000000
@g0 fixedpoint format general general
@g0 fixedpoint prec 6, 6
@with g0
@    world 0, 0, 100, 1
@    stack world 0, 0, 0, 0
@    znorm 1
@    view 0.150000, 0.150000, 1.150000, 0.850000
@    title "SOR"
@    title font 0
@    title size 2.200000
@    title color 1
@    subtitle ""
@    subtitle font 0
@    subtitle size 1.000000
@    subtitle color 1
@    xaxes scale Normal
@    yaxes scale Normal
@    xaxes invert off
@    yaxes invert off
@    xaxis  on
@    xaxis  type zero false
@    xaxis  offset 0.000000 , 0.000000
@    xaxis  bar on
@    xaxis  bar color 1
@    xaxis  bar linestyle 1
@    xaxis  bar linewidth 1.0
@    xaxis  label "Iteration"
@    xaxis  label layout para
@    xaxis  label place spec
@    xaxis  label place 0.420000, 0.070000
@    xaxis  label char size 1.800000
@    xaxis  label font 0
@    xaxis  label color 1
@    xaxis  label place normal
@    xaxis  tick on
@    xaxis  tick major 20
@    xaxis  tick minor ticks 1
@    xaxis  tick default 6
@    xaxis  tick place rounded true
@    xaxis  tick in
@    xaxis  tick major size 1.000000
@    xaxis  tick major color 1
@    xaxis  tick major linewidth 1.0
@    xaxis  tick major linestyle 1
@    xaxis  tick major grid off
@    xaxis  tick minor color 1
@    xaxis  tick minor linewidth 1.0
@    xaxis  tick minor linestyle 1
@    xaxis  tick minor grid off
@    xaxis  tick minor size 0.500000
@    xaxis  ticklabel on
@    xaxis  ticklabel format general
@    xaxis  ticklabel prec 5
@    xaxis  ticklabel formula ""
@    xaxis  ticklabel append ""
@    xaxis  ticklabel prepend ""
@    xaxis  ticklabel angle 0
@    xaxis  ticklabel skip 0
@    xaxis  ticklabel stagger 0
@    xaxis  ticklabel place normal
@    xaxis  ticklabel offset auto
@    xaxis  ticklabel offset 0.000000 , 0.010000
@    xaxis  ticklabel start type auto
@    xaxis  ticklabel start 0.000000
@    xaxis  ticklabel stop type auto
@    xaxis  ticklabel stop 0.000000
@    xaxis  ticklabel char size 1.450000
@    xaxis  ticklabel font 0
@    xaxis  ticklabel color 1
@    xaxis  tick place both
@    xaxis  tick spec type none
@    yaxis  on
@    yaxis  type zero false
@    yaxis  offset 0.000000 , 0.000000
@    yaxis  bar on
@    yaxis  bar color 1
@    yaxis  bar linestyle 1
@    yaxis  bar linewidth 1.0
@    yaxis  label ""
@    yaxis  label layout para
@    yaxis  label place auto
@    yaxis  label char size 1.200000
@    yaxis  label font 0
@    yaxis  label color 1
@    yaxis  label place normal
@    yaxis  tick on
@    yaxis  tick major 0.2
@    yaxis  tick minor ticks 1
@    yaxis  tick default 6
@    yaxis  tick place rounded true
@    yaxis  tick in
@    yaxis  tick major size 1.000000
@    yaxis  tick major color 1
@    yaxis  tick major linewidth 1.0
@    yaxis  tick major linestyle 1
@    yaxis  tick major grid off
@    yaxis  tick minor color 1
@    yaxis  tick minor linewidth 1.0
@    yaxis  tick minor linestyle 1
@    yaxis  tick minor grid off
@    yaxis  tick minor size 0.500000
@    yaxis  ticklabel on
@    yaxis  ticklabel format decimal
@    yaxis  ticklabel prec 1
@    yaxis  ticklabel formula ""
@    yaxis  ticklabel append ""
@    yaxis  ticklabel prepend ""
@    yaxis  ticklabel angle 0
@    yaxis  ticklabel skip 0
@    yaxis  ticklabel stagger 0
@    yaxis  ticklabel place normal
@    yaxis  ticklabel offset auto
@    yaxis  ticklabel offset 0.000000 , 0.010000
@    yaxis  ticklabel start type auto
@    yaxis  ticklabel start 0.000000
@    yaxis  ticklabel stop type auto
@    yaxis  ticklabel stop 0.000000
@    yaxis  ticklabel char size 1.450000
@    yaxis  ticklabel font 0
@    yaxis  ticklabel color 1
@    yaxis  tick place both
@    yaxis  tick spec type none
@    altxaxis  off
@    altyaxis  off
@    legend on
@    legend loctype view
@    legend 0.85, 0.82
@    legend box color 1
@    legend box pattern 1
@    legend box linewidth 1.0
@    legend box linestyle 1
@    legend box fill color 0
@    legend box fill pattern 1
@    legend font 0
@    legend char size 1.500000
@    legend color 1
@    legend length 14
@    legend vgap 1
@    legend hgap 1
@    legend invert false
@    frame type 0
@    frame linestyle 1
@    frame linewidth 1.0
@    frame color 1
@    frame pattern 1
@    frame background color 0
@    frame background pattern 0
@    s0 hidden true
@    s0 type xy
@    s0 symbol 0
@    s0 symbol size 1.000000
@    s0 symbol color 1
@    s0 symbol pattern 1
@    s0 symbol fill color 1
@    s0 symbol fill pattern 0
@    s0 symbol linewidth 1.0
@    s0 symbol linestyle 1
@    s0 symbol char 65
@    s0 symbol char font 0
@    s0 symbol skip 0
@    s0 line type 1
@    s0 line linestyle 1
@    s0 line linewidth 3.5
@    s0 line color 1
@    s0 line pattern 1
@    s0 baseline type 0
@    s0 baseline off
@    s0 dropline off
@    s0 fill type 0
@    s0 fill rule 0
@    s0 fill color 1
@    s0 fill pattern 1
@    s0 avalue off
@    s0 avalue type 2
@    s0 avalue char size 1.000000
@    s0 avalue font 0
@    s0 avalue color 1
@    s0 avalue rot 0
@    s0 avalue format general
@    s0 avalue prec 3
@    s0 avalue prepend ""
@    s0 avalue append ""
@    s0 avalue offset 0.000000 , 0.000000
@    s0 errorbar on
@    s0 errorbar place both
@    s0 errorbar color 1
@    s0 errorbar pattern 1
@    s0 errorbar size 1.000000
@    s0 errorbar linewidth 1.0
@    s0 errorbar linestyle 1
@    s0 errorbar riser linewidth 1.0
@    s0 errorbar riser linestyle 1
@    s0 errorbar riser clip off
@    s0 errorbar riser clip length 0.100000
@    s0 comment "/home/oliver/AnnaliST/Software/PythonChain/data/SOR_PID.dat"
@    s0 legend  "PID"
@    s1 hidden false
@    s1 type xy
@    s1 symbol 0
@    s1 symbol size 1.000000
@    s1 symbol color 1
@    s1 symbol pattern 1
@    s1 symbol fill color 1
@    s1 symbol fill pattern 0
@    s1 symbol linewidth 1.0
@    s1 symbol linestyle 1
@    s1 symbol char 65
@    s1 symbol char font 0
@    s1 symbol skip 0
@    s1 line type 1
@    s1 line linestyle 7
@    s1 line linewidth 3.5
@    s1 line color 1
@    s1 line pattern 1
@    s1 baseline type 0
@    s1 baseline off
@    s1 dropline off
@    s1 fill type 0
@    s1 fill rule 0
@    s1 fill color 1
@    s1 fill pattern 1
@    s1 avalue off
@    s1 avalue type 2
@    s1 avalue char size 1.000000
@    s1 avalue font 0
@    s1 avalue color 1
@    s1 avalue rot 0
@    s1 avalue format general
@    s1 avalue prec 3
@    s1 avalue prepend ""
@    s1 avalue append ""
@    s1 avalue offset 0.000000 , 0.000000
@    s1 errorbar on
@    s1 errorbar place both
@    s1 errorbar color 1
@    s1 errorbar pattern 1
@    s1 errorbar size 1.000000
@    s1 errorbar linewidth 1.0
@    s1 errorbar linestyle 1
@    s1 errorbar riser linewidth 1.0
@    s1 errorbar riser linestyle 1
@    s1 errorbar riser clip off
@    s1 errorbar riser clip length 0.100000
@    s1 comment "/home/oliver/AnnaliST/Software/PythonChain/data/SOR_PSW.dat"
@    s1 legend  "\cX\C"
@    s2 hidden false
@    s2 type xy
@    s2 symbol 0
@    s2 symbol size 1.000000
@    s2 symbol color 15
@    s2 symbol pattern 1
@    s2 symbol fill color 15
@    s2 symbol fill pattern 0
@    s2 symbol linewidth 1.0
@    s2 symbol linestyle 1
@    s2 symbol char 65
@    s2 symbol char font 0
@    s2 symbol skip 0
@    s2 line type 1
@    s2 line linestyle 8
@    s2 line linewidth 3.5
@    s2 line color 15
@    s2 line pattern 1
@    s2 baseline type 0
@    s2 baseline off
@    s2 dropline off
@    s2 fill type 0
@    s2 fill rule 0
@    s2 fill color 1
@    s2 fill pattern 1
@    s2 avalue off
@    s2 avalue type 2
@    s2 avalue char size 1.000000
@    s2 avalue font 0
@    s2 avalue color 1
@    s2 avalue rot 0
@    s2 avalue format general
@    s2 avalue prec 3
@    s2 avalue prepend ""
@    s2 avalue append ""
@    s2 avalue offset 0.000000 , 0.000000
@    s2 errorbar on
@    s2 errorbar place both
@    s2 errorbar color 15
@    s2 errorbar pattern 1
@    s2 errorbar size 1.000000
@    s2 errorbar linewidth 1.0
@    s2 errorbar linestyle 1
@    s2 errorbar riser linewidth 1.0
@    s2 errorbar riser linestyle 1
@    s2 errorbar riser clip off
@    s2 errorbar riser clip length 0.100000
@    s2 comment "/home/oliver/AnnaliST/Software/PythonChain/data/SOR_PSW_RDW.dat"
@    s2 legend  "DW"
@    s3 hidden false
@    s3 type xy
@    s3 symbol 0
@    s3 symbol size 1.000000
@    s3 symbol color 1
@    s3 symbol pattern 1
@    s3 symbol fill color 1
@    s3 symbol fill pattern 0
@    s3 symbol linewidth 1.0
@    s3 symbol linestyle 1
@    s3 symbol char 65
@    s3 symbol char font 0
@    s3 symbol skip 0
@    s3 line type 1
@    s3 line linestyle 1
@    s3 line linewidth 3.5
@    s3 line color 1
@    s3 line pattern 1
@    s3 baseline type 0
@    s3 baseline off
@    s3 dropline off
@    s3 fill type 0
@    s3 fill rule 0
@    s3 fill color 1
@    s3 fill pattern 1
@    s3 avalue off
@    s3 avalue type 2
@    s3 avalue char size 1.000000
@    s3 avalue font 0
@    s3 avalue color 1
@    s3 avalue rot 0
@    s3 avalue format general
@    s3 avalue prec 3
@    s3 avalue prepend ""
@    s3 avalue append ""
@    s3 avalue offset 0.000000 , 0.000000
@    s3 errorbar on
@    s3 errorbar place both
@    s3 errorbar color 1
@    s3 errorbar pattern 1
@    s3 errorbar size 1.000000
@    s3 errorbar linewidth 1.0
@    s3 errorbar linestyle 1
@    s3 errorbar riser linewidth 1.0
@    s3 errorbar riser linestyle 1
@    s3 errorbar riser clip off
@    s3 errorbar riser clip length 0.100000
@    s3 comment "/home/oliver/AnnaliST/Software/PythonChain/data/SOR_PSW_RSP.dat"
@    s3 legend  "SP"
@    s4 hidden false
@    s4 type xy
@    s4 symbol 0
@    s4 symbol size 1.000000
@    s4 symbol color 4
@    s4 symbol pattern 1
@    s4 symbol fill color 4
@    s4 symbol fill pattern 0
@    s4 symbol linewidth 1.0
@    s4 symbol linestyle 1
@    s4 symbol char 65
@    s4 symbol char font 0
@    s4 symbol skip 0
@    s4 line type 1
@    s4 line linestyle 3
@    s4 line linewidth 3.5
@    s4 line color 4
@    s4 line pattern 1
@    s4 baseline type 0
@    s4 baseline off
@    s4 dropline off
@    s4 fill type 0
@    s4 fill rule 0
@    s4 fill color 1
@    s4 fill pattern 1
@    s4 avalue off
@    s4 avalue type 2
@    s4 avalue char size 1.000000
@    s4 avalue font 0
@    s4 avalue color 1
@    s4 avalue rot 0
@    s4 avalue format general
@    s4 avalue prec 3
@    s4 avalue prepend ""
@    s4 avalue append ""
@    s4 avalue offset 0.000000 , 0.000000
@    s4 errorbar on
@    s4 errorbar place both
@    s4 errorbar color 4
@    s4 errorbar pattern 1
@    s4 errorbar size 1.000000
@    s4 errorbar linewidth 1.0
@    s4 errorbar linestyle 1
@    s4 errorbar riser linewidth 1.0
@    s4 errorbar riser linestyle 1
@    s4 errorbar riser clip off
@    s4 errorbar riser clip length 0.100000
@    s4 comment "/home/oliver/AnnaliST/Software/PythonChain/data/SOR_PSW_RSP.dat"
@    s4 legend  "SR"
@    s5 hidden false
@    s5 type xy
@    s5 symbol 0
@    s5 symbol size 1.000000
@    s5 symbol color 2
@    s5 symbol pattern 1
@    s5 symbol fill color 2
@    s5 symbol fill pattern 0
@    s5 symbol linewidth 1.0
@    s5 symbol linestyle 1
@    s5 symbol char 65
@    s5 symbol char font 0
@    s5 symbol skip 0
@    s5 line type 1
@    s5 line linestyle 2
@    s5 line linewidth 3.5
@    s5 line color 2
@    s5 line pattern 1
@    s5 baseline type 0
@    s5 baseline off
@    s5 dropline off
@    s5 fill type 0
@    s5 fill rule 0
@    s5 fill color 1
@    s5 fill pattern 1
@    s5 avalue off
@    s5 avalue type 2
@    s5 avalue char size 1.000000
@    s5 avalue font 0
@    s5 avalue color 1
@    s5 avalue rot 0
@    s5 avalue format general
@    s5 avalue prec 3
@    s5 avalue prepend ""
@    s5 avalue append ""
@    s5 avalue offset 0.000000 , 0.000000
@    s5 errorbar on
@    s5 errorbar place both
@    s5 errorbar color 2
@    s5 errorbar pattern 1
@    s5 errorbar size 1.000000
@    s5 errorbar linewidth 1.0
@    s5 errorbar linestyle 1
@    s5 errorbar riser linewidth 1.0
@    s5 errorbar riser linestyle 1
@    s5 errorbar riser clip off
@    s5 errorbar riser clip length 0.100000
@    s5 comment "/home/oliver/AnnaliST/Software/PythonChain/data/SOR_PSW_RSW.dat"
@    s5 legend  "Ideal"
@target G0.S0
@type xy
0 0.75453517
1 0.60077326
2 0.50525274
3 0.44153278
4 0.39459625
5 0.3573214
6 0.32648798
7 0.3004733
8 0.27828181
9 0.25920224
10 0.24268755
11 0.22829905
12 0.21568744
13 0.20456961
14 0.19471726
15 0.18594461
16 0.17810222
17 0.17106429
18 0.16472785
19 0.15900598
20 0.15382592
21 0.14912608
22 0.14485283
23 0.14096264
24 0.13741465
25 0.13417445
26 0.13121315
27 0.12850341
28 0.12602338
29 0.12375084
30 0.12166751
31 0.11975781
32 0.11800716
33 0.11640116
34 0.11492762
35 0.11357624
36 0.11233698
37 0.11120107
38 0.11015943
39 0.10920561
40 0.10833114
41 0.10753209
42 0.10680035
43 0.10613128
44 0.10552016
45 0.10496252
46 0.10445389
47 0.10399048
48 0.10356951
49 0.10318628
50 0.10283888
51 0.10252397
52 0.10223948
53 0.10198267
54 0.1017516
55 0.10154364
56 0.10135828
57 0.10119267
58 0.10104545
59 0.10091511
60 0.100801
61 0.10070117
62 0.10061453
63 0.10054069
64 0.10047765
65 0.10042529
66 0.10038243
67 0.10034826
68 0.10032307
69 0.10030469
70 0.10029307
71 0.10028805
72 0.10028856
73 0.1002946
74 0.10030574
75 0.10032044
76 0.1003399
77 0.100363
78 0.10038941
79 0.10041858
80 0.10045068
81 0.10048572
82 0.1005229
83 0.10056204
84 0.10060222
85 0.10064471
86 0.10068887
87 0.10073455
88 0.10078056
89 0.10082797
90 0.10087659
91 0.10092524
92 0.10097464
93 0.10102485
94 0.10107544
95 0.10112569
96 0.10117723
97 0.10122798
98 0.10127941
99 0.1013315
&
@target G0.S1
@type xy
0 0.8457379
1 0.74811667
2 0.67698689
3 0.6216655
4 0.57675054
5 0.5390443
6 0.50659583
7 0.47817432
8 0.45298103
9 0.43046939
10 0.41023417
11 0.39197
12 0.37543173
13 0.3604098
14 0.34673255
15 0.33425371
16 0.32284263
17 0.31238927
18 0.30279512
19 0.29397556
20 0.28585695
21 0.27836963
22 0.27145908
23 0.26506984
24 0.2591602
25 0.25368377
26 0.24860833
27 0.24389861
28 0.23952435
29 0.23545938
30 0.23167816
31 0.22816282
32 0.22488994
33 0.22184193
34 0.21900236
35 0.216358
36 0.213891
37 0.21159305
38 0.20944876
39 0.20745052
40 0.20558756
41 0.20384983
42 0.20223005
43 0.20071946
44 0.19931074
45 0.19799866
46 0.19677619
47 0.1956385
48 0.19457803
49 0.19359118
50 0.19267436
51 0.1918221
52 0.19103064
53 0.19029623
54 0.18961635
55 0.18898591
56 0.18840356
57 0.18786384
58 0.18736831
59 0.18691201
60 0.18649178
61 0.18610721
62 0.18575452
63 0.18543462
64 0.18514304
65 0.18487917
66 0.18464124
67 0.18442779
68 0.18423751
69 0.18406929
70 0.18392032
71 0.18379141
72 0.18368098
73 0.18358681
74 0.18350985
75 0.18344692
76 0.18339939
77 0.18336477
78 0.1833427
79 0.18333248
80 0.18333425
81 0.18334494
82 0.18336574
83 0.18339718
84 0.18343526
85 0.18348302
86 0.18353824
87 0.18359878
88 0.18366661
89 0.18374089
90 0.18382084
91 0.183905
92 0.18399515
93 0.18408906
94 0.18418799
95 0.18428944
96 0.1843956
97 0.18450468
98 0.18461596
99 0.18473104
&
@target G0.S2
@type xy
0 0.8457379
1 0.74891859
2 0.67808297
3 0.62296519
4 0.57823802
5 0.54073298
6 0.50848594
7 0.48025927
8 0.45525037
9 0.43290588
10 0.41282547
11 0.39470296
12 0.37829376
13 0.3633926
14 0.34983057
15 0.3374576
16 0.32614824
17 0.31579169
18 0.30629241
19 0.29756449
20 0.28953228
21 0.28213334
22 0.27530711
23 0.26900249
24 0.26317508
25 0.25778004
26 0.25278172
27 0.24814894
28 0.24385307
29 0.23986434
30 0.23616085
31 0.2327185
32 0.22951935
33 0.22654435
34 0.22377778
35 0.22120417
36 0.21880999
37 0.21658194
38 0.21450893
39 0.21258132
40 0.21078702
41 0.20911947
42 0.20756754
43 0.20612669
44 0.20478891
45 0.20354402
46 0.20239065
47 0.20132112
48 0.20032928
49 0.19941243
50 0.19856373
51 0.19778126
52 0.19705816
53 0.19639273
54 0.19577971
55 0.19521864
56 0.19470468
57 0.19423442
58 0.19380653
59 0.19341777
60 0.19306562
61 0.19274873
62 0.19246361
63 0.19221089
64 0.19198437
65 0.19178679
66 0.19161469
67 0.19146517
68 0.19133848
69 0.1912327
70 0.19114788
71 0.19107981
72 0.19103016
73 0.19099615
74 0.19097764
75 0.19097415
76 0.19098224
77 0.19100404
78 0.19103783
79 0.19108152
80 0.1911347
81 0.19119928
82 0.19127102
83 0.19135155
84 0.1914394
85 0.1915342
86 0.1916352
87 0.19174266
88 0.19185525
89 0.19197237
90 0.19209545
91 0.19222185
92 0.19235242
93 0.19248684
94 0.19262378
95 0.19276327
96 0.19290555
97 0.19305008
98 0.19319755
99 0.19334618
&
@target G0.S3
@type xy
0 0.84573792
1 0.74527394
2 0.66507901
3 0.60056738
4 0.548561
5 0.50628815
6 0.47141433
7 0.44208301
8 0.41692933
9 0.39497634
10 0.37554147
11 0.35814692
12 0.34244779
13 0.32818852
14 0.31518103
15 0.30326983
16 0.29233291
17 0.28226642
18 0.27298366
19 0.26440772
20 0.25647308
21 0.24912003
22 0.24229944
23 0.2359622
24 0.23006933
25 0.22458175
26 0.21946623
27 0.2146948
28 0.21023826
29 0.20607272
30 0.20217636
31 0.19852935
32 0.19511307
33 0.19190901
34 0.1889042
35 0.18608407
36 0.18343634
37 0.18094822
38 0.17860973
39 0.17641282
40 0.17434556
41 0.17239917
42 0.17056934
43 0.16884624
44 0.16722427
45 0.16569727
46 0.16425863
47 0.16290323
48 0.16162737
49 0.16042556
50 0.1592928
51 0.15822708
52 0.15722173
53 0.15627607
54 0.15538522
55 0.1545447
56 0.15375524
57 0.15301174
58 0.15231172
59 0.1516524
60 0.15103324
61 0.15045041
62 0.14990253
63 0.14938851
64 0.14890444
65 0.14845074
66 0.14802476
67 0.14762613
68 0.14725267
69 0.14690254
70 0.14657514
71 0.14626968
72 0.14598454
73 0.14571824
74 0.14547119
75 0.1452408
76 0.14502703
77 0.14482935
78 0.14464671
79 0.1444776
80 0.14432237
81 0.14417938
82 0.14404873
83 0.1439303
84 0.14382256
85 0.1437248
86 0.14363711
87 0.14355859
88 0.14348922
89 0.14342845
90 0.14337514
91 0.14332929
92 0.14329048
93 0.1432587
94 0.14323309
95 0.1432144
96 0.14320037
97 0.14319225
98 0.14318873
99 0.14319023
&
@target G0.S4
@type xy
0 0.84573814
1 0.74456627
2 0.66214153
3 0.59436506
4 0.53861829
5 0.49265152
6 0.45446517
7 0.42236208
8 0.39497218
9 0.37124325
10 0.35039509
11 0.33185828
12 0.31521207
13 0.30015075
14 0.28643734
15 0.27389048
16 0.26236936
17 0.25175672
18 0.24195473
19 0.23288212
20 0.22446822
21 0.21665088
22 0.20937621
23 0.20259812
24 0.19627202
25 0.19036342
26 0.18483553
27 0.17965948
28 0.17480692
29 0.17025458
30 0.16597906
31 0.16195952
32 0.15817828
33 0.15461729
34 0.15126406
35 0.14810162
36 0.14511854
37 0.14230317
38 0.13964371
39 0.13713104
40 0.13475532
41 0.13250901
42 0.1303831
43 0.12837155
44 0.12646652
45 0.12466311
46 0.12295337
47 0.12133391
48 0.11979914
49 0.11834321
50 0.1169628
51 0.11565393
52 0.11441232
53 0.11323329
54 0.1121155
55 0.11105438
56 0.11004731
57 0.10909061
58 0.10818279
59 0.10732106
60 0.10650198
61 0.10572448
62 0.10498584
63 0.10428416
64 0.10361844
65 0.10298537
66 0.10238426
67 0.10181312
68 0.10127053
69 0.10075562
70 0.10026586
71 0.099800775
72 0.099359453
73 0.098940031
74 0.09854191
75 0.098164452
76 0.097805147
77 0.097465266
78 0.097142079
79 0.09683549
80 0.096545217
81 0.096269725
82 0.096008672
83 0.095761499
84 0.095527458
85 0.095306297
86 0.095096648
87 0.094899005
88 0.094712286
89 0.094535834
90 0.094369208
91 0.094212834
92 0.094065362
93 0.093926385
94 0.093796151
95 0.093673907
96 0.093559635
97 0.093452635
98 0.093352691
99 0.093259612
&
@target G0.S5
@type xy
0 0.84573741
1 0.69438677
2 0.57694075
3 0.49734801
4 0.44145229
5 0.39893427
6 0.3644717
7 0.33551434
8 0.31074872
9 0.28937014
10 0.27079785
11 0.2545781
12 0.24034081
13 0.22778644
14 0.21666043
15 0.20676036
16 0.19791401
17 0.18998126
18 0.18284391
19 0.17640407
20 0.17057703
21 0.16529427
22 0.16049478
23 0.15612755
24 0.15214615
25 0.14851311
26 0.14519349
27 0.14215919
28 0.139382
29 0.13683979
30 0.13451161
31 0.13237809
32 0.13042282
33 0.12863041
34 0.12698871
35 0.12548329
36 0.12410409
37 0.12284042
38 0.12168388
39 0.12062466
40 0.11965578
41 0.11876897
42 0.11795926
43 0.1172192
44 0.11654348
45 0.11592714
46 0.11536567
47 0.11485429
48 0.11438927
49 0.11396751
50 0.11358281
51 0.11323527
52 0.11292051
53 0.11263584
54 0.11237972
55 0.11214853
56 0.11194135
57 0.11175557
58 0.11159039
59 0.11144287
60 0.1113121
61 0.1111966
62 0.11109628
63 0.111008
64 0.11093294
65 0.11086823
66 0.11081326
67 0.11076875
68 0.11073174
69 0.11070294
70 0.1106819
71 0.11066708
72 0.11065883
73 0.11065574
74 0.11065824
75 0.1106653
76 0.11067649
77 0.11069171
78 0.11071076
79 0.11073319
80 0.11075825
81 0.1107864
82 0.11081662
83 0.11084963
84 0.11088422
85 0.11092101
86 0.11095905
87 0.11099873
88 0.1110395
89 0.1110813
90 0.11112447
91 0.11116806
92 0.11121188
93 0.11125753
94 0.11130272
95 0.11134856
96 0.11139467
97 0.11144077
98 0.1114871
99 0.11153311
&
