# Supplementary material for: Modelling Random Coincidences in Positron Emission Tomography by Using Singles and Prompts: A Comparison Study
Source: PLoS One. 2016 Sep 7;11(9):e0162096. doi: 10.1371/journal.pone.0162096 (PMC5014417; doi:10.1371/journal.pone.0162096)
Supplement: S1 Data — (ZIP) [file pone.0162096.s001.zip › Fig5D.agr]

# Grace project file
#
@version 50123
@page size 792, 612
@page scroll 5%
@page inout 5%
@link page off
@map font 8 to "Courier", "Courier"
@map font 10 to "Courier-Bold", "Courier-Bold"
@map font 11 to "Courier-BoldOblique", "Courier-BoldOblique"
@map font 9 to "Courier-Oblique", "Courier-Oblique"
@map font 14 to "Courier-Regular", "Courier-Regular"
@map font 15 to "Dingbats-Regular", "Dingbats-Regular"
@map font 4 to "Helvetica", "Helvetica"
@map font 6 to "Helvetica-Bold", "Helvetica-Bold"
@map font 7 to "Helvetica-BoldOblique", "Helvetica-BoldOblique"
@map font 5 to "Helvetica-Oblique", "Helvetica-Oblique"
@map font 20 to "NimbusMonoL-Bold", "NimbusMonoL-Bold"
@map font 21 to "NimbusMonoL-BoldOblique", "NimbusMonoL-BoldOblique"
@map font 22 to "NimbusMonoL-Regular", "NimbusMonoL-Regular"
@map font 23 to "NimbusMonoL-RegularOblique", "NimbusMonoL-RegularOblique"
@map font 24 to "NimbusRomanNo9L-Medium", "NimbusRomanNo9L-Medium"
@map font 25 to "NimbusRomanNo9L-MediumItalic", "NimbusRomanNo9L-MediumItalic"
@map font 26 to "NimbusRomanNo9L-Regular", "NimbusRomanNo9L-Regular"
@map font 27 to "NimbusRomanNo9L-RegularItalic", "NimbusRomanNo9L-RegularItalic"
@map font 28 to "NimbusSansL-Bold", "NimbusSansL-Bold"
@map font 29 to "NimbusSansL-BoldCondensed", "NimbusSansL-BoldCondensed"
@map font 30 to "NimbusSansL-BoldCondensedItalic", "NimbusSansL-BoldCondensedItalic"
@map font 31 to "NimbusSansL-BoldItalic", "NimbusSansL-BoldItalic"
@map font 32 to "NimbusSansL-Regular", "NimbusSansL-Regular"
@map font 33 to "NimbusSansL-RegularCondensed", "NimbusSansL-RegularCondensed"
@map font 34 to "NimbusSansL-RegularCondensedItalic", "NimbusSansL-RegularCondensedItalic"
@map font 35 to "NimbusSansL-RegularItalic", "NimbusSansL-RegularItalic"
@map font 36 to "StandardSymbolsL-Regular", "StandardSymbolsL-Regular"
@map font 12 to "Symbol", "Symbol"
@map font 38 to "Symbol-Regular", "Symbol-Regular"
@map font 2 to "Times-Bold", "Times-Bold"
@map font 3 to "Times-BoldItalic", "Times-BoldItalic"
@map font 1 to "Times-Italic", "Times-Italic"
@map font 0 to "Times-Roman", "Times-Roman"
@map font 43 to "URWBookmanL-DemiBold", "URWBookmanL-DemiBold"
@map font 44 to "URWBookmanL-DemiBoldItalic", "URWBookmanL-DemiBoldItalic"
@map font 45 to "URWBookmanL-Light", "URWBookmanL-Light"
@map font 46 to "URWBookmanL-LightItalic", "URWBookmanL-LightItalic"
@map font 47 to "URWChanceryL-MediumItalic", "URWChanceryL-MediumItalic"
@map font 48 to "URWGothicL-Book", "URWGothicL-Book"
@map font 49 to "URWGothicL-BookOblique", "URWGothicL-BookOblique"
@map font 50 to "URWGothicL-Demi", "URWGothicL-Demi"
@map font 51 to "URWGothicL-DemiOblique", "URWGothicL-DemiOblique"
@map font 52 to "URWPalladioL-Bold", "URWPalladioL-Bold"
@map font 53 to "URWPalladioL-BoldItalic", "URWPalladioL-BoldItalic"
@map font 54 to "URWPalladioL-Italic", "URWPalladioL-Italic"
@map font 55 to "URWPalladioL-Roman", "URWPalladioL-Roman"
@map font 56 to "Utopia-Bold", "Utopia-Bold"
@map font 57 to "Utopia-BoldItalic", "Utopia-BoldItalic"
@map font 58 to "Utopia-Italic", "Utopia-Italic"
@map font 59 to "Utopia-Regular", "Utopia-Regular"
@map font 13 to "ZapfDingbats", "ZapfDingbats"
@map color 0 to (255, 255, 255), "white"
@map color 1 to (0, 0, 0), "black"
@map color 2 to (255, 0, 0), "red"
@map color 3 to (0, 255, 0), "green"
@map color 4 to (0, 0, 255), "blue"
@map color 5 to (255, 255, 0), "yellow"
@map color 6 to (188, 143, 143), "brown"
@map color 7 to (220, 220, 220), "grey"
@map color 8 to (148, 0, 211), "violet"
@map color 9 to (0, 255, 255), "cyan"
@map color 10 to (255, 0, 255), "magenta"
@map color 11 to (255, 165, 0), "orange"
@map color 12 to (114, 33, 188), "indigo"
@map color 13 to (103, 7, 72), "maroon"
@map color 14 to (64, 224, 208), "turquoise"
@map color 15 to (0, 139, 0), "green4"
@reference date 0
@date wrap off
@date wrap year 1950
@default linewidth 1.0
@default linestyle 1
@default color 1
@default pattern 1
@default font 0
@default char size 1.000000
@default symbol size 1.000000
@default sformat "%.8g"
@background color 0
@page background fill on
@timestamp off
@timestamp 0.03, 0.03
@timestamp color 1
@timestamp rot 0
@timestamp font 0
@timestamp char size 1.000000
@timestamp def "Wed Jan 13 19:36:44 2016"
@r0 off
@link r0 to g0
@r0 type above
@r0 linestyle 1
@r0 linewidth 1.0
@r0 color 1
@r0 line 0, 0, 0, 0
@r1 off
@link r1 to g0
@r1 type above
@r1 linestyle 1
@r1 linewidth 1.0
@r1 color 1
@r1 line 0, 0, 0, 0
@r2 off
@link r2 to g0
@r2 type above
@r2 linestyle 1
@r2 linewidth 1.0
@r2 color 1
@r2 line 0, 0, 0, 0
@r3 off
@link r3 to g0
@r3 type above
@r3 linestyle 1
@r3 linewidth 1.0
@r3 color 1
@r3 line 0, 0, 0, 0
@r4 off
@link r4 to g0
@r4 type above
@r4 linestyle 1
@r4 linewidth 1.0
@r4 color 1
@r4 line 0, 0, 0, 0
@g0 on
@g0 hidden false
@g0 type XY
@g0 stacked false
@g0 bar hgap 0.000000
@g0 fixedpoint off
@g0 fixedpoint type 0
@g0 fixedpoint xy 0.000000, 0.000000
@g0 fixedpoint format general general
@g0 fixedpoint prec 6, 6
@with g0
@    world 0, 0, 100, 1.5
@    stack world 0, 0, 0, 0
@    znorm 1
@    view 0.150000, 0.150000, 1.150000, 0.850000
@    title ""
@    title font 0
@    title size 2.200000
@    title color 1
@    subtitle ""
@    subtitle font 0
@    subtitle size 1.000000
@    subtitle color 1
@    xaxes scale Normal
@    yaxes scale Normal
@    xaxes invert off
@    yaxes invert off
@    xaxis  on
@    xaxis  type zero false
@    xaxis  offset 0.000000 , 0.000000
@    xaxis  bar on
@    xaxis  bar color 1
@    xaxis  bar linestyle 1
@    xaxis  bar linewidth 1.0
@    xaxis  label "Iteration"
@    xaxis  label layout para
@    xaxis  label place spec
@    xaxis  label place 0.420000, 0.070000
@    xaxis  label char size 1.800000
@    xaxis  label font 0
@    xaxis  label color 1
@    xaxis  label place normal
@    xaxis  tick on
@    xaxis  tick major 20
@    xaxis  tick minor ticks 1
@    xaxis  tick default 6
@    xaxis  tick place rounded true
@    xaxis  tick in
@    xaxis  tick major size 1.000000
@    xaxis  tick major color 1
@    xaxis  tick major linewidth 1.0
@    xaxis  tick major linestyle 1
@    xaxis  tick major grid off
@    xaxis  tick minor color 1
@    xaxis  tick minor linewidth 1.0
@    xaxis  tick minor linestyle 1
@    xaxis  tick minor grid off
@    xaxis  tick minor size 0.500000
@    xaxis  ticklabel on
@    xaxis  ticklabel format general
@    xaxis  ticklabel prec 5
@    xaxis  ticklabel formula ""
@    xaxis  ticklabel append ""
@    xaxis  ticklabel prepend ""
@    xaxis  ticklabel angle 0
@    xaxis  ticklabel skip 0
@    xaxis  ticklabel stagger 0
@    xaxis  ticklabel place normal
@    xaxis  ticklabel offset auto
@    xaxis  ticklabel offset 0.000000 , 0.010000
@    xaxis  ticklabel start type auto
@    xaxis  ticklabel start 0.000000
@    xaxis  ticklabel stop type auto
@    xaxis  ticklabel stop 0.000000
@    xaxis  ticklabel char size 1.450000
@    xaxis  ticklabel font 0
@    xaxis  ticklabel color 1
@    xaxis  tick place both
@    xaxis  tick spec type none
@    yaxis  on
@    yaxis  type zero false
@    yaxis  offset 0.000000 , 0.000000
@    yaxis  bar on
@    yaxis  bar color 1
@    yaxis  bar linestyle 1
@    yaxis  bar linewidth 1.0
@    yaxis  label "\1high"
@    yaxis  label layout para
@    yaxis  label place spec
@    yaxis  label place 0.000000, 0.120000
@    yaxis  label char size 2.200000
@    yaxis  label font 0
@    yaxis  label color 1
@    yaxis  label place normal
@    yaxis  tick on
@    yaxis  tick major 0.5
@    yaxis  tick minor ticks 1
@    yaxis  tick default 6
@    yaxis  tick place rounded true
@    yaxis  tick in
@    yaxis  tick major size 1.000000
@    yaxis  tick major color 1
@    yaxis  tick major linewidth 1.0
@    yaxis  tick major linestyle 1
@    yaxis  tick major grid off
@    yaxis  tick minor color 1
@    yaxis  tick minor linewidth 1.0
@    yaxis  tick minor linestyle 1
@    yaxis  tick minor grid off
@    yaxis  tick minor size 0.500000
@    yaxis  ticklabel on
@    yaxis  ticklabel format decimal
@    yaxis  ticklabel prec 1
@    yaxis  ticklabel formula ""
@    yaxis  ticklabel append ""
@    yaxis  ticklabel prepend ""
@    yaxis  ticklabel angle 0
@    yaxis  ticklabel skip 0
@    yaxis  ticklabel stagger 0
@    yaxis  ticklabel place normal
@    yaxis  ticklabel offset auto
@    yaxis  ticklabel offset 0.000000 , 0.010000
@    yaxis  ticklabel start type auto
@    yaxis  ticklabel start 0.000000
@    yaxis  ticklabel stop type auto
@    yaxis  ticklabel stop 0.000000
@    yaxis  ticklabel char size 1.450000
@    yaxis  ticklabel font 0
@    yaxis  ticklabel color 1
@    yaxis  tick place both
@    yaxis  tick spec type none
@    altxaxis  off
@    altyaxis  off
@    legend on
@    legend loctype view
@    legend 0.85, 0.39
@    legend box color 1
@    legend box pattern 1
@    legend box linewidth 1.0
@    legend box linestyle 1
@    legend box fill color 0
@    legend box fill pattern 1
@    legend font 0
@    legend char size 1.500000
@    legend color 1
@    legend length 14
@    legend vgap 1
@    legend hgap 1
@    legend invert false
@    frame type 0
@    frame linestyle 1
@    frame linewidth 1.0
@    frame color 1
@    frame pattern 1
@    frame background color 0
@    frame background pattern 0
@    s0 hidden true
@    s0 type xy
@    s0 symbol 0
@    s0 symbol size 1.000000
@    s0 symbol color 1
@    s0 symbol pattern 1
@    s0 symbol fill color 1
@    s0 symbol fill pattern 0
@    s0 symbol linewidth 1.0
@    s0 symbol linestyle 1
@    s0 symbol char 65
@    s0 symbol char font 0
@    s0 symbol skip 0
@    s0 line type 1
@    s0 line linestyle 1
@    s0 line linewidth 3.5
@    s0 line color 1
@    s0 line pattern 1
@    s0 baseline type 0
@    s0 baseline off
@    s0 dropline off
@    s0 fill type 0
@    s0 fill rule 0
@    s0 fill color 1
@    s0 fill pattern 1
@    s0 avalue off
@    s0 avalue type 2
@    s0 avalue char size 1.000000
@    s0 avalue font 0
@    s0 avalue color 1
@    s0 avalue rot 0
@    s0 avalue format general
@    s0 avalue prec 3
@    s0 avalue prepend ""
@    s0 avalue append ""
@    s0 avalue offset 0.000000 , 0.000000
@    s0 errorbar on
@    s0 errorbar place both
@    s0 errorbar color 1
@    s0 errorbar pattern 1
@    s0 errorbar size 1.000000
@    s0 errorbar linewidth 1.0
@    s0 errorbar linestyle 1
@    s0 errorbar riser linewidth 1.0
@    s0 errorbar riser linestyle 1
@    s0 errorbar riser clip off
@    s0 errorbar riser clip length 0.100000
@    s0 comment "/home/oliver/AnnaliST/Software/PythonChain/data/CRChw_PID_10s.dat"
@    s0 legend  "PID"
@    s1 hidden false
@    s1 type xy
@    s1 symbol 0
@    s1 symbol size 1.000000
@    s1 symbol color 1
@    s1 symbol pattern 1
@    s1 symbol fill color 1
@    s1 symbol fill pattern 0
@    s1 symbol linewidth 1.0
@    s1 symbol linestyle 1
@    s1 symbol char 65
@    s1 symbol char font 0
@    s1 symbol skip 0
@    s1 line type 1
@    s1 line linestyle 7
@    s1 line linewidth 3.5
@    s1 line color 1
@    s1 line pattern 1
@    s1 baseline type 0
@    s1 baseline off
@    s1 dropline off
@    s1 fill type 0
@    s1 fill rule 0
@    s1 fill color 1
@    s1 fill pattern 1
@    s1 avalue off
@    s1 avalue type 2
@    s1 avalue char size 1.000000
@    s1 avalue font 0
@    s1 avalue color 1
@    s1 avalue rot 0
@    s1 avalue format general
@    s1 avalue prec 3
@    s1 avalue prepend ""
@    s1 avalue append ""
@    s1 avalue offset 0.000000 , 0.000000
@    s1 errorbar on
@    s1 errorbar place both
@    s1 errorbar color 1
@    s1 errorbar pattern 1
@    s1 errorbar size 1.000000
@    s1 errorbar linewidth 1.0
@    s1 errorbar linestyle 1
@    s1 errorbar riser linewidth 1.0
@    s1 errorbar riser linestyle 1
@    s1 errorbar riser clip off
@    s1 errorbar riser clip length 0.100000
@    s1 comment "/home/oliver/AnnaliST/Software/PythonChain/data/CRChw_PSW_10s.dat"
@    s1 legend  "\cX\C"
@    s2 hidden false
@    s2 type xy
@    s2 symbol 0
@    s2 symbol size 1.000000
@    s2 symbol color 15
@    s2 symbol pattern 1
@    s2 symbol fill color 15
@    s2 symbol fill pattern 0
@    s2 symbol linewidth 1.0
@    s2 symbol linestyle 1
@    s2 symbol char 65
@    s2 symbol char font 0
@    s2 symbol skip 0
@    s2 line type 1
@    s2 line linestyle 8
@    s2 line linewidth 3.5
@    s2 line color 15
@    s2 line pattern 1
@    s2 baseline type 0
@    s2 baseline off
@    s2 dropline off
@    s2 fill type 0
@    s2 fill rule 0
@    s2 fill color 1
@    s2 fill pattern 1
@    s2 avalue off
@    s2 avalue type 2
@    s2 avalue char size 1.000000
@    s2 avalue font 0
@    s2 avalue color 1
@    s2 avalue rot 0
@    s2 avalue format general
@    s2 avalue prec 3
@    s2 avalue prepend ""
@    s2 avalue append ""
@    s2 avalue offset 0.000000 , 0.000000
@    s2 errorbar on
@    s2 errorbar place both
@    s2 errorbar color 15
@    s2 errorbar pattern 1
@    s2 errorbar size 1.000000
@    s2 errorbar linewidth 1.0
@    s2 errorbar linestyle 1
@    s2 errorbar riser linewidth 1.0
@    s2 errorbar riser linestyle 1
@    s2 errorbar riser clip off
@    s2 errorbar riser clip length 0.100000
@    s2 comment "/home/oliver/AnnaliST/Software/PythonChain/data/CRChw_PSW_RDW_10s.dat"
@    s2 legend  "DW"
@    s3 hidden false
@    s3 type xy
@    s3 symbol 0
@    s3 symbol size 1.000000
@    s3 symbol color 1
@    s3 symbol pattern 1
@    s3 symbol fill color 1
@    s3 symbol fill pattern 0
@    s3 symbol linewidth 1.0
@    s3 symbol linestyle 1
@    s3 symbol char 65
@    s3 symbol char font 0
@    s3 symbol skip 0
@    s3 line type 1
@    s3 line linestyle 1
@    s3 line linewidth 3.5
@    s3 line color 1
@    s3 line pattern 1
@    s3 baseline type 0
@    s3 baseline off
@    s3 dropline off
@    s3 fill type 0
@    s3 fill rule 0
@    s3 fill color 1
@    s3 fill pattern 1
@    s3 avalue off
@    s3 avalue type 2
@    s3 avalue char size 1.000000
@    s3 avalue font 0
@    s3 avalue color 1
@    s3 avalue rot 0
@    s3 avalue format general
@    s3 avalue prec 3
@    s3 avalue prepend ""
@    s3 avalue append ""
@    s3 avalue offset 0.000000 , 0.000000
@    s3 errorbar on
@    s3 errorbar place both
@    s3 errorbar color 1
@    s3 errorbar pattern 1
@    s3 errorbar size 1.000000
@    s3 errorbar linewidth 1.0
@    s3 errorbar linestyle 1
@    s3 errorbar riser linewidth 1.0
@    s3 errorbar riser linestyle 1
@    s3 errorbar riser clip off
@    s3 errorbar riser clip length 0.100000
@    s3 comment "/home/oliver/AnnaliST/Software/PythonChain/data/CRChw_PSW_RSP_10s.dat"
@    s3 legend  "SP"
@    s4 hidden false
@    s4 type xy
@    s4 symbol 0
@    s4 symbol size 1.000000
@    s4 symbol color 4
@    s4 symbol pattern 1
@    s4 symbol fill color 4
@    s4 symbol fill pattern 0
@    s4 symbol linewidth 1.0
@    s4 symbol linestyle 1
@    s4 symbol char 65
@    s4 symbol char font 0
@    s4 symbol skip 0
@    s4 line type 1
@    s4 line linestyle 3
@    s4 line linewidth 3.5
@    s4 line color 4
@    s4 line pattern 1
@    s4 baseline type 0
@    s4 baseline off
@    s4 dropline off
@    s4 fill type 0
@    s4 fill rule 0
@    s4 fill color 1
@    s4 fill pattern 1
@    s4 avalue off
@    s4 avalue type 2
@    s4 avalue char size 1.000000
@    s4 avalue font 0
@    s4 avalue color 1
@    s4 avalue rot 0
@    s4 avalue format general
@    s4 avalue prec 3
@    s4 avalue prepend ""
@    s4 avalue append ""
@    s4 avalue offset 0.000000 , 0.000000
@    s4 errorbar on
@    s4 errorbar place both
@    s4 errorbar color 4
@    s4 errorbar pattern 1
@    s4 errorbar size 1.000000
@    s4 errorbar linewidth 1.0
@    s4 errorbar linestyle 1
@    s4 errorbar riser linewidth 1.0
@    s4 errorbar riser linestyle 1
@    s4 errorbar riser clip off
@    s4 errorbar riser clip length 0.100000
@    s4 comment "/home/oliver/AnnaliST/Software/PythonChain/data/CRChw_PSW_RSR_10s.dat"
@    s4 legend  "SR"
@    s5 hidden false
@    s5 type xy
@    s5 symbol 0
@    s5 symbol size 1.000000
@    s5 symbol color 2
@    s5 symbol pattern 1
@    s5 symbol fill color 2
@    s5 symbol fill pattern 0
@    s5 symbol linewidth 1.0
@    s5 symbol linestyle 1
@    s5 symbol char 65
@    s5 symbol char font 0
@    s5 symbol skip 0
@    s5 line type 1
@    s5 line linestyle 2
@    s5 line linewidth 3.5
@    s5 line color 2
@    s5 line pattern 1
@    s5 baseline type 0
@    s5 baseline off
@    s5 dropline off
@    s5 fill type 0
@    s5 fill rule 0
@    s5 fill color 1
@    s5 fill pattern 1
@    s5 avalue off
@    s5 avalue type 2
@    s5 avalue char size 1.000000
@    s5 avalue font 0
@    s5 avalue color 1
@    s5 avalue rot 0
@    s5 avalue format general
@    s5 avalue prec 3
@    s5 avalue prepend ""
@    s5 avalue append ""
@    s5 avalue offset 0.000000 , 0.000000
@    s5 errorbar on
@    s5 errorbar place both
@    s5 errorbar color 2
@    s5 errorbar pattern 1
@    s5 errorbar size 1.000000
@    s5 errorbar linewidth 1.0
@    s5 errorbar linestyle 1
@    s5 errorbar riser linewidth 1.0
@    s5 errorbar riser linestyle 1
@    s5 errorbar riser clip off
@    s5 errorbar riser clip length 0.100000
@    s5 comment "/home/oliver/AnnaliST/Software/PythonChain/data/CRChw_PSW_RSW_10s.dat"
@    s5 legend  "Ideal"
@    s6 hidden false
@    s6 type xy
@    s6 symbol 0
@    s6 symbol size 1.000000
@    s6 symbol color 1
@    s6 symbol pattern 1
@    s6 symbol fill color 1
@    s6 symbol fill pattern 0
@    s6 symbol linewidth 1.0
@    s6 symbol linestyle 1
@    s6 symbol char 65
@    s6 symbol char font 0
@    s6 symbol skip 0
@    s6 line type 1
@    s6 line linestyle 2
@    s6 line linewidth 1.0
@    s6 line color 1
@    s6 line pattern 1
@    s6 baseline type 0
@    s6 baseline off
@    s6 dropline off
@    s6 fill type 0
@    s6 fill rule 0
@    s6 fill color 1
@    s6 fill pattern 1
@    s6 avalue off
@    s6 avalue type 2
@    s6 avalue char size 1.000000
@    s6 avalue font 0
@    s6 avalue color 1
@    s6 avalue rot 0
@    s6 avalue format general
@    s6 avalue prec 3
@    s6 avalue prepend ""
@    s6 avalue append ""
@    s6 avalue offset 0.000000 , 0.000000
@    s6 errorbar on
@    s6 errorbar place both
@    s6 errorbar color 1
@    s6 errorbar pattern 1
@    s6 errorbar size 1.000000
@    s6 errorbar linewidth 1.0
@    s6 errorbar linestyle 1
@    s6 errorbar riser linewidth 1.0
@    s6 errorbar riser linestyle 1
@    s6 errorbar riser clip off
@    s6 errorbar riser clip length 0.100000
@    s6 comment "/home/oliver/AnnaliST/Software/PythonChain/data/CRChw_Ideal.dat"
@    s6 legend  ""
@target G0.S0
@type xy
0 0.20354256
1 0.43602746
2 0.64163336
3 0.78673983
4 0.87533087
5 0.92633442
6 0.95598184
7 0.97413125
8 0.98600564
9 0.99423114
10 1.0001182
11 1.0043652
12 1.0073622
13 1.0093579
14 1.0105286
15 1.0110147
16 1.0109454
17 1.0104
18 1.0094903
19 1.0082781
20 1.0068267
21 1.0051934
22 1.0034244
23 1.0015687
24 0.99964131
25 0.99767285
26 0.99569815
27 0.99373301
28 0.99178189
29 0.98985618
30 0.98796243
31 0.98611548
32 0.98432427
33 0.98258321
34 0.98090136
35 0.97927321
36 0.97769739
37 0.97618483
38 0.97473367
39 0.97332536
40 0.97198622
41 0.9706928
42 0.96945615
43 0.96827629
44 0.9671406
45 0.9660487
46 0.96500919
47 0.96401508
48 0.96307031
49 0.96216113
50 0.96129135
51 0.96046544
52 0.9596702
53 0.95891641
54 0.95820251
55 0.95751271
56 0.95685753
57 0.95623012
58 0.95562973
59 0.95506193
60 0.95452364
61 0.95400618
62 0.95352017
63 0.95304725
64 0.95260396
65 0.9521803
66 0.95177744
67 0.95139009
68 0.95102804
69 0.95068237
70 0.95035215
71 0.95003663
72 0.94974409
73 0.94946121
74 0.94919357
75 0.94893458
76 0.94869685
77 0.94846601
78 0.9482524
79 0.94804354
80 0.94785347
81 0.94766237
82 0.94749723
83 0.94733428
84 0.94717916
85 0.94703587
86 0.94689501
87 0.94677041
88 0.94664654
89 0.94653134
90 0.94642706
91 0.94632412
92 0.94623654
93 0.94615063
94 0.94606641
95 0.94599462
96 0.945923
97 0.94585363
98 0.94579553
99 0.9457444
&
@target G0.S1
@type xy
0 0.11616456
1 0.23692448
2 0.35257224
3 0.45523598
4 0.54100942
5 0.6095995
6 0.66285057
7 0.70346272
8 0.73414623
9 0.75723436
10 0.77458667
11 0.78764816
12 0.79747682
13 0.80487107
14 0.8104266
15 0.81457866
16 0.81764441
17 0.81987407
18 0.82146357
19 0.82254862
20 0.82323116
21 0.82360915
22 0.82374467
23 0.82369048
24 0.8234857
25 0.82316954
26 0.82276663
27 0.82229683
28 0.82177876
29 0.82121968
30 0.82064356
31 0.82004284
32 0.81943916
33 0.81882815
34 0.81821788
35 0.81761281
36 0.81701221
37 0.81641994
38 0.8158366
39 0.81526794
40 0.81471195
41 0.81416548
42 0.81362779
43 0.81310399
44 0.81259296
45 0.81209401
46 0.81161001
47 0.81113429
48 0.81066566
49 0.8102105
50 0.80976766
51 0.80932844
52 0.80890789
53 0.80849028
54 0.80807871
55 0.80768484
56 0.80729035
57 0.80690611
58 0.80653045
59 0.80616231
60 0.80579438
61 0.80544073
62 0.80508734
63 0.80474465
64 0.80440374
65 0.80407137
66 0.80374138
67 0.80341575
68 0.80309882
69 0.80278814
70 0.80248156
71 0.80218169
72 0.80187723
73 0.80158359
74 0.80128886
75 0.80100529
76 0.80072577
77 0.80044111
78 0.80017149
79 0.79989621
80 0.79963605
81 0.79936943
82 0.79910874
83 0.79885377
84 0.79859818
85 0.79835044
86 0.79810827
87 0.79786549
88 0.79762293
89 0.79739189
90 0.79715606
91 0.79693285
92 0.79670699
93 0.79647935
94 0.79625665
95 0.79604534
96 0.79583047
97 0.79561889
98 0.79541788
99 0.79520384
&
@target G0.S2
@type xy
0 0.11616471
1 0.24437115
2 0.37675914
3 0.50293928
4 0.61473296
5 0.7079347
6 0.78205509
7 0.83898008
8 0.88164653
9 0.91308851
10 0.93601631
11 0.95257709
12 0.96447297
13 0.97296459
14 0.97896578
15 0.98314555
16 0.98600171
17 0.98788546
18 0.98904106
19 0.98966087
20 0.98988395
21 0.98981402
22 0.98951959
23 0.98905506
24 0.98846897
25 0.98778549
26 0.98702854
27 0.98622823
28 0.98537659
29 0.98450527
30 0.98361932
31 0.98272018
32 0.9818203
33 0.98091375
34 0.98000901
35 0.97911008
36 0.97821684
37 0.97733529
38 0.9764629
39 0.97559803
40 0.97475128
41 0.97391413
42 0.97308773
43 0.97228408
44 0.9714842
45 0.97069778
46 0.96993331
47 0.96917652
48 0.96843353
49 0.9677078
50 0.96699621
51 0.96628923
52 0.96560486
53 0.96492928
54 0.96426785
55 0.9636187
56 0.96298953
57 0.96235506
58 0.9617479
59 0.96114615
60 0.96055745
61 0.95998095
62 0.95941443
63 0.95885655
64 0.95831399
65 0.95778062
66 0.9572528
67 0.95673338
68 0.95622665
69 0.95573547
70 0.95524259
71 0.95476936
72 0.95429673
73 0.95383568
74 0.9533878
75 0.95293523
76 0.95250264
77 0.95207336
78 0.9516561
79 0.9512439
80 0.95083198
81 0.9504332
82 0.95004558
83 0.94965339
84 0.94927568
85 0.94890439
86 0.94854098
87 0.94817889
88 0.94782314
89 0.94748164
90 0.9471392
91 0.94680423
92 0.9464656
93 0.94614629
94 0.9458305
95 0.94551254
96 0.94520519
97 0.94490461
98 0.94460963
99 0.94431519
&
@target G0.S3
@type xy
0 0.11616463
1 0.24817358
2 0.39370028
3 0.54282989
4 0.68328116
5 0.80476468
6 0.90182533
7 0.97396418
8 1.0240463
9 1.0563539
10 1.075274
11 1.0846036
12 1.0873564
13 1.0858169
14 1.0815931
15 1.0758558
16 1.0693726
17 1.0626496
18 1.0560386
19 1.0497055
20 1.0437879
21 1.0383075
22 1.0333094
23 1.0287601
24 1.0246389
25 1.0209189
26 1.0175595
27 1.0145267
28 1.011786
29 1.0093009
30 1.0070508
31 1.0049913
32 1.0031139
33 1.0013945
34 0.99980087
35 0.99833747
36 0.99697804
37 0.99570228
38 0.99450534
39 0.99338938
40 0.99232253
41 0.99131894
42 0.99036231
43 0.98944571
44 0.98856574
45 0.98771954
46 0.98690553
47 0.9861187
48 0.98535175
49 0.98460563
50 0.98388781
51 0.98317888
52 0.98248308
53 0.98181376
54 0.98115506
55 0.98049976
56 0.97986697
57 0.9792414
58 0.97862587
59 0.97802119
60 0.97742409
61 0.97684447
62 0.97626489
63 0.97569705
64 0.97513734
65 0.97458723
66 0.97404419
67 0.97350788
68 0.97298083
69 0.97245881
70 0.97195475
71 0.97144505
72 0.97094346
73 0.97045518
74 0.96997536
75 0.96949592
76 0.96903092
77 0.96856636
78 0.96810901
79 0.96766123
80 0.96721923
81 0.96678126
82 0.96635144
83 0.96592695
84 0.96551369
85 0.965104
86 0.96469898
87 0.96430921
88 0.96391269
89 0.96352861
90 0.96315343
91 0.96278403
92 0.96241427
93 0.96205071
94 0.96170132
95 0.96134752
96 0.96101227
97 0.96067082
98 0.96033482
99 0.96001327
&
@target G0.S4
@type xy
0 0.11616469
1 0.25041887
2 0.40407922
3 0.57086259
4 0.7402379
5 0.90023191
6 1.0408232
7 1.1561951
8 1.2450376
9 1.3093729
10 1.3529438
11 1.3799613
12 1.3943775
13 1.3995356
14 1.3981318
15 1.3922418
16 1.3834401
17 1.3728752
18 1.3613787
19 1.3495666
20 1.3378319
21 1.3264599
22 1.3156216
23 1.3054314
24 1.2959327
25 1.2871486
26 1.2790654
27 1.2716559
28 1.264895
29 1.2587283
30 1.2531154
31 1.2480167
32 1.2433721
33 1.239156
34 1.2353234
35 1.2318412
36 1.2286632
37 1.2257689
38 1.2231162
39 1.2206938
40 1.2184721
41 1.2164318
42 1.2145528
43 1.2128116
44 1.2112118
45 1.2097161
46 1.2083348
47 1.2070434
48 1.2058348
49 1.2047028
50 1.2036409
51 1.2026508
52 1.2016933
53 1.2007986
54 1.1999578
55 1.1991398
56 1.1983706
57 1.1976379
58 1.196938
59 1.196264
60 1.1956105
61 1.1949938
62 1.1943942
63 1.1938185
64 1.1932583
65 1.1927194
66 1.1921904
67 1.1916896
68 1.1911937
69 1.190712
70 1.1902484
71 1.1897897
72 1.1893575
73 1.188918
74 1.1885031
75 1.188093
76 1.1876876
77 1.187295
78 1.1869041
79 1.1865368
80 1.1861678
81 1.185811
82 1.1854545
83 1.1851107
84 1.1847711
85 1.1844419
86 1.1841157
87 1.1837929
88 1.1834836
89 1.1831721
90 1.1828685
91 1.1825711
92 1.1822835
93 1.1819936
94 1.1817153
95 1.1814385
96 1.1811706
97 1.1808953
98 1.1806321
99 1.1803802
&
@target G0.S5
@type xy
0 0.11616479
1 0.26370287
2 0.43118193
3 0.59751649
4 0.74247738
5 0.85462948
6 0.93281322
7 0.98247033
8 1.0111062
9 1.0256322
10 1.0313705
11 1.0320011
12 1.0299289
13 1.0266182
14 1.0229293
15 1.0193363
16 1.0160584
17 1.0131965
18 1.0107585
19 1.0086956
20 1.0069931
21 1.0055752
22 1.0043886
23 1.0033864
24 1.0025328
25 1.0017797
26 1.0011071
27 1.0004888
28 0.99989947
29 0.99933009
30 0.99875948
31 0.99819284
32 0.99761785
33 0.99702574
34 0.99641814
35 0.99579214
36 0.99514515
37 0.99448545
38 0.99380341
39 0.99310259
40 0.9923935
41 0.99166477
42 0.99092081
43 0.99016549
44 0.98940955
45 0.98864515
46 0.98788295
47 0.98710536
48 0.98632842
49 0.98556019
50 0.98478589
51 0.9840216
52 0.9832559
53 0.98249813
54 0.98174585
55 0.98100185
56 0.98026484
57 0.97953695
58 0.97882748
59 0.97811409
60 0.9774096
61 0.97672702
62 0.97605395
63 0.97538618
64 0.97473567
65 0.97409643
66 0.97346689
67 0.97285659
68 0.9722504
69 0.97166263
70 0.97107991
71 0.97051864
72 0.96995851
73 0.96941789
74 0.96889281
75 0.96837689
76 0.96786959
77 0.96737803
78 0.96690284
79 0.96641911
80 0.96596354
81 0.96552006
82 0.96508647
83 0.96465611
84 0.96424347
85 0.96384392
86 0.96344856
87 0.96306686
88 0.96269441
89 0.96232395
90 0.96197223
91 0.96162674
92 0.96128815
93 0.96096546
94 0.96064649
95 0.96034273
96 0.96004281
97 0.95974597
98 0.95946547
99 0.95918566
&
@target G0.S6
@type xy
0 1
99 1
&
