# Supplementary material for: Modelling Random Coincidences in Positron Emission Tomography by Using Singles and Prompts: A Comparison Study
Source: PLoS One. 2016 Sep 7;11(9):e0162096. doi: 10.1371/journal.pone.0162096 (PMC5014417; doi:10.1371/journal.pone.0162096)
Supplement: S1 Data — (ZIP) [file pone.0162096.s001.zip › Fig5F.agr]

# Grace project file
#
@version 50123
@page size 792, 612
@page scroll 5%
@page inout 5%
@link page off
@map font 8 to "Courier", "Courier"
@map font 10 to "Courier-Bold", "Courier-Bold"
@map font 11 to "Courier-BoldOblique", "Courier-BoldOblique"
@map font 9 to "Courier-Oblique", "Courier-Oblique"
@map font 14 to "Courier-Regular", "Courier-Regular"
@map font 15 to "Dingbats-Regular", "Dingbats-Regular"
@map font 4 to "Helvetica", "Helvetica"
@map font 6 to "Helvetica-Bold", "Helvetica-Bold"
@map font 7 to "Helvetica-BoldOblique", "Helvetica-BoldOblique"
@map font 5 to "Helvetica-Oblique", "Helvetica-Oblique"
@map font 20 to "NimbusMonoL-Bold", "NimbusMonoL-Bold"
@map font 21 to "NimbusMonoL-BoldOblique", "NimbusMonoL-BoldOblique"
@map font 22 to "NimbusMonoL-Regular", "NimbusMonoL-Regular"
@map font 23 to "NimbusMonoL-RegularOblique", "NimbusMonoL-RegularOblique"
@map font 24 to "NimbusRomanNo9L-Medium", "NimbusRomanNo9L-Medium"
@map font 25 to "NimbusRomanNo9L-MediumItalic", "NimbusRomanNo9L-MediumItalic"
@map font 26 to "NimbusRomanNo9L-Regular", "NimbusRomanNo9L-Regular"
@map font 27 to "NimbusRomanNo9L-RegularItalic", "NimbusRomanNo9L-RegularItalic"
@map font 28 to "NimbusSansL-Bold", "NimbusSansL-Bold"
@map font 29 to "NimbusSansL-BoldCondensed", "NimbusSansL-BoldCondensed"
@map font 30 to "NimbusSansL-BoldCondensedItalic", "NimbusSansL-BoldCondensedItalic"
@map font 31 to "NimbusSansL-BoldItalic", "NimbusSansL-BoldItalic"
@map font 32 to "NimbusSansL-Regular", "NimbusSansL-Regular"
@map font 33 to "NimbusSansL-RegularCondensed", "NimbusSansL-RegularCondensed"
@map font 34 to "NimbusSansL-RegularCondensedItalic", "NimbusSansL-RegularCondensedItalic"
@map font 35 to "NimbusSansL-RegularItalic", "NimbusSansL-RegularItalic"
@map font 36 to "StandardSymbolsL-Regular", "StandardSymbolsL-Regular"
@map font 12 to "Symbol", "Symbol"
@map font 38 to "Symbol-Regular", "Symbol-Regular"
@map font 2 to "Times-Bold", "Times-Bold"
@map font 3 to "Times-BoldItalic", "Times-BoldItalic"
@map font 1 to "Times-Italic", "Times-Italic"
@map font 0 to "Times-Roman", "Times-Roman"
@map font 43 to "URWBookmanL-DemiBold", "URWBookmanL-DemiBold"
@map font 44 to "URWBookmanL-DemiBoldItalic", "URWBookmanL-DemiBoldItalic"
@map font 45 to "URWBookmanL-Light", "URWBookmanL-Light"
@map font 46 to "URWBookmanL-LightItalic", "URWBookmanL-LightItalic"
@map font 47 to "URWChanceryL-MediumItalic", "URWChanceryL-MediumItalic"
@map font 48 to "URWGothicL-Book", "URWGothicL-Book"
@map font 49 to "URWGothicL-BookOblique", "URWGothicL-BookOblique"
@map font 50 to "URWGothicL-Demi", "URWGothicL-Demi"
@map font 51 to "URWGothicL-DemiOblique", "URWGothicL-DemiOblique"
@map font 52 to "URWPalladioL-Bold", "URWPalladioL-Bold"
@map font 53 to "URWPalladioL-BoldItalic", "URWPalladioL-BoldItalic"
@map font 54 to "URWPalladioL-Italic", "URWPalladioL-Italic"
@map font 55 to "URWPalladioL-Roman", "URWPalladioL-Roman"
@map font 56 to "Utopia-Bold", "Utopia-Bold"
@map font 57 to "Utopia-BoldItalic", "Utopia-BoldItalic"
@map font 58 to "Utopia-Italic", "Utopia-Italic"
@map font 59 to "Utopia-Regular", "Utopia-Regular"
@map font 13 to "ZapfDingbats", "ZapfDingbats"
@map color 0 to (255, 255, 255), "white"
@map color 1 to (0, 0, 0), "black"
@map color 2 to (255, 0, 0), "red"
@map color 3 to (0, 255, 0), "green"
@map color 4 to (0, 0, 255), "blue"
@map color 5 to (255, 255, 0), "yellow"
@map color 6 to (188, 143, 143), "brown"
@map color 7 to (220, 220, 220), "grey"
@map color 8 to (148, 0, 211), "violet"
@map color 9 to (0, 255, 255), "cyan"
@map color 10 to (255, 0, 255), "magenta"
@map color 11 to (255, 165, 0), "orange"
@map color 12 to (114, 33, 188), "indigo"
@map color 13 to (103, 7, 72), "maroon"
@map color 14 to (64, 224, 208), "turquoise"
@map color 15 to (0, 139, 0), "green4"
@reference date 0
@date wrap off
@date wrap year 1950
@default linewidth 1.0
@default linestyle 1
@default color 1
@default pattern 1
@default font 0
@default char size 1.000000
@default symbol size 1.000000
@default sformat "%.8g"
@background color 0
@page background fill on
@timestamp off
@timestamp 0.03, 0.03
@timestamp color 1
@timestamp rot 0
@timestamp font 0
@timestamp char size 1.000000
@timestamp def "Wed Jan 13 19:43:23 2016"
@r0 off
@link r0 to g0
@r0 type above
@r0 linestyle 1
@r0 linewidth 1.0
@r0 color 1
@r0 line 0, 0, 0, 0
@r1 off
@link r1 to g0
@r1 type above
@r1 linestyle 1
@r1 linewidth 1.0
@r1 color 1
@r1 line 0, 0, 0, 0
@r2 off
@link r2 to g0
@r2 type above
@r2 linestyle 1
@r2 linewidth 1.0
@r2 color 1
@r2 line 0, 0, 0, 0
@r3 off
@link r3 to g0
@r3 type above
@r3 linestyle 1
@r3 linewidth 1.0
@r3 color 1
@r3 line 0, 0, 0, 0
@r4 off
@link r4 to g0
@r4 type above
@r4 linestyle 1
@r4 linewidth 1.0
@r4 color 1
@r4 line 0, 0, 0, 0
@g0 on
@g0 hidden false
@g0 type XY
@g0 stacked false
@g0 bar hgap 0.000000
@g0 fixedpoint off
@g0 fixedpoint type 0
@g0 fixedpoint xy 0.000000, 0.000000
@g0 fixedpoint format general general
@g0 fixedpoint prec 6, 6
@with g0
@    world 0, 0, 100, 1
@    stack world 0, 0, 0, 0
@    znorm 1
@    view 0.150000, 0.150000, 1.150000, 0.850000
@    title ""
@    title font 0
@    title size 2.200000
@    title color 1
@    subtitle ""
@    subtitle font 0
@    subtitle size 1.000000
@    subtitle color 1
@    xaxes scale Normal
@    yaxes scale Normal
@    xaxes invert off
@    yaxes invert off
@    xaxis  on
@    xaxis  type zero false
@    xaxis  offset 0.000000 , 0.000000
@    xaxis  bar on
@    xaxis  bar color 1
@    xaxis  bar linestyle 1
@    xaxis  bar linewidth 1.0
@    xaxis  label "Iteration"
@    xaxis  label layout para
@    xaxis  label place spec
@    xaxis  label place 0.420000, 0.070000
@    xaxis  label char size 1.800000
@    xaxis  label font 0
@    xaxis  label color 1
@    xaxis  label place normal
@    xaxis  tick on
@    xaxis  tick major 20
@    xaxis  tick minor ticks 1
@    xaxis  tick default 6
@    xaxis  tick place rounded true
@    xaxis  tick in
@    xaxis  tick major size 1.000000
@    xaxis  tick major color 1
@    xaxis  tick major linewidth 1.0
@    xaxis  tick major linestyle 1
@    xaxis  tick major grid off
@    xaxis  tick minor color 1
@    xaxis  tick minor linewidth 1.0
@    xaxis  tick minor linestyle 1
@    xaxis  tick minor grid off
@    xaxis  tick minor size 0.500000
@    xaxis  ticklabel on
@    xaxis  ticklabel format general
@    xaxis  ticklabel prec 5
@    xaxis  ticklabel formula ""
@    xaxis  ticklabel append ""
@    xaxis  ticklabel prepend ""
@    xaxis  ticklabel angle 0
@    xaxis  ticklabel skip 0
@    xaxis  ticklabel stagger 0
@    xaxis  ticklabel place normal
@    xaxis  ticklabel offset auto
@    xaxis  ticklabel offset 0.000000 , 0.010000
@    xaxis  ticklabel start type auto
@    xaxis  ticklabel start 0.000000
@    xaxis  ticklabel stop type auto
@    xaxis  ticklabel stop 0.000000
@    xaxis  ticklabel char size 1.450000
@    xaxis  ticklabel font 0
@    xaxis  ticklabel color 1
@    xaxis  tick place both
@    xaxis  tick spec type none
@    yaxis  on
@    yaxis  type zero false
@    yaxis  offset 0.000000 , 0.000000
@    yaxis  bar on
@    yaxis  bar color 1
@    yaxis  bar linestyle 1
@    yaxis  bar linewidth 1.0
@    yaxis  label ""
@    yaxis  label layout para
@    yaxis  label place auto
@    yaxis  label char size 1.000000
@    yaxis  label font 0
@    yaxis  label color 1
@    yaxis  label place normal
@    yaxis  tick on
@    yaxis  tick major 0.2
@    yaxis  tick minor ticks 1
@    yaxis  tick default 6
@    yaxis  tick place rounded true
@    yaxis  tick in
@    yaxis  tick major size 1.000000
@    yaxis  tick major color 1
@    yaxis  tick major linewidth 1.0
@    yaxis  tick major linestyle 1
@    yaxis  tick major grid off
@    yaxis  tick minor color 1
@    yaxis  tick minor linewidth 1.0
@    yaxis  tick minor linestyle 1
@    yaxis  tick minor grid off
@    yaxis  tick minor size 0.500000
@    yaxis  ticklabel on
@    yaxis  ticklabel format decimal
@    yaxis  ticklabel prec 1
@    yaxis  ticklabel formula ""
@    yaxis  ticklabel append ""
@    yaxis  ticklabel prepend ""
@    yaxis  ticklabel angle 0
@    yaxis  ticklabel skip 0
@    yaxis  ticklabel stagger 0
@    yaxis  ticklabel place normal
@    yaxis  ticklabel offset auto
@    yaxis  ticklabel offset 0.000000 , 0.010000
@    yaxis  ticklabel start type auto
@    yaxis  ticklabel start 0.000000
@    yaxis  ticklabel stop type auto
@    yaxis  ticklabel stop 0.000000
@    yaxis  ticklabel char size 1.450000
@    yaxis  ticklabel font 0
@    yaxis  ticklabel color 1
@    yaxis  tick place both
@    yaxis  tick spec type none
@    altxaxis  off
@    altyaxis  off
@    legend on
@    legend loctype view
@    legend 0.85, 0.82
@    legend box color 1
@    legend box pattern 1
@    legend box linewidth 1.0
@    legend box linestyle 1
@    legend box fill color 0
@    legend box fill pattern 1
@    legend font 0
@    legend char size 1.500000
@    legend color 1
@    legend length 14
@    legend vgap 1
@    legend hgap 1
@    legend invert false
@    frame type 0
@    frame linestyle 1
@    frame linewidth 1.0
@    frame color 1
@    frame pattern 1
@    frame background color 0
@    frame background pattern 0
@    s0 hidden true
@    s0 type xy
@    s0 symbol 0
@    s0 symbol size 1.000000
@    s0 symbol color 1
@    s0 symbol pattern 1
@    s0 symbol fill color 1
@    s0 symbol fill pattern 0
@    s0 symbol linewidth 1.0
@    s0 symbol linestyle 1
@    s0 symbol char 65
@    s0 symbol char font 0
@    s0 symbol skip 0
@    s0 line type 1
@    s0 line linestyle 1
@    s0 line linewidth 3.5
@    s0 line color 1
@    s0 line pattern 1
@    s0 baseline type 0
@    s0 baseline off
@    s0 dropline off
@    s0 fill type 0
@    s0 fill rule 0
@    s0 fill color 1
@    s0 fill pattern 1
@    s0 avalue off
@    s0 avalue type 2
@    s0 avalue char size 1.000000
@    s0 avalue font 0
@    s0 avalue color 1
@    s0 avalue rot 0
@    s0 avalue format general
@    s0 avalue prec 3
@    s0 avalue prepend ""
@    s0 avalue append ""
@    s0 avalue offset 0.000000 , 0.000000
@    s0 errorbar on
@    s0 errorbar place both
@    s0 errorbar color 1
@    s0 errorbar pattern 1
@    s0 errorbar size 1.000000
@    s0 errorbar linewidth 1.0
@    s0 errorbar linestyle 1
@    s0 errorbar riser linewidth 1.0
@    s0 errorbar riser linestyle 1
@    s0 errorbar riser clip off
@    s0 errorbar riser clip length 0.100000
@    s0 comment "/home/oliver/AnnaliST/Software/PythonChain/data/SOR_PID_10s.dat"
@    s0 legend  "PID"
@    s1 hidden false
@    s1 type xy
@    s1 symbol 0
@    s1 symbol size 1.000000
@    s1 symbol color 1
@    s1 symbol pattern 1
@    s1 symbol fill color 1
@    s1 symbol fill pattern 0
@    s1 symbol linewidth 1.0
@    s1 symbol linestyle 1
@    s1 symbol char 65
@    s1 symbol char font 0
@    s1 symbol skip 0
@    s1 line type 1
@    s1 line linestyle 7
@    s1 line linewidth 3.5
@    s1 line color 1
@    s1 line pattern 1
@    s1 baseline type 0
@    s1 baseline off
@    s1 dropline off
@    s1 fill type 0
@    s1 fill rule 0
@    s1 fill color 1
@    s1 fill pattern 1
@    s1 avalue off
@    s1 avalue type 2
@    s1 avalue char size 1.000000
@    s1 avalue font 0
@    s1 avalue color 1
@    s1 avalue rot 0
@    s1 avalue format general
@    s1 avalue prec 3
@    s1 avalue prepend ""
@    s1 avalue append ""
@    s1 avalue offset 0.000000 , 0.000000
@    s1 errorbar on
@    s1 errorbar place both
@    s1 errorbar color 1
@    s1 errorbar pattern 1
@    s1 errorbar size 1.000000
@    s1 errorbar linewidth 1.0
@    s1 errorbar linestyle 1
@    s1 errorbar riser linewidth 1.0
@    s1 errorbar riser linestyle 1
@    s1 errorbar riser clip off
@    s1 errorbar riser clip length 0.100000
@    s1 comment "/home/oliver/AnnaliST/Software/PythonChain/data/SOR_PSW_10s.dat"
@    s1 legend  "\cX\C"
@    s2 hidden false
@    s2 type xy
@    s2 symbol 0
@    s2 symbol size 1.000000
@    s2 symbol color 15
@    s2 symbol pattern 1
@    s2 symbol fill color 15
@    s2 symbol fill pattern 0
@    s2 symbol linewidth 1.0
@    s2 symbol linestyle 1
@    s2 symbol char 65
@    s2 symbol char font 0
@    s2 symbol skip 0
@    s2 line type 1
@    s2 line linestyle 8
@    s2 line linewidth 3.5
@    s2 line color 15
@    s2 line pattern 1
@    s2 baseline type 0
@    s2 baseline off
@    s2 dropline off
@    s2 fill type 0
@    s2 fill rule 0
@    s2 fill color 1
@    s2 fill pattern 1
@    s2 avalue off
@    s2 avalue type 2
@    s2 avalue char size 1.000000
@    s2 avalue font 0
@    s2 avalue color 1
@    s2 avalue rot 0
@    s2 avalue format general
@    s2 avalue prec 3
@    s2 avalue prepend ""
@    s2 avalue append ""
@    s2 avalue offset 0.000000 , 0.000000
@    s2 errorbar on
@    s2 errorbar place both
@    s2 errorbar color 15
@    s2 errorbar pattern 1
@    s2 errorbar size 1.000000
@    s2 errorbar linewidth 1.0
@    s2 errorbar linestyle 1
@    s2 errorbar riser linewidth 1.0
@    s2 errorbar riser linestyle 1
@    s2 errorbar riser clip off
@    s2 errorbar riser clip length 0.100000
@    s2 comment "/home/oliver/AnnaliST/Software/PythonChain/data/SOR_PSW_RDW_10s.dat"
@    s2 legend  "DW"
@    s3 hidden false
@    s3 type xy
@    s3 symbol 0
@    s3 symbol size 1.000000
@    s3 symbol color 1
@    s3 symbol pattern 1
@    s3 symbol fill color 1
@    s3 symbol fill pattern 0
@    s3 symbol linewidth 1.0
@    s3 symbol linestyle 1
@    s3 symbol char 65
@    s3 symbol char font 0
@    s3 symbol skip 0
@    s3 line type 1
@    s3 line linestyle 1
@    s3 line linewidth 3.5
@    s3 line color 1
@    s3 line pattern 1
@    s3 baseline type 0
@    s3 baseline off
@    s3 dropline off
@    s3 fill type 0
@    s3 fill rule 0
@    s3 fill color 1
@    s3 fill pattern 1
@    s3 avalue off
@    s3 avalue type 2
@    s3 avalue char size 1.000000
@    s3 avalue font 0
@    s3 avalue color 1
@    s3 avalue rot 0
@    s3 avalue format general
@    s3 avalue prec 3
@    s3 avalue prepend ""
@    s3 avalue append ""
@    s3 avalue offset 0.000000 , 0.000000
@    s3 errorbar on
@    s3 errorbar place both
@    s3 errorbar color 1
@    s3 errorbar pattern 1
@    s3 errorbar size 1.000000
@    s3 errorbar linewidth 1.0
@    s3 errorbar linestyle 1
@    s3 errorbar riser linewidth 1.0
@    s3 errorbar riser linestyle 1
@    s3 errorbar riser clip off
@    s3 errorbar riser clip length 0.100000
@    s3 comment "/home/oliver/AnnaliST/Software/PythonChain/data/SOR_PSW_RSP_10s.dat"
@    s3 legend  "SP"
@    s4 hidden false
@    s4 type xy
@    s4 symbol 0
@    s4 symbol size 1.000000
@    s4 symbol color 4
@    s4 symbol pattern 1
@    s4 symbol fill color 4
@    s4 symbol fill pattern 0
@    s4 symbol linewidth 1.0
@    s4 symbol linestyle 1
@    s4 symbol char 65
@    s4 symbol char font 0
@    s4 symbol skip 0
@    s4 line type 1
@    s4 line linestyle 3
@    s4 line linewidth 3.5
@    s4 line color 4
@    s4 line pattern 1
@    s4 baseline type 0
@    s4 baseline off
@    s4 dropline off
@    s4 fill type 0
@    s4 fill rule 0
@    s4 fill color 1
@    s4 fill pattern 1
@    s4 avalue off
@    s4 avalue type 2
@    s4 avalue char size 1.000000
@    s4 avalue font 0
@    s4 avalue color 1
@    s4 avalue rot 0
@    s4 avalue format general
@    s4 avalue prec 3
@    s4 avalue prepend ""
@    s4 avalue append ""
@    s4 avalue offset 0.000000 , 0.000000
@    s4 errorbar on
@    s4 errorbar place both
@    s4 errorbar color 4
@    s4 errorbar pattern 1
@    s4 errorbar size 1.000000
@    s4 errorbar linewidth 1.0
@    s4 errorbar linestyle 1
@    s4 errorbar riser linewidth 1.0
@    s4 errorbar riser linestyle 1
@    s4 errorbar riser clip off
@    s4 errorbar riser clip length 0.100000
@    s4 comment "/home/oliver/AnnaliST/Software/PythonChain/data/SOR_PSW_RSR_10s.dat"
@    s4 legend  "SR"
@    s5 hidden false
@    s5 type xy
@    s5 symbol 0
@    s5 symbol size 1.000000
@    s5 symbol color 2
@    s5 symbol pattern 1
@    s5 symbol fill color 2
@    s5 symbol fill pattern 0
@    s5 symbol linewidth 1.0
@    s5 symbol linestyle 1
@    s5 symbol char 65
@    s5 symbol char font 0
@    s5 symbol skip 0
@    s5 line type 1
@    s5 line linestyle 2
@    s5 line linewidth 3.5
@    s5 line color 2
@    s5 line pattern 1
@    s5 baseline type 0
@    s5 baseline off
@    s5 dropline off
@    s5 fill type 0
@    s5 fill rule 0
@    s5 fill color 1
@    s5 fill pattern 1
@    s5 avalue off
@    s5 avalue type 2
@    s5 avalue char size 1.000000
@    s5 avalue font 0
@    s5 avalue color 1
@    s5 avalue rot 0
@    s5 avalue format general
@    s5 avalue prec 3
@    s5 avalue prepend ""
@    s5 avalue append ""
@    s5 avalue offset 0.000000 , 0.000000
@    s5 errorbar on
@    s5 errorbar place both
@    s5 errorbar color 2
@    s5 errorbar pattern 1
@    s5 errorbar size 1.000000
@    s5 errorbar linewidth 1.0
@    s5 errorbar linestyle 1
@    s5 errorbar riser linewidth 1.0
@    s5 errorbar riser linestyle 1
@    s5 errorbar riser clip off
@    s5 errorbar riser clip length 0.100000
@    s5 comment "/home/oliver/AnnaliST/Software/PythonChain/data/SOR_PSW_RSW_10s.dat"
@    s5 legend  "Ideal"
@target G0.S0
@type xy
0 0.74907794
1 0.59332704
2 0.49697046
3 0.4327944
4 0.38550313
5 0.34786551
6 0.31662136
7 0.29013671
8 0.26741819
9 0.24776008
10 0.2306165
11 0.21555798
12 0.20223665
13 0.19037481
14 0.17974663
15 0.17017156
16 0.16150135
17 0.15361176
18 0.14640547
19 0.13979652
20 0.13371428
21 0.12809962
22 0.12290093
23 0.11807524
24 0.11358378
25 0.10939462
26 0.10547947
27 0.10181342
28 0.098373337
29 0.09514062
30 0.092097081
31 0.089228366
32 0.086520422
33 0.083960739
34 0.081538424
35 0.07924276
36 0.077065134
37 0.074997442
38 0.073032154
39 0.071161885
40 0.069381106
41 0.067683919
42 0.066065116
43 0.064520016
44 0.063043741
45 0.061632465
46 0.060282669
47 0.058990727
48 0.057753575
49 0.056567678
50 0.055430782
51 0.05434035
52 0.053293284
53 0.052288283
54 0.051322952
55 0.0503949
56 0.049502646
57 0.048644316
58 0.047818401
59 0.047023365
60 0.046258072
61 0.045520675
62 0.04481031
63 0.044125389
64 0.043465197
65 0.042828439
66 0.042214161
67 0.041621275
68 0.04104923
69 0.040496811
70 0.039963343
71 0.039448092
72 0.038950494
73 0.038469338
74 0.038004324
75 0.037554843
76 0.037120259
77 0.036699886
78 0.036293305
79 0.035899841
80 0.035519269
81 0.035150682
82 0.034794258
83 0.034448991
84 0.034114712
85 0.033790969
86 0.033477191
87 0.033173513
88 0.032879082
89 0.032593766
90 0.0323173
91 0.032049238
92 0.031789498
93 0.031537608
94 0.031293296
95 0.031056373
96 0.03082654
97 0.030603438
98 0.030387219
99 0.030177315
&
@target G0.S1
@type xy
0 0.8397082
1 0.7381863
2 0.6643548
3 0.60707968
4 0.56067525
5 0.52180095
6 0.48838998
7 0.45914925
8 0.43323606
9 0.41006644
10 0.38921387
11 0.37035716
12 0.35323047
13 0.33762054
14 0.32334983
15 0.31026196
16 0.29822574
17 0.2871269
18 0.27686853
19 0.26736387
20 0.25853611
21 0.2503227
22 0.2426631
23 0.2355073
24 0.22880906
25 0.22252956
26 0.21663224
27 0.2110851
28 0.20586091
29 0.20093164
30 0.19627589
31 0.19187212
32 0.18770212
33 0.18374917
34 0.17999708
35 0.17643236
36 0.17304188
37 0.16981394
38 0.16673846
39 0.16380548
40 0.1610063
41 0.1583318
42 0.15577479
43 0.15332874
44 0.15098675
45 0.14874308
46 0.14659254
47 0.14453004
48 0.14254949
49 0.14064755
50 0.13882062
51 0.13706389
52 0.13537494
53 0.13374933
54 0.13218407
55 0.1306776
56 0.12922509
57 0.12782527
58 0.12647589
59 0.12517431
60 0.12391808
61 0.12270589
62 0.12153543
63 0.12040554
64 0.11931368
65 0.11825885
66 0.1172394
67 0.11625313
68 0.11530045
69 0.11437888
70 0.11348739
71 0.11262533
72 0.11179018
73 0.11098266
74 0.11020042
75 0.10944379
76 0.10871138
77 0.10800151
78 0.10731457
79 0.10664891
80 0.10600477
81 0.10538023
82 0.10477537
83 0.10418927
84 0.10362167
85 0.10307141
86 0.10253888
87 0.10202264
88 0.10152181
89 0.10103758
90 0.10056787
91 0.10011304
92 0.099672194
93 0.099244836
94 0.098830698
95 0.098430181
96 0.098041737
97 0.09766571
98 0.097301581
99 0.096947987
&
@target G0.S2
@type xy
0 0.83970839
1 0.73705756
2 0.6586451
3 0.5970705
4 0.54748973
5 0.50649883
6 0.4717431
7 0.4416264
8 0.41508508
9 0.39139916
10 0.37007154
11 0.3507348
12 0.33312205
13 0.31701694
14 0.30224287
15 0.28865035
16 0.2761169
17 0.26453149
18 0.25379645
19 0.24383106
20 0.23455937
21 0.22591908
22 0.21784957
23 0.21030027
24 0.20322584
25 0.19658442
26 0.19034032
27 0.18446113
28 0.17891632
29 0.1736811
30 0.1687312
31 0.16404523
32 0.15960511
33 0.15539031
34 0.15138734
35 0.1475808
36 0.14395783
37 0.14050681
38 0.13721554
39 0.13407468
40 0.13107496
41 0.12820776
42 0.12546433
43 0.12283952
44 0.12032387
45 0.11791298
46 0.11560106
47 0.11338166
48 0.11125052
49 0.10920327
50 0.10723532
51 0.105342
52 0.10352073
53 0.10176701
54 0.1000783
55 0.098450808
56 0.096882738
57 0.095369402
58 0.093910333
59 0.092501789
60 0.091141968
61 0.08982905
62 0.088560795
63 0.087334903
64 0.086150002
65 0.08500429
66 0.083895981
67 0.082823695
68 0.081785967
69 0.080781921
70 0.079809227
71 0.078867726
72 0.077955608
73 0.077071704
74 0.076215592
75 0.075385251
76 0.074580664
77 0.073800402
78 0.073043935
79 0.072310192
80 0.07159807
81 0.070907526
82 0.07023745
83 0.069586914
84 0.068955442
85 0.068342788
86 0.067747836
87 0.067170066
88 0.066609081
89 0.066064616
90 0.065535347
91 0.065021394
92 0.064521689
93 0.064036921
94 0.063565752
95 0.063107816
96 0.062662833
97 0.062230523
98 0.061810547
99 0.061402222
&
@target G0.S3
@type xy
0 0.83970823
1 0.73507572
2 0.65188704
3 0.58513642
4 0.53140461
5 0.48775876
6 0.45174954
7 0.42145312
8 0.3954523
9 0.37273409
10 0.35259344
11 0.33452815
12 0.31818091
13 0.30328968
14 0.28964744
15 0.27710162
16 0.26552155
17 0.25480097
18 0.24485385
19 0.23559755
20 0.22696967
21 0.2189083
22 0.21136521
23 0.20429138
24 0.19764719
25 0.19139652
26 0.18550608
27 0.1799473
28 0.17469338
29 0.16972009
30 0.16500789
31 0.16053512
32 0.15628631
33 0.15224511
34 0.14839578
35 0.14472721
36 0.14122611
37 0.13788139
38 0.1346836
39 0.13162443
40 0.12869319
41 0.12588484
42 0.12319058
43 0.12060349
44 0.11811894
45 0.11573032
46 0.11343257
47 0.11122107
48 0.10909104
49 0.10703821
50 0.10505958
51 0.10315039
52 0.10130695
53 0.099527728
54 0.097808773
55 0.096146524
56 0.094540072
57 0.092985379
58 0.091480971
59 0.090024733
60 0.088613741
61 0.087247438
62 0.085922652
63 0.084638275
64 0.083392583
65 0.082184044
66 0.081011176
67 0.079872607
68 0.078767158
69 0.077692894
70 0.076649893
71 0.075635488
72 0.074649745
73 0.073691329
74 0.072759188
75 0.071852264
76 0.070969952
77 0.070111217
78 0.069274993
79 0.068461163
80 0.06766837
81 0.066896243
82 0.066143963
83 0.065410935
84 0.06469674
85 0.064000495
86 0.063321605
87 0.062659859
88 0.062014174
89 0.061384509
90 0.060770413
91 0.060171251
92 0.059586199
93 0.059015286
94 0.058458487
95 0.057914541
96 0.057383781
97 0.05686501
98 0.056358481
99 0.055864361
&
@target G0.S4
@type xy
0 0.83970842
1 0.73438262
2 0.64891547
3 0.57881266
4 0.52123659
5 0.47378216
6 0.43435411
7 0.40118088
8 0.37284716
9 0.34827325
10 0.32665232
11 0.30739455
12 0.2900709
13 0.2743563
14 0.26001301
15 0.24685116
16 0.23472242
17 0.22350504
18 0.21309865
19 0.2034219
20 0.19440026
21 0.18597234
22 0.17808394
23 0.17068776
24 0.16374098
25 0.15720712
26 0.15105166
27 0.14524488
28 0.1397605
29 0.13457315
30 0.12966095
31 0.12500507
32 0.12058585
33 0.11638804
34 0.11239645
35 0.10859765
36 0.10497834
37 0.1015276
38 0.098234709
39 0.095090246
40 0.092085589
41 0.089211694
42 0.086461249
43 0.083827823
44 0.081304692
45 0.07888501
46 0.076564336
47 0.074336524
48 0.072197149
49 0.070141709
50 0.068165644
51 0.066265791
52 0.064437119
53 0.062677083
54 0.060982449
55 0.05934912
56 0.057775684
57 0.056258531
58 0.054795333
59 0.053383514
60 0.052020758
61 0.050705234
62 0.049434478
63 0.048207145
64 0.047020871
65 0.045874123
66 0.044765042
67 0.043692433
68 0.042654725
69 0.041650396
70 0.040678187
71 0.03973659
72 0.038825117
73 0.037941568
74 0.037085705
75 0.036256118
76 0.035451763
77 0.034671846
78 0.033915282
79 0.033181559
80 0.0324695
81 0.031778599
82 0.031107623
83 0.030456246
84 0.029823712
85 0.029209365
86 0.028612478
87 0.028032563
88 0.027469025
89 0.026921051
90 0.02638844
91 0.025870497
92 0.025366824
93 0.02487681
94 0.024400193
95 0.023936325
96 0.023485007
97 0.023045568
98 0.022617789
99 0.02220147
&
@target G0.S5
@type xy
0 0.83970832
1 0.72409202
2 0.63014542
3 0.55672596
4 0.4999949
5 0.45554666
6 0.41971449
7 0.38989891
8 0.36438471
9 0.34208008
10 0.32228781
11 0.30453928
12 0.28851031
13 0.27395644
14 0.26068828
15 0.24854837
16 0.23740778
17 0.22715522
18 0.21769392
19 0.20893818
20 0.20081747
21 0.19326656
22 0.18622881
23 0.17965423
24 0.17350058
25 0.16772729
26 0.16230321
27 0.15719593
28 0.15237831
29 0.14782779
30 0.14352205
31 0.13944319
32 0.1355733
33 0.13189602
34 0.12839916
35 0.12506893
36 0.12189434
37 0.11886544
38 0.11597178
39 0.11320524
40 0.11055823
41 0.10802306
42 0.10559279
43 0.10326152
44 0.10102466
45 0.098875945
46 0.096811056
47 0.094824134
48 0.09291259
49 0.09107223
50 0.089299001
51 0.087589918
52 0.08594164
53 0.084351036
54 0.082815589
55 0.081332957
56 0.079900377
57 0.07851559
58 0.077177233
59 0.075881682
60 0.074627952
61 0.073414681
62 0.072239704
63 0.071101146
64 0.069998304
65 0.068929286
66 0.0678922
67 0.066886739
68 0.065910919
69 0.064964137
70 0.064044768
71 0.063152458
72 0.062285424
73 0.061443434
74 0.060625273
75 0.059829988
76 0.059056795
77 0.058304929
78 0.057573945
79 0.056862154
80 0.056170464
81 0.055497039
82 0.05484177
83 0.054203516
84 0.053582128
85 0.052977376
86 0.05238802
87 0.051814141
88 0.05125496
89 0.050709839
90 0.050178662
91 0.049661001
92 0.049156268
93 0.048664163
94 0.048184417
95 0.04771671
96 0.047260379
97 0.046814997
98 0.046380767
99 0.045957076
&
