# Supplementary material for: Modelling Random Coincidences in Positron Emission Tomography by Using Singles and Prompts: A Comparison Study
Source: PLoS One. 2016 Sep 7;11(9):e0162096. doi: 10.1371/journal.pone.0162096 (PMC5014417; doi:10.1371/journal.pone.0162096)
Supplement: S1 Data — (ZIP) [file pone.0162096.s001.zip › Fig5G.agr]

# Grace project file
#
@version 50123
@page size 792, 612
@page scroll 5%
@page inout 5%
@link page off
@map font 8 to "Courier", "Courier"
@map font 10 to "Courier-Bold", "Courier-Bold"
@map font 11 to "Courier-BoldOblique", "Courier-BoldOblique"
@map font 9 to "Courier-Oblique", "Courier-Oblique"
@map font 14 to "Courier-Regular", "Courier-Regular"
@map font 15 to "Dingbats-Regular", "Dingbats-Regular"
@map font 4 to "Helvetica", "Helvetica"
@map font 6 to "Helvetica-Bold", "Helvetica-Bold"
@map font 7 to "Helvetica-BoldOblique", "Helvetica-BoldOblique"
@map font 5 to "Helvetica-Oblique", "Helvetica-Oblique"
@map font 20 to "NimbusMonoL-Bold", "NimbusMonoL-Bold"
@map font 21 to "NimbusMonoL-BoldOblique", "NimbusMonoL-BoldOblique"
@map font 22 to "NimbusMonoL-Regular", "NimbusMonoL-Regular"
@map font 23 to "NimbusMonoL-RegularOblique", "NimbusMonoL-RegularOblique"
@map font 24 to "NimbusRomanNo9L-Medium", "NimbusRomanNo9L-Medium"
@map font 25 to "NimbusRomanNo9L-MediumItalic", "NimbusRomanNo9L-MediumItalic"
@map font 26 to "NimbusRomanNo9L-Regular", "NimbusRomanNo9L-Regular"
@map font 27 to "NimbusRomanNo9L-RegularItalic", "NimbusRomanNo9L-RegularItalic"
@map font 28 to "NimbusSansL-Bold", "NimbusSansL-Bold"
@map font 29 to "NimbusSansL-BoldCondensed", "NimbusSansL-BoldCondensed"
@map font 30 to "NimbusSansL-BoldCondensedItalic", "NimbusSansL-BoldCondensedItalic"
@map font 31 to "NimbusSansL-BoldItalic", "NimbusSansL-BoldItalic"
@map font 32 to "NimbusSansL-Regular", "NimbusSansL-Regular"
@map font 33 to "NimbusSansL-RegularCondensed", "NimbusSansL-RegularCondensed"
@map font 34 to "NimbusSansL-RegularCondensedItalic", "NimbusSansL-RegularCondensedItalic"
@map font 35 to "NimbusSansL-RegularItalic", "NimbusSansL-RegularItalic"
@map font 36 to "StandardSymbolsL-Regular", "StandardSymbolsL-Regular"
@map font 12 to "Symbol", "Symbol"
@map font 38 to "Symbol-Regular", "Symbol-Regular"
@map font 2 to "Times-Bold", "Times-Bold"
@map font 3 to "Times-BoldItalic", "Times-BoldItalic"
@map font 1 to "Times-Italic", "Times-Italic"
@map font 0 to "Times-Roman", "Times-Roman"
@map font 43 to "URWBookmanL-DemiBold", "URWBookmanL-DemiBold"
@map font 44 to "URWBookmanL-DemiBoldItalic", "URWBookmanL-DemiBoldItalic"
@map font 45 to "URWBookmanL-Light", "URWBookmanL-Light"
@map font 46 to "URWBookmanL-LightItalic", "URWBookmanL-LightItalic"
@map font 47 to "URWChanceryL-MediumItalic", "URWChanceryL-MediumItalic"
@map font 48 to "URWGothicL-Book", "URWGothicL-Book"
@map font 49 to "URWGothicL-BookOblique", "URWGothicL-BookOblique"
@map font 50 to "URWGothicL-Demi", "URWGothicL-Demi"
@map font 51 to "URWGothicL-DemiOblique", "URWGothicL-DemiOblique"
@map font 52 to "URWPalladioL-Bold", "URWPalladioL-Bold"
@map font 53 to "URWPalladioL-BoldItalic", "URWPalladioL-BoldItalic"
@map font 54 to "URWPalladioL-Italic", "URWPalladioL-Italic"
@map font 55 to "URWPalladioL-Roman", "URWPalladioL-Roman"
@map font 56 to "Utopia-Bold", "Utopia-Bold"
@map font 57 to "Utopia-BoldItalic", "Utopia-BoldItalic"
@map font 58 to "Utopia-Italic", "Utopia-Italic"
@map font 59 to "Utopia-Regular", "Utopia-Regular"
@map font 13 to "ZapfDingbats", "ZapfDingbats"
@map color 0 to (255, 255, 255), "white"
@map color 1 to (0, 0, 0), "black"
@map color 2 to (255, 0, 0), "red"
@map color 3 to (0, 255, 0), "green"
@map color 4 to (0, 0, 255), "blue"
@map color 5 to (255, 255, 0), "yellow"
@map color 6 to (188, 143, 143), "brown"
@map color 7 to (220, 220, 220), "grey"
@map color 8 to (148, 0, 211), "violet"
@map color 9 to (0, 255, 255), "cyan"
@map color 10 to (255, 0, 255), "magenta"
@map color 11 to (255, 165, 0), "orange"
@map color 12 to (114, 33, 188), "indigo"
@map color 13 to (103, 7, 72), "maroon"
@map color 14 to (64, 224, 208), "turquoise"
@map color 15 to (0, 139, 0), "green4"
@reference date 0
@date wrap off
@date wrap year 1950
@default linewidth 1.0
@default linestyle 1
@default color 1
@default pattern 1
@default font 0
@default char size 1.000000
@default symbol size 1.000000
@default sformat "%.8g"
@background color 0
@page background fill on
@timestamp off
@timestamp 0.03, 0.03
@timestamp color 1
@timestamp rot 0
@timestamp font 0
@timestamp char size 1.000000
@timestamp def "Wed Jan 13 19:37:43 2016"
@r0 off
@link r0 to g0
@r0 type above
@r0 linestyle 1
@r0 linewidth 1.0
@r0 color 1
@r0 line 0, 0, 0, 0
@r1 off
@link r1 to g0
@r1 type above
@r1 linestyle 1
@r1 linewidth 1.0
@r1 color 1
@r1 line 0, 0, 0, 0
@r2 off
@link r2 to g0
@r2 type above
@r2 linestyle 1
@r2 linewidth 1.0
@r2 color 1
@r2 line 0, 0, 0, 0
@r3 off
@link r3 to g0
@r3 type above
@r3 linestyle 1
@r3 linewidth 1.0
@r3 color 1
@r3 line 0, 0, 0, 0
@r4 off
@link r4 to g0
@r4 type above
@r4 linestyle 1
@r4 linewidth 1.0
@r4 color 1
@r4 line 0, 0, 0, 0
@g0 on
@g0 hidden false
@g0 type XY
@g0 stacked false
@g0 bar hgap 0.000000
@g0 fixedpoint off
@g0 fixedpoint type 0
@g0 fixedpoint xy 0.000000, 0.000000
@g0 fixedpoint format general general
@g0 fixedpoint prec 6, 6
@with g0
@    world 0, 0, 50, 1.5
@    stack world 0, 0, 0, 0
@    znorm 1
@    view 0.150000, 0.150000, 1.150000, 0.850000
@    title ""
@    title font 0
@    title size 2.200000
@    title color 1
@    subtitle ""
@    subtitle font 0
@    subtitle size 1.000000
@    subtitle color 1
@    xaxes scale Normal
@    yaxes scale Normal
@    xaxes invert off
@    yaxes invert off
@    xaxis  on
@    xaxis  type zero false
@    xaxis  offset 0.000000 , 0.000000
@    xaxis  bar on
@    xaxis  bar color 1
@    xaxis  bar linestyle 1
@    xaxis  bar linewidth 1.0
@    xaxis  label "Iteration"
@    xaxis  label layout para
@    xaxis  label place spec
@    xaxis  label place 0.420000, 0.070000
@    xaxis  label char size 1.800000
@    xaxis  label font 0
@    xaxis  label color 1
@    xaxis  label place normal
@    xaxis  tick on
@    xaxis  tick major 10
@    xaxis  tick minor ticks 1
@    xaxis  tick default 6
@    xaxis  tick place rounded true
@    xaxis  tick in
@    xaxis  tick major size 1.000000
@    xaxis  tick major color 1
@    xaxis  tick major linewidth 1.0
@    xaxis  tick major linestyle 1
@    xaxis  tick major grid off
@    xaxis  tick minor color 1
@    xaxis  tick minor linewidth 1.0
@    xaxis  tick minor linestyle 1
@    xaxis  tick minor grid off
@    xaxis  tick minor size 0.500000
@    xaxis  ticklabel on
@    xaxis  ticklabel format general
@    xaxis  ticklabel prec 5
@    xaxis  ticklabel formula ""
@    xaxis  ticklabel append ""
@    xaxis  ticklabel prepend ""
@    xaxis  ticklabel angle 0
@    xaxis  ticklabel skip 0
@    xaxis  ticklabel stagger 0
@    xaxis  ticklabel place normal
@    xaxis  ticklabel offset auto
@    xaxis  ticklabel offset 0.000000 , 0.010000
@    xaxis  ticklabel start type auto
@    xaxis  ticklabel start 0.000000
@    xaxis  ticklabel stop type auto
@    xaxis  ticklabel stop 0.000000
@    xaxis  ticklabel char size 1.450000
@    xaxis  ticklabel font 0
@    xaxis  ticklabel color 1
@    xaxis  tick place both
@    xaxis  tick spec type none
@    yaxis  on
@    yaxis  type zero false
@    yaxis  offset 0.000000 , 0.000000
@    yaxis  bar on
@    yaxis  bar color 1
@    yaxis  bar linestyle 1
@    yaxis  bar linewidth 1.0
@    yaxis  label "\1low \-\- (with degradation)"
@    yaxis  label layout para
@    yaxis  label place spec
@    yaxis  label place 0.000000, 0.120000
@    yaxis  label char size 2.200000
@    yaxis  label font 0
@    yaxis  label color 1
@    yaxis  label place normal
@    yaxis  tick on
@    yaxis  tick major 0.5
@    yaxis  tick minor ticks 1
@    yaxis  tick default 6
@    yaxis  tick place rounded true
@    yaxis  tick in
@    yaxis  tick major size 1.000000
@    yaxis  tick major color 1
@    yaxis  tick major linewidth 1.0
@    yaxis  tick major linestyle 1
@    yaxis  tick major grid off
@    yaxis  tick minor color 1
@    yaxis  tick minor linewidth 1.0
@    yaxis  tick minor linestyle 1
@    yaxis  tick minor grid off
@    yaxis  tick minor size 0.500000
@    yaxis  ticklabel on
@    yaxis  ticklabel format decimal
@    yaxis  ticklabel prec 1
@    yaxis  ticklabel formula ""
@    yaxis  ticklabel append ""
@    yaxis  ticklabel prepend ""
@    yaxis  ticklabel angle 0
@    yaxis  ticklabel skip 0
@    yaxis  ticklabel stagger 0
@    yaxis  ticklabel place normal
@    yaxis  ticklabel offset auto
@    yaxis  ticklabel offset 0.000000 , 0.010000
@    yaxis  ticklabel start type auto
@    yaxis  ticklabel start 0.000000
@    yaxis  ticklabel stop type auto
@    yaxis  ticklabel stop 0.000000
@    yaxis  ticklabel char size 1.450000
@    yaxis  ticklabel font 0
@    yaxis  ticklabel color 1
@    yaxis  tick place both
@    yaxis  tick spec type none
@    altxaxis  off
@    altyaxis  off
@    legend on
@    legend loctype view
@    legend 0.85, 0.39
@    legend box color 1
@    legend box pattern 1
@    legend box linewidth 1.0
@    legend box linestyle 1
@    legend box fill color 0
@    legend box fill pattern 1
@    legend font 0
@    legend char size 1.500000
@    legend color 1
@    legend length 14
@    legend vgap 1
@    legend hgap 1
@    legend invert false
@    frame type 0
@    frame linestyle 1
@    frame linewidth 1.0
@    frame color 1
@    frame pattern 1
@    frame background color 0
@    frame background pattern 0
@    s0 hidden true
@    s0 type xy
@    s0 symbol 0
@    s0 symbol size 1.000000
@    s0 symbol color 1
@    s0 symbol pattern 1
@    s0 symbol fill color 1
@    s0 symbol fill pattern 0
@    s0 symbol linewidth 1.0
@    s0 symbol linestyle 1
@    s0 symbol char 65
@    s0 symbol char font 0
@    s0 symbol skip 0
@    s0 line type 1
@    s0 line linestyle 1
@    s0 line linewidth 1.0
@    s0 line color 1
@    s0 line pattern 1
@    s0 baseline type 0
@    s0 baseline off
@    s0 dropline off
@    s0 fill type 0
@    s0 fill rule 0
@    s0 fill color 1
@    s0 fill pattern 1
@    s0 avalue off
@    s0 avalue type 2
@    s0 avalue char size 1.000000
@    s0 avalue font 0
@    s0 avalue color 1
@    s0 avalue rot 0
@    s0 avalue format general
@    s0 avalue prec 3
@    s0 avalue prepend ""
@    s0 avalue append ""
@    s0 avalue offset 0.000000 , 0.000000
@    s0 errorbar on
@    s0 errorbar place both
@    s0 errorbar color 1
@    s0 errorbar pattern 1
@    s0 errorbar size 1.000000
@    s0 errorbar linewidth 1.0
@    s0 errorbar linestyle 1
@    s0 errorbar riser linewidth 1.0
@    s0 errorbar riser linestyle 1
@    s0 errorbar riser clip off
@    s0 errorbar riser clip length 0.100000
@    s0 comment "/home/oliver/AnnaliST/Software/PythonChain/data/CRChw_real_PID_1s.dat"
@    s0 legend  ""
@    s1 hidden false
@    s1 type xy
@    s1 symbol 0
@    s1 symbol size 1.000000
@    s1 symbol color 1
@    s1 symbol pattern 1
@    s1 symbol fill color 1
@    s1 symbol fill pattern 0
@    s1 symbol linewidth 1.0
@    s1 symbol linestyle 1
@    s1 symbol char 65
@    s1 symbol char font 0
@    s1 symbol skip 0
@    s1 line type 1
@    s1 line linestyle 7
@    s1 line linewidth 3.5
@    s1 line color 1
@    s1 line pattern 1
@    s1 baseline type 0
@    s1 baseline off
@    s1 dropline off
@    s1 fill type 0
@    s1 fill rule 0
@    s1 fill color 1
@    s1 fill pattern 1
@    s1 avalue off
@    s1 avalue type 2
@    s1 avalue char size 1.000000
@    s1 avalue font 0
@    s1 avalue color 1
@    s1 avalue rot 0
@    s1 avalue format general
@    s1 avalue prec 3
@    s1 avalue prepend ""
@    s1 avalue append ""
@    s1 avalue offset 0.000000 , 0.000000
@    s1 errorbar on
@    s1 errorbar place both
@    s1 errorbar color 1
@    s1 errorbar pattern 1
@    s1 errorbar size 1.000000
@    s1 errorbar linewidth 1.0
@    s1 errorbar linestyle 1
@    s1 errorbar riser linewidth 1.0
@    s1 errorbar riser linestyle 1
@    s1 errorbar riser clip off
@    s1 errorbar riser clip length 0.100000
@    s1 comment "/home/oliver/AnnaliST/Software/PythonChain/data/CRChw_real_PSW_1s.dat"
@    s1 legend  "\cX\C"
@    s2 hidden false
@    s2 type xy
@    s2 symbol 0
@    s2 symbol size 1.000000
@    s2 symbol color 15
@    s2 symbol pattern 1
@    s2 symbol fill color 15
@    s2 symbol fill pattern 0
@    s2 symbol linewidth 1.0
@    s2 symbol linestyle 1
@    s2 symbol char 65
@    s2 symbol char font 0
@    s2 symbol skip 0
@    s2 line type 1
@    s2 line linestyle 8
@    s2 line linewidth 3.5
@    s2 line color 15
@    s2 line pattern 1
@    s2 baseline type 0
@    s2 baseline off
@    s2 dropline off
@    s2 fill type 0
@    s2 fill rule 0
@    s2 fill color 1
@    s2 fill pattern 1
@    s2 avalue off
@    s2 avalue type 2
@    s2 avalue char size 1.000000
@    s2 avalue font 0
@    s2 avalue color 1
@    s2 avalue rot 0
@    s2 avalue format general
@    s2 avalue prec 3
@    s2 avalue prepend ""
@    s2 avalue append ""
@    s2 avalue offset 0.000000 , 0.000000
@    s2 errorbar on
@    s2 errorbar place both
@    s2 errorbar color 15
@    s2 errorbar pattern 1
@    s2 errorbar size 1.000000
@    s2 errorbar linewidth 1.0
@    s2 errorbar linestyle 1
@    s2 errorbar riser linewidth 1.0
@    s2 errorbar riser linestyle 1
@    s2 errorbar riser clip off
@    s2 errorbar riser clip length 0.100000
@    s2 comment "/home/oliver/AnnaliST/Software/PythonChain/data/CRChw_real_PSW_RDW_1s.dat"
@    s2 legend  "DW"
@    s3 hidden false
@    s3 type xy
@    s3 symbol 0
@    s3 symbol size 1.000000
@    s3 symbol color 1
@    s3 symbol pattern 1
@    s3 symbol fill color 1
@    s3 symbol fill pattern 0
@    s3 symbol linewidth 1.0
@    s3 symbol linestyle 1
@    s3 symbol char 65
@    s3 symbol char font 0
@    s3 symbol skip 0
@    s3 line type 1
@    s3 line linestyle 1
@    s3 line linewidth 3.5
@    s3 line color 1
@    s3 line pattern 1
@    s3 baseline type 0
@    s3 baseline off
@    s3 dropline off
@    s3 fill type 0
@    s3 fill rule 0
@    s3 fill color 1
@    s3 fill pattern 1
@    s3 avalue off
@    s3 avalue type 2
@    s3 avalue char size 1.000000
@    s3 avalue font 0
@    s3 avalue color 1
@    s3 avalue rot 0
@    s3 avalue format general
@    s3 avalue prec 3
@    s3 avalue prepend ""
@    s3 avalue append ""
@    s3 avalue offset 0.000000 , 0.000000
@    s3 errorbar on
@    s3 errorbar place both
@    s3 errorbar color 1
@    s3 errorbar pattern 1
@    s3 errorbar size 1.000000
@    s3 errorbar linewidth 1.0
@    s3 errorbar linestyle 1
@    s3 errorbar riser linewidth 1.0
@    s3 errorbar riser linestyle 1
@    s3 errorbar riser clip off
@    s3 errorbar riser clip length 0.100000
@    s3 comment "/home/oliver/AnnaliST/Software/PythonChain/data/CRChw_real_PSW_RSP_1s.dat"
@    s3 legend  "SP"
@    s4 hidden false
@    s4 type xy
@    s4 symbol 0
@    s4 symbol size 1.000000
@    s4 symbol color 4
@    s4 symbol pattern 1
@    s4 symbol fill color 4
@    s4 symbol fill pattern 0
@    s4 symbol linewidth 1.0
@    s4 symbol linestyle 1
@    s4 symbol char 65
@    s4 symbol char font 0
@    s4 symbol skip 0
@    s4 line type 1
@    s4 line linestyle 3
@    s4 line linewidth 3.5
@    s4 line color 4
@    s4 line pattern 1
@    s4 baseline type 0
@    s4 baseline off
@    s4 dropline off
@    s4 fill type 0
@    s4 fill rule 0
@    s4 fill color 1
@    s4 fill pattern 1
@    s4 avalue off
@    s4 avalue type 2
@    s4 avalue char size 1.000000
@    s4 avalue font 0
@    s4 avalue color 1
@    s4 avalue rot 0
@    s4 avalue format general
@    s4 avalue prec 3
@    s4 avalue prepend ""
@    s4 avalue append ""
@    s4 avalue offset 0.000000 , 0.000000
@    s4 errorbar on
@    s4 errorbar place both
@    s4 errorbar color 4
@    s4 errorbar pattern 1
@    s4 errorbar size 1.000000
@    s4 errorbar linewidth 1.0
@    s4 errorbar linestyle 1
@    s4 errorbar riser linewidth 1.0
@    s4 errorbar riser linestyle 1
@    s4 errorbar riser clip off
@    s4 errorbar riser clip length 0.100000
@    s4 comment "/home/oliver/AnnaliST/Software/PythonChain/data/CRChw_real_PSW_RSR_1s.dat"
@    s4 legend  "SR"
@    s5 hidden false
@    s5 type xy
@    s5 symbol 0
@    s5 symbol size 1.000000
@    s5 symbol color 2
@    s5 symbol pattern 1
@    s5 symbol fill color 2
@    s5 symbol fill pattern 0
@    s5 symbol linewidth 1.0
@    s5 symbol linestyle 1
@    s5 symbol char 65
@    s5 symbol char font 0
@    s5 symbol skip 0
@    s5 line type 1
@    s5 line linestyle 2
@    s5 line linewidth 3.5
@    s5 line color 2
@    s5 line pattern 1
@    s5 baseline type 0
@    s5 baseline off
@    s5 dropline off
@    s5 fill type 0
@    s5 fill rule 0
@    s5 fill color 1
@    s5 fill pattern 1
@    s5 avalue off
@    s5 avalue type 2
@    s5 avalue char size 1.000000
@    s5 avalue font 0
@    s5 avalue color 1
@    s5 avalue rot 0
@    s5 avalue format general
@    s5 avalue prec 3
@    s5 avalue prepend ""
@    s5 avalue append ""
@    s5 avalue offset 0.000000 , 0.000000
@    s5 errorbar on
@    s5 errorbar place both
@    s5 errorbar color 2
@    s5 errorbar pattern 1
@    s5 errorbar size 1.000000
@    s5 errorbar linewidth 1.0
@    s5 errorbar linestyle 1
@    s5 errorbar riser linewidth 1.0
@    s5 errorbar riser linestyle 1
@    s5 errorbar riser clip off
@    s5 errorbar riser clip length 0.100000
@    s5 comment "/home/oliver/AnnaliST/Software/PythonChain/data/CRChw_real_PSW_RSW_1s.dat"
@    s5 legend  "Ideal"
@    s6 hidden false
@    s6 type xy
@    s6 symbol 0
@    s6 symbol size 1.000000
@    s6 symbol color 1
@    s6 symbol pattern 1
@    s6 symbol fill color 1
@    s6 symbol fill pattern 0
@    s6 symbol linewidth 1.0
@    s6 symbol linestyle 1
@    s6 symbol char 65
@    s6 symbol char font 0
@    s6 symbol skip 0
@    s6 line type 1
@    s6 line linestyle 2
@    s6 line linewidth 1.0
@    s6 line color 1
@    s6 line pattern 1
@    s6 baseline type 0
@    s6 baseline off
@    s6 dropline off
@    s6 fill type 0
@    s6 fill rule 0
@    s6 fill color 1
@    s6 fill pattern 1
@    s6 avalue off
@    s6 avalue type 2
@    s6 avalue char size 1.000000
@    s6 avalue font 0
@    s6 avalue color 1
@    s6 avalue rot 0
@    s6 avalue format general
@    s6 avalue prec 3
@    s6 avalue prepend ""
@    s6 avalue append ""
@    s6 avalue offset 0.000000 , 0.000000
@    s6 errorbar on
@    s6 errorbar place both
@    s6 errorbar color 1
@    s6 errorbar pattern 1
@    s6 errorbar size 1.000000
@    s6 errorbar linewidth 1.0
@    s6 errorbar linestyle 1
@    s6 errorbar riser linewidth 1.0
@    s6 errorbar riser linestyle 1
@    s6 errorbar riser clip off
@    s6 errorbar riser clip length 0.100000
@    s6 comment "/home/oliver/AnnaliST/Software/PythonChain/data/CRChw_Ideal.dat"
@    s6 legend  ""
@target G0.S0
@type xy
0 0.19593433
1 0.41620579
2 0.61235249
3 0.75541987
4 0.84767681
5 0.90461074
6 0.94032024
7 0.96385806
8 0.98029307
9 0.99234566
10 1.0014629
11 1.0084537
12 1.0138164
13 1.0178703
14 1.0208504
15 1.0229641
16 1.0243487
17 1.0251611
18 1.0254939
19 1.0254533
20 1.025116
21 1.0245651
22 1.0238397
23 1.0229913
24 1.0220658
25 1.0210858
26 1.020074
27 1.0190669
28 1.0180519
29 1.017063
30 1.0161003
31 1.0151585
32 1.0142582
33 1.0134014
34 1.0125772
35 1.0117995
36 1.0110568
37 1.0103535
38 1.0096905
39 1.009062
40 1.0084677
41 1.0079165
42 1.0073908
43 1.0068976
44 1.0064279
45 1.0059901
46 1.0055852
47 1.0051929
48 1.0048354
49 1.0044931
&
@target G0.S1
@type xy
0 0.11179299
1 0.22649292
2 0.33578677
3 0.43316259
4 0.51545787
5 0.58243202
6 0.63559342
7 0.67717316
8 0.70945104
9 0.73443767
10 0.75378239
11 0.76878548
12 0.78044108
13 0.78951052
14 0.79656051
15 0.80204478
16 0.80628445
17 0.80954756
18 0.81203906
19 0.8139013
20 0.81526731
21 0.816235
22 0.81688785
23 0.81728156
24 0.81746864
25 0.81749603
26 0.81740385
27 0.81720357
28 0.81692303
29 0.81658496
30 0.81619588
31 0.81578197
32 0.81534557
33 0.81488295
34 0.81441101
35 0.81394366
36 0.81347138
37 0.81299638
38 0.81252685
39 0.81206552
40 0.81161264
41 0.81116911
42 0.81073004
43 0.81030766
44 0.80989409
45 0.80948483
46 0.80908808
47 0.80870541
48 0.80832718
49 0.8079606
&
@target G0.S2
@type xy
0 0.11125831
1 0.22590811
2 0.33558
3 0.4337011
4 0.51698683
5 0.58503041
6 0.63924333
7 0.68177287
8 0.71487906
9 0.74058137
10 0.760539
11 0.77606223
12 0.78816356
13 0.79762604
14 0.80502281
15 0.81081468
16 0.81533339
17 0.81884629
18 0.82156618
19 0.82363998
20 0.82520356
21 0.82635406
22 0.82717711
23 0.82772798
24 0.828066
25 0.82823346
26 0.82825653
27 0.82817966
28 0.82801213
29 0.82777457
30 0.82748713
31 0.82715767
32 0.82679891
33 0.82641916
34 0.82602215
35 0.82561762
36 0.82520815
37 0.82480175
38 0.82439098
39 0.82398284
40 0.8235803
41 0.82318124
42 0.82279644
43 0.82241097
44 0.82204195
45 0.82167245
46 0.82131421
47 0.82096379
48 0.82061885
49 0.82028783
&
@target G0.S3
@type xy
0 0.11254127
1 0.24004896
2 0.37618307
3 0.51136158
4 0.6359518
5 0.74303934
6 0.82961984
7 0.89604027
8 0.94470664
9 0.97887488
10 1.0018097
11 1.0163903
12 1.0249485
13 1.0292963
14 1.0307749
15 1.0303776
16 1.0288087
17 1.0265216
18 1.0238862
19 1.0210972
20 1.0183103
21 1.0156031
22 1.0130352
23 1.0106362
24 1.0084002
25 1.0063366
26 1.0044372
27 1.0026799
28 1.00107
29 0.99958465
30 0.9982063
31 0.99693733
32 0.99574812
33 0.99464788
34 0.99361806
35 0.99264536
36 0.99172771
37 0.99086553
38 0.99005173
39 0.98926948
40 0.98853842
41 0.98782778
42 0.98715401
43 0.98651191
44 0.9858875
45 0.9852869
46 0.98472073
47 0.98416527
48 0.98362824
49 0.98311574
&
@target G0.S4
@type xy
0 0.11265038
1 0.24313487
2 0.38784863
3 0.53903666
4 0.68680136
5 0.82183076
6 0.93764338
7 1.0314594
8 1.103652
9 1.1565642
10 1.1934388
11 1.2175742
12 1.2319859
13 1.2392016
14 1.2412404
15 1.2396919
16 1.2357281
17 1.2302571
18 1.2239184
19 1.2171636
20 1.2103231
21 1.2036106
22 1.1971733
23 1.1910747
24 1.185385
25 1.1801162
26 1.175257
27 1.1708024
28 1.1667265
29 1.1630093
30 1.1596267
31 1.156536
32 1.1537079
33 1.1511369
34 1.1487803
35 1.1466175
36 1.1446416
37 1.1428186
38 1.1411364
39 1.1395794
40 1.138134
41 1.1367911
42 1.1355417
43 1.1343634
44 1.1332632
45 1.1322323
46 1.1312581
47 1.1303373
48 1.1294698
49 1.1286371
&
@target G0.S5
@type xy
0 0.17775588
1 0.38444139
2 0.57538425
3 0.72238119
4 0.82260127
5 0.88710677
6 0.9284165
7 0.9557121
8 0.97463193
9 0.98842586
10 0.99889293
11 1.0070447
12 1.0134722
13 1.0185666
14 1.022564
15 1.025658
16 1.0280029
17 1.0297187
18 1.0309117
19 1.0316821
20 1.032096
21 1.0322224
22 1.0321404
23 1.0318781
24 1.0314839
25 1.0309953
26 1.0304423
27 1.0298341
28 1.0292069
29 1.028562
30 1.0279161
31 1.0272755
32 1.0266455
33 1.0260352
34 1.025444
35 1.0248839
36 1.0243407
37 1.0238273
38 1.0233399
39 1.0228752
40 1.0224311
41 1.0220171
42 1.0216268
43 1.0212599
44 1.0209105
45 1.0205823
46 1.0202689
47 1.0199832
48 1.0197124
49 1.0194537
&
@target G0.S6
@type xy
0 1
99 1
&
