# Supplementary material for: Modelling Random Coincidences in Positron Emission Tomography by Using Singles and Prompts: A Comparison Study
Source: PLoS One. 2016 Sep 7;11(9):e0162096. doi: 10.1371/journal.pone.0162096 (PMC5014417; doi:10.1371/journal.pone.0162096)
Supplement: S1 Data — (ZIP) [file pone.0162096.s001.zip › Fig5I.agr]

# Grace project file
#
@version 50123
@page size 792, 612
@page scroll 5%
@page inout 5%
@link page off
@map font 8 to "Courier", "Courier"
@map font 10 to "Courier-Bold", "Courier-Bold"
@map font 11 to "Courier-BoldOblique", "Courier-BoldOblique"
@map font 9 to "Courier-Oblique", "Courier-Oblique"
@map font 14 to "Courier-Regular", "Courier-Regular"
@map font 15 to "Dingbats-Regular", "Dingbats-Regular"
@map font 4 to "Helvetica", "Helvetica"
@map font 6 to "Helvetica-Bold", "Helvetica-Bold"
@map font 7 to "Helvetica-BoldOblique", "Helvetica-BoldOblique"
@map font 5 to "Helvetica-Oblique", "Helvetica-Oblique"
@map font 20 to "NimbusMonoL-Bold", "NimbusMonoL-Bold"
@map font 21 to "NimbusMonoL-BoldOblique", "NimbusMonoL-BoldOblique"
@map font 22 to "NimbusMonoL-Regular", "NimbusMonoL-Regular"
@map font 23 to "NimbusMonoL-RegularOblique", "NimbusMonoL-RegularOblique"
@map font 24 to "NimbusRomanNo9L-Medium", "NimbusRomanNo9L-Medium"
@map font 25 to "NimbusRomanNo9L-MediumItalic", "NimbusRomanNo9L-MediumItalic"
@map font 26 to "NimbusRomanNo9L-Regular", "NimbusRomanNo9L-Regular"
@map font 27 to "NimbusRomanNo9L-RegularItalic", "NimbusRomanNo9L-RegularItalic"
@map font 28 to "NimbusSansL-Bold", "NimbusSansL-Bold"
@map font 29 to "NimbusSansL-BoldCondensed", "NimbusSansL-BoldCondensed"
@map font 30 to "NimbusSansL-BoldCondensedItalic", "NimbusSansL-BoldCondensedItalic"
@map font 31 to "NimbusSansL-BoldItalic", "NimbusSansL-BoldItalic"
@map font 32 to "NimbusSansL-Regular", "NimbusSansL-Regular"
@map font 33 to "NimbusSansL-RegularCondensed", "NimbusSansL-RegularCondensed"
@map font 34 to "NimbusSansL-RegularCondensedItalic", "NimbusSansL-RegularCondensedItalic"
@map font 35 to "NimbusSansL-RegularItalic", "NimbusSansL-RegularItalic"
@map font 36 to "StandardSymbolsL-Regular", "StandardSymbolsL-Regular"
@map font 12 to "Symbol", "Symbol"
@map font 38 to "Symbol-Regular", "Symbol-Regular"
@map font 2 to "Times-Bold", "Times-Bold"
@map font 3 to "Times-BoldItalic", "Times-BoldItalic"
@map font 1 to "Times-Italic", "Times-Italic"
@map font 0 to "Times-Roman", "Times-Roman"
@map font 43 to "URWBookmanL-DemiBold", "URWBookmanL-DemiBold"
@map font 44 to "URWBookmanL-DemiBoldItalic", "URWBookmanL-DemiBoldItalic"
@map font 45 to "URWBookmanL-Light", "URWBookmanL-Light"
@map font 46 to "URWBookmanL-LightItalic", "URWBookmanL-LightItalic"
@map font 47 to "URWChanceryL-MediumItalic", "URWChanceryL-MediumItalic"
@map font 48 to "URWGothicL-Book", "URWGothicL-Book"
@map font 49 to "URWGothicL-BookOblique", "URWGothicL-BookOblique"
@map font 50 to "URWGothicL-Demi", "URWGothicL-Demi"
@map font 51 to "URWGothicL-DemiOblique", "URWGothicL-DemiOblique"
@map font 52 to "URWPalladioL-Bold", "URWPalladioL-Bold"
@map font 53 to "URWPalladioL-BoldItalic", "URWPalladioL-BoldItalic"
@map font 54 to "URWPalladioL-Italic", "URWPalladioL-Italic"
@map font 55 to "URWPalladioL-Roman", "URWPalladioL-Roman"
@map font 56 to "Utopia-Bold", "Utopia-Bold"
@map font 57 to "Utopia-BoldItalic", "Utopia-BoldItalic"
@map font 58 to "Utopia-Italic", "Utopia-Italic"
@map font 59 to "Utopia-Regular", "Utopia-Regular"
@map font 13 to "ZapfDingbats", "ZapfDingbats"
@map color 0 to (255, 255, 255), "white"
@map color 1 to (0, 0, 0), "black"
@map color 2 to (255, 0, 0), "red"
@map color 3 to (0, 255, 0), "green"
@map color 4 to (0, 0, 255), "blue"
@map color 5 to (255, 255, 0), "yellow"
@map color 6 to (188, 143, 143), "brown"
@map color 7 to (220, 220, 220), "grey"
@map color 8 to (148, 0, 211), "violet"
@map color 9 to (0, 255, 255), "cyan"
@map color 10 to (255, 0, 255), "magenta"
@map color 11 to (255, 165, 0), "orange"
@map color 12 to (114, 33, 188), "indigo"
@map color 13 to (103, 7, 72), "maroon"
@map color 14 to (64, 224, 208), "turquoise"
@map color 15 to (0, 139, 0), "green4"
@reference date 0
@date wrap off
@date wrap year 1950
@default linewidth 1.0
@default linestyle 1
@default color 1
@default pattern 1
@default font 0
@default char size 1.000000
@default symbol size 1.000000
@default sformat "%.8g"
@background color 0
@page background fill on
@timestamp off
@timestamp 0.03, 0.03
@timestamp color 1
@timestamp rot 0
@timestamp font 0
@timestamp char size 1.000000
@timestamp def "Wed Jan 13 19:44:30 2016"
@r0 off
@link r0 to g0
@r0 type above
@r0 linestyle 1
@r0 linewidth 1.0
@r0 color 1
@r0 line 0, 0, 0, 0
@r1 off
@link r1 to g0
@r1 type above
@r1 linestyle 1
@r1 linewidth 1.0
@r1 color 1
@r1 line 0, 0, 0, 0
@r2 off
@link r2 to g0
@r2 type above
@r2 linestyle 1
@r2 linewidth 1.0
@r2 color 1
@r2 line 0, 0, 0, 0
@r3 off
@link r3 to g0
@r3 type above
@r3 linestyle 1
@r3 linewidth 1.0
@r3 color 1
@r3 line 0, 0, 0, 0
@r4 off
@link r4 to g0
@r4 type above
@r4 linestyle 1
@r4 linewidth 1.0
@r4 color 1
@r4 line 0, 0, 0, 0
@g0 on
@g0 hidden false
@g0 type XY
@g0 stacked false
@g0 bar hgap 0.000000
@g0 fixedpoint off
@g0 fixedpoint type 0
@g0 fixedpoint xy 0.000000, 0.000000
@g0 fixedpoint format general general
@g0 fixedpoint prec 6, 6
@with g0
@    world 0, 0, 50, 1
@    stack world 0, 0, 0, 0
@    znorm 1
@    view 0.150000, 0.150000, 1.150000, 0.850000
@    title ""
@    title font 0
@    title size 2.200000
@    title color 1
@    subtitle ""
@    subtitle font 0
@    subtitle size 1.000000
@    subtitle color 1
@    xaxes scale Normal
@    yaxes scale Normal
@    xaxes invert off
@    yaxes invert off
@    xaxis  on
@    xaxis  type zero false
@    xaxis  offset 0.000000 , 0.000000
@    xaxis  bar on
@    xaxis  bar color 1
@    xaxis  bar linestyle 1
@    xaxis  bar linewidth 1.0
@    xaxis  label "Iteration"
@    xaxis  label layout para
@    xaxis  label place spec
@    xaxis  label place 0.420000, 0.070000
@    xaxis  label char size 1.800000
@    xaxis  label font 0
@    xaxis  label color 1
@    xaxis  label place normal
@    xaxis  tick on
@    xaxis  tick major 10
@    xaxis  tick minor ticks 1
@    xaxis  tick default 6
@    xaxis  tick place rounded true
@    xaxis  tick in
@    xaxis  tick major size 1.000000
@    xaxis  tick major color 1
@    xaxis  tick major linewidth 1.0
@    xaxis  tick major linestyle 1
@    xaxis  tick major grid off
@    xaxis  tick minor color 1
@    xaxis  tick minor linewidth 1.0
@    xaxis  tick minor linestyle 1
@    xaxis  tick minor grid off
@    xaxis  tick minor size 0.500000
@    xaxis  ticklabel on
@    xaxis  ticklabel format general
@    xaxis  ticklabel prec 5
@    xaxis  ticklabel formula ""
@    xaxis  ticklabel append ""
@    xaxis  ticklabel prepend ""
@    xaxis  ticklabel angle 0
@    xaxis  ticklabel skip 0
@    xaxis  ticklabel stagger 0
@    xaxis  ticklabel place normal
@    xaxis  ticklabel offset auto
@    xaxis  ticklabel offset 0.000000 , 0.010000
@    xaxis  ticklabel start type auto
@    xaxis  ticklabel start 0.000000
@    xaxis  ticklabel stop type auto
@    xaxis  ticklabel stop 0.000000
@    xaxis  ticklabel char size 1.450000
@    xaxis  ticklabel font 0
@    xaxis  ticklabel color 1
@    xaxis  tick place both
@    xaxis  tick spec type none
@    yaxis  on
@    yaxis  type zero false
@    yaxis  offset 0.000000 , 0.000000
@    yaxis  bar on
@    yaxis  bar color 1
@    yaxis  bar linestyle 1
@    yaxis  bar linewidth 1.0
@    yaxis  label ""
@    yaxis  label layout para
@    yaxis  label place auto
@    yaxis  label char size 1.000000
@    yaxis  label font 0
@    yaxis  label color 1
@    yaxis  label place normal
@    yaxis  tick on
@    yaxis  tick major 0.2
@    yaxis  tick minor ticks 1
@    yaxis  tick default 6
@    yaxis  tick place rounded true
@    yaxis  tick in
@    yaxis  tick major size 1.000000
@    yaxis  tick major color 1
@    yaxis  tick major linewidth 1.0
@    yaxis  tick major linestyle 1
@    yaxis  tick major grid off
@    yaxis  tick minor color 1
@    yaxis  tick minor linewidth 1.0
@    yaxis  tick minor linestyle 1
@    yaxis  tick minor grid off
@    yaxis  tick minor size 0.500000
@    yaxis  ticklabel on
@    yaxis  ticklabel format decimal
@    yaxis  ticklabel prec 1
@    yaxis  ticklabel formula ""
@    yaxis  ticklabel append ""
@    yaxis  ticklabel prepend ""
@    yaxis  ticklabel angle 0
@    yaxis  ticklabel skip 0
@    yaxis  ticklabel stagger 0
@    yaxis  ticklabel place normal
@    yaxis  ticklabel offset auto
@    yaxis  ticklabel offset 0.000000 , 0.010000
@    yaxis  ticklabel start type auto
@    yaxis  ticklabel start 0.000000
@    yaxis  ticklabel stop type auto
@    yaxis  ticklabel stop 0.000000
@    yaxis  ticklabel char size 1.450000
@    yaxis  ticklabel font 0
@    yaxis  ticklabel color 1
@    yaxis  tick place both
@    yaxis  tick spec type none
@    altxaxis  off
@    altyaxis  off
@    legend on
@    legend loctype view
@    legend 0.85, 0.82
@    legend box color 1
@    legend box pattern 1
@    legend box linewidth 1.0
@    legend box linestyle 1
@    legend box fill color 0
@    legend box fill pattern 1
@    legend font 0
@    legend char size 1.500000
@    legend color 1
@    legend length 14
@    legend vgap 1
@    legend hgap 1
@    legend invert false
@    frame type 0
@    frame linestyle 1
@    frame linewidth 1.0
@    frame color 1
@    frame pattern 1
@    frame background color 0
@    frame background pattern 0
@    s0 hidden true
@    s0 type xy
@    s0 symbol 0
@    s0 symbol size 1.000000
@    s0 symbol color 1
@    s0 symbol pattern 1
@    s0 symbol fill color 1
@    s0 symbol fill pattern 0
@    s0 symbol linewidth 1.0
@    s0 symbol linestyle 1
@    s0 symbol char 65
@    s0 symbol char font 0
@    s0 symbol skip 0
@    s0 line type 1
@    s0 line linestyle 1
@    s0 line linewidth 3.5
@    s0 line color 1
@    s0 line pattern 1
@    s0 baseline type 0
@    s0 baseline off
@    s0 dropline off
@    s0 fill type 0
@    s0 fill rule 0
@    s0 fill color 1
@    s0 fill pattern 1
@    s0 avalue off
@    s0 avalue type 2
@    s0 avalue char size 1.000000
@    s0 avalue font 0
@    s0 avalue color 1
@    s0 avalue rot 0
@    s0 avalue format general
@    s0 avalue prec 3
@    s0 avalue prepend ""
@    s0 avalue append ""
@    s0 avalue offset 0.000000 , 0.000000
@    s0 errorbar on
@    s0 errorbar place both
@    s0 errorbar color 1
@    s0 errorbar pattern 1
@    s0 errorbar size 1.000000
@    s0 errorbar linewidth 1.0
@    s0 errorbar linestyle 1
@    s0 errorbar riser linewidth 1.0
@    s0 errorbar riser linestyle 1
@    s0 errorbar riser clip off
@    s0 errorbar riser clip length 0.100000
@    s0 comment "/home/oliver/AnnaliST/Software/PythonChain/data/SOR_real_PID_1s.dat"
@    s0 legend  ""
@    s1 hidden false
@    s1 type xy
@    s1 symbol 0
@    s1 symbol size 1.000000
@    s1 symbol color 1
@    s1 symbol pattern 1
@    s1 symbol fill color 1
@    s1 symbol fill pattern 0
@    s1 symbol linewidth 1.0
@    s1 symbol linestyle 1
@    s1 symbol char 65
@    s1 symbol char font 0
@    s1 symbol skip 0
@    s1 line type 1
@    s1 line linestyle 7
@    s1 line linewidth 3.5
@    s1 line color 1
@    s1 line pattern 1
@    s1 baseline type 0
@    s1 baseline off
@    s1 dropline off
@    s1 fill type 0
@    s1 fill rule 0
@    s1 fill color 1
@    s1 fill pattern 1
@    s1 avalue off
@    s1 avalue type 2
@    s1 avalue char size 1.000000
@    s1 avalue font 0
@    s1 avalue color 1
@    s1 avalue rot 0
@    s1 avalue format general
@    s1 avalue prec 3
@    s1 avalue prepend ""
@    s1 avalue append ""
@    s1 avalue offset 0.000000 , 0.000000
@    s1 errorbar on
@    s1 errorbar place both
@    s1 errorbar color 1
@    s1 errorbar pattern 1
@    s1 errorbar size 1.000000
@    s1 errorbar linewidth 1.0
@    s1 errorbar linestyle 1
@    s1 errorbar riser linewidth 1.0
@    s1 errorbar riser linestyle 1
@    s1 errorbar riser clip off
@    s1 errorbar riser clip length 0.100000
@    s1 comment "/home/oliver/AnnaliST/Software/PythonChain/data/SOR_real_PSW_1s.dat"
@    s1 legend  "\cX\C"
@    s2 hidden false
@    s2 type xy
@    s2 symbol 0
@    s2 symbol size 1.000000
@    s2 symbol color 15
@    s2 symbol pattern 1
@    s2 symbol fill color 15
@    s2 symbol fill pattern 0
@    s2 symbol linewidth 1.0
@    s2 symbol linestyle 1
@    s2 symbol char 65
@    s2 symbol char font 0
@    s2 symbol skip 0
@    s2 line type 1
@    s2 line linestyle 8
@    s2 line linewidth 3.5
@    s2 line color 15
@    s2 line pattern 1
@    s2 baseline type 0
@    s2 baseline off
@    s2 dropline off
@    s2 fill type 0
@    s2 fill rule 0
@    s2 fill color 1
@    s2 fill pattern 1
@    s2 avalue off
@    s2 avalue type 2
@    s2 avalue char size 1.000000
@    s2 avalue font 0
@    s2 avalue color 1
@    s2 avalue rot 0
@    s2 avalue format general
@    s2 avalue prec 3
@    s2 avalue prepend ""
@    s2 avalue append ""
@    s2 avalue offset 0.000000 , 0.000000
@    s2 errorbar on
@    s2 errorbar place both
@    s2 errorbar color 15
@    s2 errorbar pattern 1
@    s2 errorbar size 1.000000
@    s2 errorbar linewidth 1.0
@    s2 errorbar linestyle 1
@    s2 errorbar riser linewidth 1.0
@    s2 errorbar riser linestyle 1
@    s2 errorbar riser clip off
@    s2 errorbar riser clip length 0.100000
@    s2 comment "/home/oliver/AnnaliST/Software/PythonChain/data/SOR_real_PSW_RDW_1s.dat"
@    s2 legend  "DW"
@    s3 hidden false
@    s3 type xy
@    s3 symbol 0
@    s3 symbol size 1.000000
@    s3 symbol color 1
@    s3 symbol pattern 1
@    s3 symbol fill color 1
@    s3 symbol fill pattern 0
@    s3 symbol linewidth 1.0
@    s3 symbol linestyle 1
@    s3 symbol char 65
@    s3 symbol char font 0
@    s3 symbol skip 0
@    s3 line type 1
@    s3 line linestyle 1
@    s3 line linewidth 3.5
@    s3 line color 1
@    s3 line pattern 1
@    s3 baseline type 0
@    s3 baseline off
@    s3 dropline off
@    s3 fill type 0
@    s3 fill rule 0
@    s3 fill color 1
@    s3 fill pattern 1
@    s3 avalue off
@    s3 avalue type 2
@    s3 avalue char size 1.000000
@    s3 avalue font 0
@    s3 avalue color 1
@    s3 avalue rot 0
@    s3 avalue format general
@    s3 avalue prec 3
@    s3 avalue prepend ""
@    s3 avalue append ""
@    s3 avalue offset 0.000000 , 0.000000
@    s3 errorbar on
@    s3 errorbar place both
@    s3 errorbar color 1
@    s3 errorbar pattern 1
@    s3 errorbar size 1.000000
@    s3 errorbar linewidth 1.0
@    s3 errorbar linestyle 1
@    s3 errorbar riser linewidth 1.0
@    s3 errorbar riser linestyle 1
@    s3 errorbar riser clip off
@    s3 errorbar riser clip length 0.100000
@    s3 comment "/home/oliver/AnnaliST/Software/PythonChain/data/SOR_real_PSW_RSP_1s.dat"
@    s3 legend  "SP"
@    s4 hidden false
@    s4 type xy
@    s4 symbol 0
@    s4 symbol size 1.000000
@    s4 symbol color 4
@    s4 symbol pattern 1
@    s4 symbol fill color 4
@    s4 symbol fill pattern 0
@    s4 symbol linewidth 1.0
@    s4 symbol linestyle 1
@    s4 symbol char 65
@    s4 symbol char font 0
@    s4 symbol skip 0
@    s4 line type 1
@    s4 line linestyle 3
@    s4 line linewidth 3.5
@    s4 line color 4
@    s4 line pattern 1
@    s4 baseline type 0
@    s4 baseline off
@    s4 dropline off
@    s4 fill type 0
@    s4 fill rule 0
@    s4 fill color 1
@    s4 fill pattern 1
@    s4 avalue off
@    s4 avalue type 2
@    s4 avalue char size 1.000000
@    s4 avalue font 0
@    s4 avalue color 1
@    s4 avalue rot 0
@    s4 avalue format general
@    s4 avalue prec 3
@    s4 avalue prepend ""
@    s4 avalue append ""
@    s4 avalue offset 0.000000 , 0.000000
@    s4 errorbar on
@    s4 errorbar place both
@    s4 errorbar color 4
@    s4 errorbar pattern 1
@    s4 errorbar size 1.000000
@    s4 errorbar linewidth 1.0
@    s4 errorbar linestyle 1
@    s4 errorbar riser linewidth 1.0
@    s4 errorbar riser linestyle 1
@    s4 errorbar riser clip off
@    s4 errorbar riser clip length 0.100000
@    s4 comment "/home/oliver/AnnaliST/Software/PythonChain/data/SOR_real_PSW_RSR_1s.dat"
@    s4 legend  "SR"
@    s5 hidden false
@    s5 type xy
@    s5 symbol 0
@    s5 symbol size 1.000000
@    s5 symbol color 2
@    s5 symbol pattern 1
@    s5 symbol fill color 2
@    s5 symbol fill pattern 0
@    s5 symbol linewidth 1.0
@    s5 symbol linestyle 1
@    s5 symbol char 65
@    s5 symbol char font 0
@    s5 symbol skip 0
@    s5 line type 1
@    s5 line linestyle 2
@    s5 line linewidth 3.5
@    s5 line color 2
@    s5 line pattern 1
@    s5 baseline type 0
@    s5 baseline off
@    s5 dropline off
@    s5 fill type 0
@    s5 fill rule 0
@    s5 fill color 1
@    s5 fill pattern 1
@    s5 avalue off
@    s5 avalue type 2
@    s5 avalue char size 1.000000
@    s5 avalue font 0
@    s5 avalue color 1
@    s5 avalue rot 0
@    s5 avalue format general
@    s5 avalue prec 3
@    s5 avalue prepend ""
@    s5 avalue append ""
@    s5 avalue offset 0.000000 , 0.000000
@    s5 errorbar on
@    s5 errorbar place both
@    s5 errorbar color 2
@    s5 errorbar pattern 1
@    s5 errorbar size 1.000000
@    s5 errorbar linewidth 1.0
@    s5 errorbar linestyle 1
@    s5 errorbar riser linewidth 1.0
@    s5 errorbar riser linestyle 1
@    s5 errorbar riser clip off
@    s5 errorbar riser clip length 0.100000
@    s5 comment "/home/oliver/AnnaliST/Software/PythonChain/data/SOR_real_PSW_RSW_1s.dat"
@    s5 legend  "Ideal"
@target G0.S0
@type xy
0 0.78254697
1 0.64440975
2 0.55838598
3 0.50141141
4 0.45981073
5 0.42690345
6 0.39966047
7 0.37661783
8 0.35693036
9 0.34001659
10 0.32542364
11 0.31278619
12 0.30180204
13 0.29222507
14 0.28384833
15 0.27650508
16 0.27005423
17 0.26438197
18 0.25938666
19 0.25498711
20 0.25111153
21 0.24770271
22 0.24470491
23 0.24207313
24 0.23976912
25 0.23775769
26 0.23600723
27 0.23449197
28 0.23318488
29 0.23206561
30 0.23111452
31 0.23031288
32 0.22964567
33 0.22909974
34 0.22865987
35 0.22831635
36 0.22805741
37 0.22787304
38 0.22775575
39 0.22769758
40 0.22769001
41 0.22772997
42 0.22780819
43 0.22792144
44 0.2280635
45 0.22823176
46 0.22842294
47 0.22863074
48 0.22885563
49 0.2290917
&
@target G0.S1
@type xy
0 0.86066803
1 0.77405793
2 0.71147948
3 0.66302602
4 0.62378768
5 0.59090983
6 0.56264608
7 0.53790681
8 0.51599157
9 0.49642022
10 0.4788475
11 0.46301333
12 0.4487082
13 0.43575941
14 0.42401908
15 0.41336492
16 0.40368437
17 0.39488511
18 0.38688262
19 0.37960069
20 0.37297481
21 0.36694738
22 0.36146532
23 0.35648256
24 0.35195504
25 0.34784795
26 0.34412762
27 0.34076099
28 0.33771931
29 0.33497899
30 0.33251413
31 0.33030659
32 0.32833676
33 0.3265812
34 0.32502585
35 0.32365875
36 0.32246191
37 0.32142078
38 0.3205256
39 0.3197644
40 0.31912584
41 0.31860028
42 0.3181764
43 0.31784894
44 0.31760816
45 0.31744394
46 0.31735236
47 0.31732624
48 0.31735846
49 0.31744391
&
@target G0.S2
@type xy
0 0.862056
1 0.77529586
2 0.71234997
3 0.6635597
4 0.62407194
5 0.59102281
6 0.56266177
7 0.53787842
8 0.51595797
9 0.49641538
10 0.47889738
11 0.46313754
12 0.4489233
13 0.43608166
14 0.42445957
15 0.41393731
16 0.4043981
17 0.39574613
18 0.38790033
19 0.38078269
20 0.37432413
21 0.36847138
22 0.36316915
23 0.35836897
24 0.35402775
25 0.35010916
26 0.34657502
27 0.3433996
28 0.34054824
29 0.33799589
30 0.33572161
31 0.33369968
32 0.33190976
33 0.33033548
34 0.32895833
35 0.32776278
36 0.3267337
37 0.32585765
38 0.32512046
39 0.32451102
40 0.3240177
41 0.3236317
42 0.32334271
43 0.32313963
44 0.32301716
45 0.32296487
46 0.32297646
47 0.32304629
48 0.32316611
49 0.32333269
&
@target G0.S3
@type xy
0 0.87025283
1 0.77391592
2 0.69972334
3 0.64177974
4 0.59597257
5 0.55917543
6 0.52903275
7 0.50380773
8 0.48225986
9 0.46352303
10 0.44699247
11 0.43224302
12 0.41897224
13 0.40695949
14 0.39603648
15 0.38607481
16 0.37697361
17 0.36864022
18 0.36101146
19 0.35401766
20 0.34760797
21 0.34173108
22 0.33634665
23 0.33141483
24 0.32689743
25 0.32276414
26 0.3189852
27 0.31553203
28 0.31238258
29 0.30951243
30 0.30689874
31 0.30452575
32 0.30237274
33 0.30042718
34 0.29867073
35 0.29708843
36 0.29567018
37 0.29440324
38 0.29327629
39 0.29227674
40 0.29139984
41 0.29063053
42 0.28996483
43 0.289393
44 0.28890682
45 0.28850008
46 0.28816889
47 0.28790143
48 0.28769523
49 0.28754535
&
@target G0.S4
@type xy
0 0.87173851
1 0.77470955
2 0.69813797
3 0.63686869
4 0.58746958
5 0.54728692
6 0.51419111
7 0.48650758
8 0.46296601
9 0.44261407
10 0.42476911
11 0.40892538
12 0.39471942
13 0.38188598
14 0.37021906
15 0.35956946
16 0.34980905
17 0.3408443
18 0.33259463
19 0.32498877
20 0.31797397
21 0.31149557
22 0.3055129
23 0.29998149
24 0.29487329
25 0.29015246
26 0.28579165
27 0.28176547
28 0.27804888
29 0.27462022
30 0.27146124
31 0.26855198
32 0.26587389
33 0.26341403
34 0.26115704
35 0.25908842
36 0.25719846
37 0.25547163
38 0.25389906
39 0.25246996
40 0.25117483
41 0.25000578
42 0.24895332
43 0.2480093
44 0.24716687
45 0.24641967
46 0.24576027
47 0.24518247
48 0.24468127
49 0.24424964
&
@target G0.S5
@type xy
0 0.80519883
1 0.67126832
2 0.58484605
3 0.52679685
4 0.48457295
5 0.45144225
6 0.42410201
7 0.40092986
8 0.38102789
9 0.36382421
10 0.3488943
11 0.33589696
12 0.32455274
13 0.31463203
14 0.30593364
15 0.29829453
16 0.29157509
17 0.2856605
18 0.2804482
19 0.27585481
20 0.27180588
21 0.26823789
22 0.26509988
23 0.26233895
24 0.25991555
25 0.25779246
26 0.25593801
27 0.25431995
28 0.25291433
29 0.25169696
30 0.25064917
31 0.24975079
32 0.24898431
33 0.24833654
34 0.24779346
35 0.24734585
36 0.24697988
37 0.24668689
38 0.24645967
39 0.24628845
40 0.24616821
41 0.24609378
42 0.24605728
43 0.24605545
44 0.24608316
45 0.24613686
46 0.24621242
47 0.24630863
48 0.24642062
49 0.24654733
&
