# Supplementary material for: Modelling Random Coincidences in Positron Emission Tomography by Using Singles and Prompts: A Comparison Study
Source: PLoS One. 2016 Sep 7;11(9):e0162096. doi: 10.1371/journal.pone.0162096 (PMC5014417; doi:10.1371/journal.pone.0162096)
Supplement: S1 Data — (ZIP) [file pone.0162096.s001.zip › Fig8A.agr]

# Grace project file
#
@version 50123
@page size 792, 612
@page scroll 5%
@page inout 5%
@link page off
@map font 8 to "Courier", "Courier"
@map font 10 to "Courier-Bold", "Courier-Bold"
@map font 11 to "Courier-BoldOblique", "Courier-BoldOblique"
@map font 9 to "Courier-Oblique", "Courier-Oblique"
@map font 14 to "Courier-Regular", "Courier-Regular"
@map font 15 to "Dingbats-Regular", "Dingbats-Regular"
@map font 4 to "Helvetica", "Helvetica"
@map font 6 to "Helvetica-Bold", "Helvetica-Bold"
@map font 7 to "Helvetica-BoldOblique", "Helvetica-BoldOblique"
@map font 5 to "Helvetica-Oblique", "Helvetica-Oblique"
@map font 20 to "NimbusMonoL-Bold", "NimbusMonoL-Bold"
@map font 21 to "NimbusMonoL-BoldOblique", "NimbusMonoL-BoldOblique"
@map font 22 to "NimbusMonoL-Regular", "NimbusMonoL-Regular"
@map font 23 to "NimbusMonoL-RegularOblique", "NimbusMonoL-RegularOblique"
@map font 24 to "NimbusRomanNo9L-Medium", "NimbusRomanNo9L-Medium"
@map font 25 to "NimbusRomanNo9L-MediumItalic", "NimbusRomanNo9L-MediumItalic"
@map font 26 to "NimbusRomanNo9L-Regular", "NimbusRomanNo9L-Regular"
@map font 27 to "NimbusRomanNo9L-RegularItalic", "NimbusRomanNo9L-RegularItalic"
@map font 28 to "NimbusSansL-Bold", "NimbusSansL-Bold"
@map font 29 to "NimbusSansL-BoldCondensed", "NimbusSansL-BoldCondensed"
@map font 30 to "NimbusSansL-BoldCondensedItalic", "NimbusSansL-BoldCondensedItalic"
@map font 31 to "NimbusSansL-BoldItalic", "NimbusSansL-BoldItalic"
@map font 32 to "NimbusSansL-Regular", "NimbusSansL-Regular"
@map font 33 to "NimbusSansL-RegularCondensed", "NimbusSansL-RegularCondensed"
@map font 34 to "NimbusSansL-RegularCondensedItalic", "NimbusSansL-RegularCondensedItalic"
@map font 35 to "NimbusSansL-RegularItalic", "NimbusSansL-RegularItalic"
@map font 36 to "StandardSymbolsL-Regular", "StandardSymbolsL-Regular"
@map font 12 to "Symbol", "Symbol"
@map font 38 to "Symbol-Regular", "Symbol-Regular"
@map font 2 to "Times-Bold", "Times-Bold"
@map font 3 to "Times-BoldItalic", "Times-BoldItalic"
@map font 1 to "Times-Italic", "Times-Italic"
@map font 0 to "Times-Roman", "Times-Roman"
@map font 43 to "URWBookmanL-DemiBold", "URWBookmanL-DemiBold"
@map font 44 to "URWBookmanL-DemiBoldItalic", "URWBookmanL-DemiBoldItalic"
@map font 45 to "URWBookmanL-Light", "URWBookmanL-Light"
@map font 46 to "URWBookmanL-LightItalic", "URWBookmanL-LightItalic"
@map font 47 to "URWChanceryL-MediumItalic", "URWChanceryL-MediumItalic"
@map font 48 to "URWGothicL-Book", "URWGothicL-Book"
@map font 49 to "URWGothicL-BookOblique", "URWGothicL-BookOblique"
@map font 50 to "URWGothicL-Demi", "URWGothicL-Demi"
@map font 51 to "URWGothicL-DemiOblique", "URWGothicL-DemiOblique"
@map font 52 to "URWPalladioL-Bold", "URWPalladioL-Bold"
@map font 53 to "URWPalladioL-BoldItalic", "URWPalladioL-BoldItalic"
@map font 54 to "URWPalladioL-Italic", "URWPalladioL-Italic"
@map font 55 to "URWPalladioL-Roman", "URWPalladioL-Roman"
@map font 56 to "Utopia-Bold", "Utopia-Bold"
@map font 57 to "Utopia-BoldItalic", "Utopia-BoldItalic"
@map font 58 to "Utopia-Italic", "Utopia-Italic"
@map font 59 to "Utopia-Regular", "Utopia-Regular"
@map font 13 to "ZapfDingbats", "ZapfDingbats"
@map color 0 to (255, 255, 255), "white"
@map color 1 to (0, 0, 0), "black"
@map color 2 to (255, 0, 0), "red"
@map color 3 to (0, 255, 0), "green"
@map color 4 to (0, 0, 255), "blue"
@map color 5 to (255, 255, 0), "yellow"
@map color 6 to (188, 143, 143), "brown"
@map color 7 to (220, 220, 220), "grey"
@map color 8 to (148, 0, 211), "violet"
@map color 9 to (0, 255, 255), "cyan"
@map color 10 to (255, 0, 255), "magenta"
@map color 11 to (255, 165, 0), "orange"
@map color 12 to (114, 33, 188), "indigo"
@map color 13 to (103, 7, 72), "maroon"
@map color 14 to (64, 224, 208), "turquoise"
@map color 15 to (0, 139, 0), "green4"
@reference date 0
@date wrap off
@date wrap year 1950
@default linewidth 1.0
@default linestyle 1
@default color 1
@default pattern 1
@default font 0
@default char size 1.000000
@default symbol size 1.000000
@default sformat "%.8g"
@background color 0
@page background fill on
@timestamp off
@timestamp 0.03, 0.03
@timestamp color 1
@timestamp rot 0
@timestamp font 0
@timestamp char size 1.000000
@timestamp def "Tue Jan 12 18:26:25 2016"
@r0 off
@link r0 to g0
@r0 type above
@r0 linestyle 1
@r0 linewidth 1.0
@r0 color 1
@r0 line 0, 0, 0, 0
@r1 off
@link r1 to g0
@r1 type above
@r1 linestyle 1
@r1 linewidth 1.0
@r1 color 1
@r1 line 0, 0, 0, 0
@r2 off
@link r2 to g0
@r2 type above
@r2 linestyle 1
@r2 linewidth 1.0
@r2 color 1
@r2 line 0, 0, 0, 0
@r3 off
@link r3 to g0
@r3 type above
@r3 linestyle 1
@r3 linewidth 1.0
@r3 color 1
@r3 line 0, 0, 0, 0
@r4 off
@link r4 to g0
@r4 type above
@r4 linestyle 1
@r4 linewidth 1.0
@r4 color 1
@r4 line 0, 0, 0, 0
@g0 on
@g0 hidden false
@g0 type XY
@g0 stacked false
@g0 bar hgap 0.000000
@g0 fixedpoint off
@g0 fixedpoint type 0
@g0 fixedpoint xy 0.000000, 0.000000
@g0 fixedpoint format general general
@g0 fixedpoint prec 6, 6
@with g0
@    world 0.074, 0, 0.16, 20000
@    stack world 0, 0, 0, 0
@    znorm 1
@    view 0.150000, 0.150000, 1.150000, 0.850000
@    title "SP"
@    title font 0
@    title size 2.200000
@    title color 1
@    subtitle ""
@    subtitle font 0
@    subtitle size 1.000000
@    subtitle color 1
@    xaxes scale Normal
@    yaxes scale Normal
@    xaxes invert off
@    yaxes invert off
@    xaxis  on
@    xaxis  type zero false
@    xaxis  offset 0.000000 , 0.000000
@    xaxis  bar on
@    xaxis  bar color 1
@    xaxis  bar linestyle 1
@    xaxis  bar linewidth 1.0
@    xaxis  label "\1r\sl"
@    xaxis  label layout para
@    xaxis  label place spec
@    xaxis  label place 0.480000, 0.090000
@    xaxis  label char size 2.450000
@    xaxis  label font 0
@    xaxis  label color 1
@    xaxis  label place normal
@    xaxis  tick on
@    xaxis  tick major 0.05
@    xaxis  tick minor ticks 1
@    xaxis  tick default 11
@    xaxis  tick place rounded true
@    xaxis  tick in
@    xaxis  tick major size 1.000000
@    xaxis  tick major color 1
@    xaxis  tick major linewidth 1.0
@    xaxis  tick major linestyle 1
@    xaxis  tick major grid off
@    xaxis  tick minor color 1
@    xaxis  tick minor linewidth 1.0
@    xaxis  tick minor linestyle 1
@    xaxis  tick minor grid off
@    xaxis  tick minor size 0.500000
@    xaxis  ticklabel on
@    xaxis  ticklabel format decimal
@    xaxis  ticklabel prec 2
@    xaxis  ticklabel formula ""
@    xaxis  ticklabel append ""
@    xaxis  ticklabel prepend ""
@    xaxis  ticklabel angle 0
@    xaxis  ticklabel skip 0
@    xaxis  ticklabel stagger 0
@    xaxis  ticklabel place normal
@    xaxis  ticklabel offset auto
@    xaxis  ticklabel offset 0.000000 , 0.010000
@    xaxis  ticklabel start type auto
@    xaxis  ticklabel start 0.000000
@    xaxis  ticklabel stop type auto
@    xaxis  ticklabel stop 0.000000
@    xaxis  ticklabel char size 1.700000
@    xaxis  ticklabel font 0
@    xaxis  ticklabel color 1
@    xaxis  tick place both
@    xaxis  tick spec type none
@    yaxis  on
@    yaxis  type zero false
@    yaxis  offset 0.000000 , 0.000000
@    yaxis  bar on
@    yaxis  bar color 1
@    yaxis  bar linestyle 1
@    yaxis  bar linewidth 1.0
@    yaxis  label ""
@    yaxis  label layout para
@    yaxis  label place auto
@    yaxis  label char size 1.000000
@    yaxis  label font 0
@    yaxis  label color 1
@    yaxis  label place normal
@    yaxis  tick on
@    yaxis  tick major 5000
@    yaxis  tick minor ticks 1
@    yaxis  tick default 6
@    yaxis  tick place rounded true
@    yaxis  tick in
@    yaxis  tick major size 1.000000
@    yaxis  tick major color 1
@    yaxis  tick major linewidth 1.0
@    yaxis  tick major linestyle 1
@    yaxis  tick major grid off
@    yaxis  tick minor color 1
@    yaxis  tick minor linewidth 1.0
@    yaxis  tick minor linestyle 1
@    yaxis  tick minor grid off
@    yaxis  tick minor size 0.500000
@    yaxis  ticklabel on
@    yaxis  ticklabel format scientific
@    yaxis  ticklabel prec 0
@    yaxis  ticklabel formula ""
@    yaxis  ticklabel append ""
@    yaxis  ticklabel prepend ""
@    yaxis  ticklabel angle 0
@    yaxis  ticklabel skip 0
@    yaxis  ticklabel stagger 0
@    yaxis  ticklabel place normal
@    yaxis  ticklabel offset auto
@    yaxis  ticklabel offset 0.000000 , 0.010000
@    yaxis  ticklabel start type auto
@    yaxis  ticklabel start 0.000000
@    yaxis  ticklabel stop type auto
@    yaxis  ticklabel stop 0.000000
@    yaxis  ticklabel char size 1.700000
@    yaxis  ticklabel font 0
@    yaxis  ticklabel color 1
@    yaxis  tick place both
@    yaxis  tick spec type none
@    altxaxis  off
@    altyaxis  off
@    legend on
@    legend loctype view
@    legend 0.85, 0.8
@    legend box color 1
@    legend box pattern 1
@    legend box linewidth 1.0
@    legend box linestyle 1
@    legend box fill color 0
@    legend box fill pattern 1
@    legend font 0
@    legend char size 1.000000
@    legend color 1
@    legend length 4
@    legend vgap 1
@    legend hgap 1
@    legend invert false
@    frame type 0
@    frame linestyle 1
@    frame linewidth 1.0
@    frame color 1
@    frame pattern 1
@    frame background color 0
@    frame background pattern 0
@    s0 hidden true
@    s0 type bar
@    s0 symbol 0
@    s0 symbol size 1.000000
@    s0 symbol color 1
@    s0 symbol pattern 1
@    s0 symbol fill color 1
@    s0 symbol fill pattern 0
@    s0 symbol linewidth 1.0
@    s0 symbol linestyle 1
@    s0 symbol char 65
@    s0 symbol char font 0
@    s0 symbol skip 0
@    s0 line type 1
@    s0 line linestyle 1
@    s0 line linewidth 1.0
@    s0 line color 1
@    s0 line pattern 1
@    s0 baseline type 0
@    s0 baseline off
@    s0 dropline off
@    s0 fill type 0
@    s0 fill rule 0
@    s0 fill color 1
@    s0 fill pattern 1
@    s0 avalue off
@    s0 avalue type 2
@    s0 avalue char size 1.000000
@    s0 avalue font 0
@    s0 avalue color 1
@    s0 avalue rot 0
@    s0 avalue format general
@    s0 avalue prec 3
@    s0 avalue prepend ""
@    s0 avalue append ""
@    s0 avalue offset 0.000000 , 0.000000
@    s0 errorbar on
@    s0 errorbar place both
@    s0 errorbar color 1
@    s0 errorbar pattern 1
@    s0 errorbar size 1.000000
@    s0 errorbar linewidth 1.0
@    s0 errorbar linestyle 1
@    s0 errorbar riser linewidth 1.0
@    s0 errorbar riser linestyle 1
@    s0 errorbar riser clip off
@    s0 errorbar riser clip length 0.100000
@    s0 comment "/home/oliver/AnnaliST/Library/His1500uCi_IQ_450keV_1s_10ns_500ns_RSP.dat"
@    s0 legend  ""
@    s2 hidden false
@    s2 type xy
@    s2 symbol 0
@    s2 symbol size 1.000000
@    s2 symbol color 1
@    s2 symbol pattern 1
@    s2 symbol fill color 1
@    s2 symbol fill pattern 0
@    s2 symbol linewidth 1.0
@    s2 symbol linestyle 1
@    s2 symbol char 65
@    s2 symbol char font 0
@    s2 symbol skip 0
@    s2 line type 2
@    s2 line linestyle 1
@    s2 line linewidth 1.5
@    s2 line color 1
@    s2 line pattern 1
@    s2 baseline type 0
@    s2 baseline off
@    s2 dropline on
@    s2 fill type 0
@    s2 fill rule 1
@    s2 fill color 7
@    s2 fill pattern 7
@    s2 avalue off
@    s2 avalue type 2
@    s2 avalue char size 1.000000
@    s2 avalue font 0
@    s2 avalue color 1
@    s2 avalue rot 0
@    s2 avalue format general
@    s2 avalue prec 3
@    s2 avalue prepend ""
@    s2 avalue append ""
@    s2 avalue offset 0.000000 , 0.000000
@    s2 errorbar on
@    s2 errorbar place both
@    s2 errorbar color 1
@    s2 errorbar pattern 1
@    s2 errorbar size 1.000000
@    s2 errorbar linewidth 1.0
@    s2 errorbar linestyle 1
@    s2 errorbar riser linewidth 1.0
@    s2 errorbar riser linestyle 1
@    s2 errorbar riser clip off
@    s2 errorbar riser clip length 0.100000
@    s2 comment "Histogram from G0.S0"
@    s2 legend  ""
@target G0.S0
@type bar
0 0.13638797
1 0.13333412
2 0.13820007
3 0.13694033
4 0.14101896
5 0.13635268
6 0.13659753
7 0.13279418
8 0.1365608
9 0.14174651
10 0.13551549
11 0.1375467
12 0.13511022
13 0.1378994
14 0.13106021
15 0.13314724
16 0.13753572
17 0.13526145
18 0.13594201
19 0.1335716
20 0.13093724
21 0.13484844
22 0.13512786
23 0.13144784
24 0.1355749
25 0.13031034
26 0.13210516
27 0.1305786
28 0.12434759
29 0.13256697
30 0.12895662
31 0.13062451
32 0.12390055
33 0.12977994
34 0.1273647
35 0.12758237
36 0.12883365
37 0.12992595
38 0.13107299
39 0.13030476
40 0.12724804
41 0.12112666
42 0.12798206
43 0.12757283
44 0.12497772
45 0.11842372
46 0.12740917
47 0.12314474
48 0.12433138
49 0.12081285
50 0.12534699
51 0.12544871
52 0.12552685
53 0.11643985
54 0.12327058
55 0.12795235
56 0.11803177
57 0.12083374
58 0.12626394
59 0.12324934
60 0.11993227
61 0.12533673
62 0.12767041
63 0.12134253
64 0.12528973
65 0.12482181
66 0.1216666
67 0.12260479
68 0.12260372
69 0.11869054
70 0.12337554
71 0.12169631
72 0.12105987
73 0.11909581
74 0.12488266
75 0.12371546
76 0.11957183
77 0.12689155
78 0.11731161
79 0.12319245
80 0.12135351
81 0.11944779
82 0.1194008
83 0.12094428
84 0.12038634
85 0.12358007
86 0.12379144
87 0.12808522
88 0.11979202
89 0.12428439
90 0.12481479
91 0.12375147
92 0.12551695
93 0.12210194
94 0.12235076
95 0.12804562
96 0.12414864
97 0.12198816
98 0.12230341
99 0.12575334
100 0.12143831
101 0.12417763
102 0.12513598
103 0.12831315
104 0.12565828
105 0.12779266
106 0.12847393
107 0.12845485
108 0.12478293
109 0.13060723
110 0.13207618
111 0.12695835
112 0.12947892
113 0.13180305
114 0.12856791
115 0.12926053
116 0.12844315
117 0.13281542
118 0.12831135
119 0.13204683
120 0.13154578
121 0.13332746
122 0.13547138
123 0.12741205
124 0.13129804
125 0.13488229
126 0.12950934
127 0.1345593
128 0.13603076
129 0.13674805
130 0.13057716
131 0.12854595
132 0.13624591
133 0.1382485
134 0.13532501
135 0.13624627
136 0.13984114
137 0.13833294
138 0.13226342
139 0.13774565
140 0.13878664
141 0.13984888
142 0.14099808
143 0.14174579
144 0.13667459
145 0.13365711
146 0.13791633
147 0.13399775
148 0.12866964
149 0.13104149
150 0.13319315
151 0.13104365
152 0.1296559
153 0.13445289
154 0.13367025
155 0.13373633
156 0.13037966
157 0.13758415
158 0.12571409
159 0.12757247
160 0.12599712
161 0.12658585
162 0.13205709
163 0.13146062
164 0.13140481
165 0.13141291
166 0.13342468
167 0.12913792
168 0.12606355
169 0.13130831
170 0.12895554
171 0.12894816
172 0.12891989
173 0.12696645
174 0.12400731
175 0.12752152
176 0.12700534
177 0.12401865
178 0.12887146
179 0.12453915
180 0.12240369
181 0.12223373
182 0.1153886
183 0.12271048
184 0.11757177
185 0.12685554
186 0.12255744
187 0.1195884
188 0.1230052
189 0.11816608
190 0.11717172
191 0.12063371
192 0.11678337
193 0.12146982
194 0.11508685
195 0.12278537
196 0.11999835
197 0.11599677
198 0.12194153
199 0.12018847
200 0.12064146
201 0.11705721
202 0.11820569
203 0.12430527
204 0.11892801
205 0.1173071
206 0.11142699
207 0.11682046
208 0.11562715
209 0.11368541
210 0.11665896
211 0.11585364
212 0.11871664
213 0.11385465
214 0.11279313
215 0.11455537
216 0.11366309
217 0.11844352
218 0.1164629
219 0.11338925
220 0.11560843
221 0.11499323
222 0.10973605
223 0.1155049
224 0.11336278
225 0.1113863
226 0.11462216
227 0.11350339
228 0.11612928
229 0.1145939
230 0.11447057
231 0.11398716
232 0.11839797
233 0.1148582
234 0.11604233
235 0.11723923
236 0.11681343
237 0.1197913
238 0.12123163
239 0.11864913
240 0.11693712
241 0.11686007
242 0.11436669
243 0.11835872
244 0.11728514
245 0.11905062
246 0.11629078
247 0.11896546
248 0.11912911
249 0.12213237
250 0.1191563
251 0.11876543
252 0.11604376
253 0.11854848
254 0.12234824
255 0.12411155
256 0.11873609
257 0.12071707
258 0.12404692
259 0.12393277
260 0.12555475
261 0.12392539
262 0.12324016
263 0.1225299
264 0.12087965
265 0.11792681
266 0.12331362
267 0.12527839
268 0.11967392
269 0.1237999
270 0.12470695
271 0.12408329
272 0.12632011
273 0.12838661
274 0.12795307
275 0.12870078
276 0.12695475
277 0.12671944
278 0.1306535
279 0.12499393
280 0.12692325
281 0.13262008
282 0.1274495
283 0.12676463
284 0.13091042
285 0.13078421
286 0.12632191
287 0.13507205
288 0.13479497
289 0.13475824
290 0.13267265
291 0.13536749
292 0.13422856
293 0.13213271
294 0.12887884
295 0.13387694
296 0.13020538
297 0.12818587
298 0.12928843
299 0.13039658
300 0.12788448
301 0.13324122
302 0.13101214
303 0.13225424
304 0.12436523
305 0.13594345
306 0.12756473
307 0.12935667
308 0.12761064
309 0.12851912
310 0.12636746
311 0.12633991
312 0.13010438
313 0.13115635
314 0.12615789
315 0.12324934
316 0.12499321
317 0.12612116
318 0.1289361
319 0.12466104
320 0.12738235
321 0.12935523
322 0.11833784
323 0.12093366
324 0.12342002
325 0.12455859
326 0.11926613
327 0.1208503
328 0.12669081
329 0.12549642
330 0.12214227
331 0.12126979
332 0.12324718
333 0.11807318
334 0.11640384
335 0.11973045
336 0.1199411
337 0.12223625
338 0.11820641
339 0.11962909
340 0.11810144
341 0.11864031
342 0.11636748
343 0.11612082
344 0.11561869
345 0.11993371
346 0.11915234
347 0.11692614
348 0.11514446
349 0.11732655
350 0.10901949
351 0.11318922
352 0.11619536
353 0.11412885
354 0.11838555
355 0.11304645
356 0.11784777
357 0.11213653
358 0.11397798
359 0.11775199
360 0.11481409
361 0.11772624
362 0.11411265
363 0.10811839
364 0.11318958
365 0.109769
366 0.11101217
367 0.11582825
368 0.11371819
369 0.11362888
370 0.11124082
371 0.11505858
372 0.10835586
373 0.11184576
374 0.11647244
375 0.11460236
376 0.11789368
377 0.11154113
378 0.11689823
379 0.11742971
380 0.11141673
381 0.1112871
382 0.11394935
383 0.11000359
384 0.11458544
385 0.11456707
386 0.11591125
387 0.11499179
388 0.10909618
389 0.11425146
390 0.11575786
391 0.11637522
392 0.11256376
393 0.11929871
394 0.11716182
395 0.12240549
396 0.11943968
397 0.12007289
398 0.11772336
399 0.11560627
400 0.11636568
401 0.12078567
402 0.11822621
403 0.12297658
404 0.11800602
405 0.11452638
406 0.12082239
407 0.12194117
408 0.12164788
409 0.1253261
410 0.11829049
411 0.12246238
412 0.12181928
413 0.12201714
414 0.12313555
415 0.12395222
416 0.12069727
417 0.12461584
418 0.1239713
419 0.12263234
420 0.12475682
421 0.12723399
422 0.12547842
423 0.12850112
424 0.12377902
425 0.12726262
426 0.12370268
427 0.12542747
428 0.13343278
429 0.12666147
430 0.12742015
431 0.12572471
432 0.12589287
433 0.12804418
434 0.13071957
435 0.13131785
436 0.13033933
437 0.1308132
438 0.13772872
439 0.135141
440 0.12820603
441 0.12811349
442 0.13153336
443 0.12907779
444 0.13029342
445 0.12993334
446 0.1323196
447 0.13232211
448 0.12909759
449 0.12700066
450 0.13009303
451 0.13343873
452 0.13089979
453 0.13144261
454 0.13130759
455 0.12971567
456 0.13266275
457 0.13298682
458 0.12370088
459 0.12666147
460 0.12604699
461 0.12814319
462 0.12483207
463 0.12835978
464 0.12913017
465 0.12976302
466 0.13191504
467 0.12006406
468 0.12268995
469 0.12404584
470 0.12351616
471 0.12047888
472 0.12274721
473 0.12566782
474 0.12103791
475 0.12089693
476 0.12544025
477 0.12036833
478 0.12153301
479 0.12095634
480 0.12038706
481 0.12121218
482 0.1189534
483 0.12530954
484 0.11528723
485 0.12166588
486 0.11691696
487 0.12117509
488 0.11757141
489 0.11367407
490 0.1176184
491 0.11800638
492 0.11450946
493 0.11811099
494 0.12047473
495 0.11954393
496 0.11791132
497 0.11519991
498 0.11755268
499 0.11254648
500 0.11066127
501 0.11740037
502 0.11251641
503 0.11116197
504 0.11150297
505 0.11189131
506 0.10933222
507 0.11386276
508 0.12060509
509 0.11630284
510 0.11345712
511 0.11367551
512 0.11993227
513 0.12050264
514 0.11337088
515 0.10778621
516 0.11811243
517 0.11309704
518 0.10817636
519 0.11095564
520 0.11528867
521 0.11459498
522 0.11622614
523 0.11286803
524 0.1145091
525 0.11152277
526 0.11625549
527 0.11241325
528 0.11547664
529 0.11470876
530 0.11559006
531 0.11669011
532 0.11159839
533 0.11607383
534 0.11467762
535 0.11600811
536 0.11622183
537 0.12001743
538 0.11400553
539 0.11954249
540 0.11087535
541 0.12067926
542 0.11869936
543 0.11889722
544 0.11445041
545 0.1197796
546 0.11655472
547 0.11813925
548 0.11678229
549 0.11922129
550 0.12072067
551 0.12002626
552 0.11566532
553 0.11805481
554 0.11956265
555 0.11933112
556 0.11990113
557 0.12030118
558 0.12053721
559 0.12071635
560 0.1189633
561 0.12454941
562 0.11969444
563 0.12462287
564 0.12892097
565 0.12202597
566 0.12214821
567 0.12855909
568 0.12147432
569 0.12391153
570 0.13087333
571 0.12427233
572 0.12679326
573 0.12173232
574 0.12907959
575 0.12577981
576 0.12725938
577 0.12551335
578 0.13088287
579 0.12800925
580 0.13600178
581 0.12337825
582 0.13316884
583 0.13277726
584 0.13194187
585 0.12864245
586 0.12791131
587 0.12773217
588 0.13052909
589 0.13344124
590 0.13486176
591 0.13214045
592 0.13507277
593 0.12893646
594 0.13712055
595 0.13620954
596 0.13075486
597 0.12908067
598 0.13488445
599 0.12962871
600 0.12783749
601 0.12846115
602 0.13053089
603 0.13032276
604 0.13028603
605 0.13329037
606 0.13188534
607 0.12806362
608 0.1282757
609 0.13389854
610 0.12451196
611 0.13334096
612 0.13071003
613 0.13070085
614 0.12730673
615 0.12256519
616 0.12727072
617 0.13010402
618 0.12276305
619 0.12971567
620 0.12001563
621 0.12316418
622 0.11959758
623 0.12274936
624 0.12069691
625 0.12414126
626 0.12128924
627 0.12235814
628 0.1202902
629 0.11572113
630 0.12242709
631 0.11452566
632 0.118699
633 0.1216468
634 0.12010187
635 0.12026445
636 0.12361932
637 0.12055702
638 0.11803321
639 0.11554163
640 0.11592116
641 0.11988528
642 0.11506705
643 0.11663178
644 0.11550202
645 0.12055558
646 0.11970434
647 0.11262912
648 0.11470876
649 0.11642545
650 0.11485928
651 0.1170131
652 0.11468086
653 0.11264712
654 0.11613144
655 0.11357757
656 0.11160793
657 0.11518299
658 0.11499179
659 0.11413732
660 0.1149628
661 0.1097004
662 0.10822191
663 0.11148604
664 0.11490519
665 0.11692326
666 0.1144992
667 0.11588479
668 0.11281924
669 0.11094394
670 0.11138036
671 0.11177717
672 0.11726858
673 0.11574166
674 0.10817096
675 0.11672792
676 0.11471831
677 0.11414794
678 0.11616115
679 0.1132751
680 0.11737354
681 0.11308714
682 0.11168175
683 0.11744808
684 0.11536141
685 0.11347513
686 0.11539994
687 0.11927783
688 0.11797217
689 0.11363626
690 0.11829229
691 0.11711518
692 0.12045493
693 0.11324756
694 0.11513348
695 0.11599605
696 0.1181488
697 0.11827248
698 0.11957075
699 0.1212111
700 0.12055773
701 0.11717172
702 0.12059518
703 0.12084148
704 0.12176238
705 0.11779754
706 0.12355181
707 0.12833332
708 0.12345783
709 0.12171918
710 0.12125701
711 0.12380621
712 0.12568726
713 0.12383663
714 0.12538516
715 0.12758381
716 0.12403666
717 0.12230899
718 0.1252865
719 0.13030368
720 0.12663464
721 0.12395114
722 0.13151751
723 0.1262922
724 0.12806398
725 0.13040972
726 0.12962979
727 0.12805552
728 0.13063477
729 0.12843108
730 0.13258857
731 0.12619426
732 0.13147898
733 0.12925693
734 0.13003614
735 0.12888946
736 0.12761658
737 0.13118318
738 0.13010366
739 0.13298502
740 0.13812517
741 0.12971243
742 0.13145846
743 0.13135278
744 0.12902161
745 0.12923226
746 0.12937359
747 0.12957362
748 0.13640813
749 0.13511094
750 0.13484628
751 0.12676715
752 0.13227512
753 0.13351686
754 0.12836825
755 0.12656712
756 0.1273728
757 0.12819865
758 0.13203801
759 0.13428401
760 0.1282658
761 0.13160339
762 0.1269074
763 0.13067222
764 0.12815796
765 0.12288746
766 0.12586712
767 0.12351652
768 0.12400731
769 0.12338257
770 0.12500347
771 0.1247957
772 0.12314582
773 0.12255186
774 0.12104997
775 0.12321261
776 0.1250519
777 0.12189489
778 0.1209468
779 0.11992976
780 0.12185709
781 0.11794697
782 0.11589073
783 0.12130724
784 0.12150619
785 0.11301116
786 0.11828167
787 0.11661413
788 0.1197994
789 0.1164611
790 0.11555153
791 0.11834846
792 0.11576038
793 0.11269069
794 0.11428153
795 0.11598867
796 0.11695369
797 0.11404334
798 0.11442178
799 0.11637666
800 0.11561617
801 0.11271752
802 0.11475647
803 0.11455573
804 0.11752549
805 0.10925444
806 0.11447975
807 0.11374897
808 0.11114324
809 0.11133265
810 0.11549608
811 0.11455573
812 0.11182344
813 0.11303025
814 0.11565722
815 0.11646002
816 0.11290332
817 0.11462252
818 0.11300198
819 0.11082061
820 0.11480526
821 0.11411085
822 0.11298182
823 0.11877605
824 0.11069836
825 0.11806615
826 0.11450838
827 0.1092647
828 0.11134219
829 0.11554055
830 0.11612298
831 0.11418359
832 0.11795237
833 0.1169085
834 0.11640528
835 0.11958066
836 0.11587309
837 0.11530488
838 0.11845486
839 0.1176481
840 0.11760993
841 0.11951638
842 0.11556036
843 0.11864247
844 0.12275639
845 0.12092736
846 0.12153517
847 0.11966654
848 0.1211931
849 0.12681306
850 0.12176202
851 0.11851662
852 0.12294939
853 0.12228216
854 0.11922129
855 0.12127682
856 0.12176059
857 0.11636496
858 0.12595156
859 0.12541054
860 0.12296452
861 0.12127718
862 0.12476492
863 0.12820819
864 0.12490553
865 0.12319209
866 0.12843648
867 0.12816894
868 0.12589071
869 0.12475502
870 0.12697455
871 0.12691694
872 0.12674626
873 0.12638546
874 0.13319639
875 0.13444623
876 0.12833926
877 0.13256138
878 0.12917357
879 0.13297512
880 0.13511832
881 0.12619606
882 0.13012166
883 0.12884247
884 0.13362074
885 0.13057716
886 0.13307936
887 0.13432542
888 0.13420804
889 0.13232139
890 0.13274755
891 0.12970469
892 0.13507277
893 0.12921138
894 0.12913612
895 0.13302103
896 0.12877532
897 0.12890675
898 0.13285035
899 0.13097685
900 0.13200056
901 0.12604627
902 0.13093868
903 0.13198112
904 0.12913684
905 0.12761874
906 0.1284435
907 0.12852974
908 0.12957326
909 0.12331254
910 0.12833746
911 0.12659431
912 0.12961322
913 0.12936549
914 0.12431194
915 0.12975492
916 0.12842838
917 0.12168389
918 0.11947318
919 0.12818208
920 0.1203867
921 0.1218461
922 0.12365821
923 0.12226416
924 0.12318218
925 0.12292743
926 0.12372428
927 0.12042522
928 0.12259381
929 0.12243448
930 0.11677131
931 0.11681164
932 0.12087154
933 0.11314295
934 0.12128816
935 0.11564587
936 0.11855731
937 0.11810216
938 0.12190408
939 0.11483947
940 0.11593106
941 0.11478222
942 0.11690922
943 0.1139002
944 0.11029904
945 0.11870044
946 0.11631976
947 0.11384511
948 0.11493274
949 0.11661413
950 0.11197863
951 0.11901029
952 0.1144324
953 0.11245034
954 0.11375149
955 0.11657812
956 0.11571339
957 0.11135101
958 0.11108743
959 0.1138921
960 0.11408006
961 0.11700356
962 0.10912301
963 0.11274506
964 0.11449956
965 0.11405468
966 0.11685196
967 0.11189095
968 0.11307796
969 0.11416
970 0.11136866
971 0.11596887
972 0.11825376
973 0.11131428
974 0.11410239
975 0.11302773
976 0.11780636
977 0.11299244
978 0.11759823
979 0.11523988
980 0.11305779
981 0.11746572
982 0.11843362
983 0.11373025
984 0.11949694
985 0.116747
986 0.11834108
987 0.11356875
988 0.11879514
989 0.11795831
990 0.11955311
991 0.11964565
992 0.11887922
993 0.12335358
994 0.12186627
995 0.11875337
996 0.11758905
997 0.12466427
998 0.12212318
999 0.12332711
1000 0.11662115
1001 0.11820533
1002 0.12310837
1003 0.12027147
1004 0.12624737
1005 0.12383519
1006 0.12524905
1007 0.12536607
1008 0.11972973
1009 0.12696645
1010 0.12226128
1011 0.12711066
1012 0.12697348
1013 0.12324934
1014 0.12724065
1015 0.12471685
1016 0.1304072
1017 0.13133477
1018 0.12521196
1019 0.13007503
1020 0.13049416
1021 0.12863111
1022 0.12892169
1023 0.13062343
1024 0.13123233
1025 0.13014921
1026 0.13205745
1027 0.13500849
1028 0.12760596
1029 0.13495682
1030 0.12941176
1031 0.13434019
1032 0.13575512
1033 0.13300195
1034 0.13510175
1035 0.1316196
1036 0.13476742
1037 0.1366177
1038 0.13723577
1039 0.13639895
1040 0.13210229
1041 0.13187975
1042 0.13242816
1043 0.13073614
1044 0.13687245
1045 0.13280444
1046 0.13026227
1047 0.12752404
1048 0.13294829
1049 0.12711409
1050 0.12526561
1051 0.12773504
1052 0.13174796
1053 0.1327083
1054 0.13185112
1055 0.12908139
1056 0.12660529
1057 0.12231961
1058 0.12962025
1059 0.1254876
1060 0.12762828
1061 0.12697599
1062 0.12747561
1063 0.12472927
1064 0.12320019
1065 0.12448046
1066 0.12384653
1067 0.12492893
1068 0.12207404
1069 0.11964817
1070 0.12422642
1071 0.12018559
1072 0.12319281
1073 0.12147684
1074 0.11557728
1075 0.12497736
1076 0.1202351
1077 0.12099487
1078 0.11916332
1079 0.12244474
1080 0.11927044
1081 0.12140194
1082 0.12249173
1083 0.12036905
1084 0.12110506
1085 0.11714561
1086 0.11599569
1087 0.12006658
1088 0.11855839
1089 0.11973261
1090 0.11232701
1091 0.11855767
1092 0.12018037
1093 0.11307616
1094 0.11535223
1095 0.11787315
1096 0.11471651
1097 0.11748733
1098 0.11850996
1099 0.1102524
1100 0.10921699
1101 0.11283977
1102 0.11519181
1103 0.11414686
1104 0.11325926
1105 0.1105005
1106 0.11693676
1107 0.11260337
1108 0.11554199
1109 0.11213202
1110 0.11116863
1111 0.11278107
1112 0.1172025
1113 0.11495506
1114 0.11506812
1115 0.11441548
1116 0.11558052
1117 0.11352284
1118 0.11620562
1119 0.11597949
1120 0.11676752
1121 0.11296273
1122 0.11219666
1123 0.11490771
1124 0.10977746
1125 0.1163961
1126 0.11645227
1127 0.11277117
1128 0.11384511
1129 0.11635757
1130 0.12020828
1131 0.11575894
1132 0.11893395
1133 0.12016903
1134 0.12440628
1135 0.11651655
1136 0.11544693
1137 0.1160985
1138 0.11412849
1139 0.12060616
1140 0.12204721
1141 0.12496674
1142 0.12223553
1143 0.12153337
1144 0.11916224
1145 0.11720881
1146 0.12422606
1147 0.12461728
1148 0.11694163
1149 0.1228889
1150 0.12063443
1151 0.12446605
1152 0.11903856
1153 0.12376137
1154 0.11853534
1155 0.12664454
1156 0.12481371
1157 0.12534447
1158 0.12914674
1159 0.12782687
1160 0.12709752
1161 0.12347547
1162 0.12697599
1163 0.12587559
1164 0.12545861
1165 0.1310892
1166 0.13142281
1167 0.13088143
1168 0.12759083
1169 0.13007251
1170 0.13001922
1171 0.12704801
1172 0.12952627
1173 0.12598829
1174 0.12973331
1175 0.13479749
1176 0.13007575
1177 0.13090826
1178 0.13173266
1179 0.13333736
1180 0.1371877
1181 0.13272108
1182 0.13524237
1183 0.13561343
1184 0.13343062
1185 0.12897318
1186 0.13646466
1187 0.13498545
1188 0.13486608
1189 0.12990183
1190 0.13341964
1191 0.13583074
1192 0.14061783
1193 0.13275961
1194 0.13279418
1195 0.13328965
1196 0.12735372
1197 0.13695761
1198 0.12651725
1199 0.1327002
1200 0.1344014
1201 0.12993442
1202 0.13075108
1203 0.13215144
1204 0.13138104
1205 0.12509745
1206 0.12427935
1207 0.12866297
1208 0.12624449
1209 0.12990327
1210 0.12706854
1211 0.12435046
1212 0.12829191
1213 0.12465293
1214 0.12667281
1215 0.1226309
1216 0.12365281
1217 0.12073831
1218 0.1262841
1219 0.11987538
1220 0.12370484
1221 0.12500491
1222 0.11786325
1223 0.12536607
1224 0.120292
1225 0.12359249
1226 0.12282174
1227 0.1179774
1228 0.12028389
1229 0.12095275
1230 0.12044395
1231 0.11080963
1232 0.11976232
1233 0.11935309
1234 0.12023438
1235 0.11687663
1236 0.11620634
1237 0.12026589
1238 0.11776891
1239 0.11287757
1240 0.11696395
1241 0.11718126
1242 0.11535223
1243 0.11332317
1244 0.11655544
1245 0.11351186
1246 0.11514338
1247 0.11323694
1248 0.11557026
1249 0.12210302
1250 0.11561833
1251 0.11457409
1252 0.11385573
1253 0.11627349
1254 0.11650142
1255 0.11216516
1256 0.1120348
1257 0.11322991
1258 0.11583672
1259 0.11066758
1260 0.11477196
1261 0.11696503
1262 0.11570313
1263 0.11337971
1264 0.11172243
1265 0.1135412
1266 0.1172972
1267 0.11803753
1268 0.11412075
1269 0.1140716
1270 0.11037645
1271 0.11311181
1272 0.11937397
1273 0.11932698
1274 0.11366597
1275 0.11674988
1276 0.1177131
1277 0.11241433
1278 0.11606393
1279 0.11774028
1280 0.11643139
1281 0.11714237
1282 0.12044395
1283 0.11260157
1284 0.11710528
1285 0.1211931
1286 0.1179891
1287 0.11583564
1288 0.11466628
1289 0.12131535
1290 0.12378118
1291 0.12235922
1292 0.1187937
1293 0.11950396
1294 0.12623567
1295 0.12685411
1296 0.12421616
1297 0.1230981
1298 0.12053019
1299 0.12289844
1300 0.12172314
1301 0.12391225
1302 0.13123341
1303 0.1231532
1304 0.12760992
1305 0.12338185
1306 0.12482505
1307 0.12234788
1308 0.12399669
1309 0.12917465
1310 0.12901423
1311 0.12659503
1312 0.12696501
1313 0.12643425
1314 0.1320913
1315 0.12926935
1316 0.13141039
1317 0.13443705
1318 0.13212497
1319 0.1360106
1320 0.13270056
1321 0.13261612
1322 0.13695203
1323 0.1272385
1324 0.13196095
1325 0.13611484
1326 0.13662544
1327 0.13014885
1328 0.13309737
1329 0.13106021
1330 0.13862731
1331 0.13228538
1332 0.13272883
1333 0.13545968
1334 0.13314652
1335 0.13498689
1336 0.13655054
1337 0.13510842
1338 0.13340272
1339 0.13326913
1340 0.13517413
1341 0.13069869
1342 0.13372607
1343 0.13388612
1344 0.13059517
1345 0.13102348
1346 0.13552863
1347 0.12968632
1348 0.12831982
1349 0.12981847
1350 0.13413422
1351 0.13102348
1352 0.12417511
1353 0.12620488
1354 0.12428997
1355 0.12677705
1356 0.12695061
1357 0.12562857
1358 0.12055342
1359 0.12532538
1360 0.12391261
1361 0.12397094
1362 0.12431194
1363 0.12735768
1364 0.12432958
1365 0.11873573
1366 0.12106059
1367 0.11900147
1368 0.1217532
1369 0.12533673
1370 0.12013158
1371 0.12412956
1372 0.12086056
1373 0.11990257
1374 0.11983613
1375 0.11903189
1376 0.12327797
1377 0.11956085
1378 0.11840535
1379 0.11347369
1380 0.11723887
1381 0.12128528
1382 0.11910715
1383 0.1217334
1384 0.1185312
1385 0.11410023
1386 0.11831875
1387 0.11563597
1388 0.117088
1389 0.1150296
1390 0.1110489
1391 0.11524024
1392 0.11057324
1393 0.11336278
1394 0.11530704
1395 0.11635757
1396 0.11365391
1397 0.11530632
1398 0.11350447
1399 0.1116542
1400 0.11378011
1401 0.11316312
1402 0.11338007
1403 0.11139908
1404 0.11493705
1405 0.11165492
1406 0.11678409
1407 0.11602756
1408 0.11296273
1409 0.11013862
1410 0.11652789
1411 0.1130875
1412 0.10824946
1413 0.1145957
1414 0.11395962
1415 0.11491761
1416 0.11098985
1417 0.11394125
1418 0.11477412
1419 0.11179589
1420 0.11318779
1421 0.11506848
1422 0.11620562
1423 0.11562751
1424 0.12037823
1425 0.11899516
1426 0.11627385
1427 0.11448858
1428 0.12059482
1429 0.11625153
1430 0.1156448
1431 0.11867037
1432 0.11628304
1433 0.11803573
1434 0.11408114
1435 0.11805589
1436 0.11985594
1437 0.11747347
1438 0.12098353
1439 0.12202668
1440 0.11919195
1441 0.12399146
1442 0.1186891
1443 0.11831029
1444 0.12444517
1445 0.11927711
1446 0.11854525
1447 0.12193018
1448 0.12928321
1449 0.12692756
1450 0.11934246
1451 0.12328499
1452 0.12377056
1453 0.12867395
1454 0.12918455
1455 0.12651203
1456 0.1297524
1457 0.13205007
1458 0.12839651
1459 0.12626429
1460 0.13210337
1461 0.12571337
1462 0.13051811
1463 0.12781876
1464 0.1310892
1465 0.13305182
1466 0.13383841
1467 0.12963789
1468 0.13407373
1469 0.13129625
1470 0.13212245
1471 0.13177155
1472 0.13061173
1473 0.13423486
1474 0.12703037
1475 0.13163976
1476 0.13521554
1477 0.14213449
1478 0.13617102
1479 0.13575296
1480 0.13150437
1481 0.13379178
1482 0.13648339
1483 0.13062271
1484 0.13187507
1485 0.13603004
1486 0.13287124
1487 0.12915484
1488 0.13321403
1489 0.13381897
1490 0.13322106
1491 0.13197157
1492 0.1328914
1493 0.13344088
1494 0.13344124
1495 0.13119416
1496 0.12908733
1497 0.13011428
1498 0.12992128
1499 0.127288
1500 0.13182034
1501 0.12653778
1502 0.12739117
1503 0.12963933
1504 0.1299436
1505 0.1250836
1506 0.12433912
1507 0.12727558
1508 0.12397796
1509 0.1234193
1510 0.12351508
1511 0.12354478
1512 0.12470028
1513 0.12410417
1514 0.11764594
1515 0.12009972
1516 0.1268361
1517 0.12225318
1518 0.12432994
1519 0.12121992
1520 0.1186223
1521 0.11817742
1522 0.12161925
1523 0.12242565
1524 0.12465329
1525 0.12029379
1526 0.11602468
1527 0.1163844
1528 0.11640384
1529 0.11379632
1530 0.12418159
1531 0.11834
1532 0.11583672
1533 0.12209384
1534 0.11106763
1535 0.11686961
1536 0.11608301
1537 0.11755232
1538 0.11833153
1539 0.11558826
1540 0.11504868
1541 0.11364689
1542 0.11178707
1543 0.11397618
1544 0.12278789
1545 0.11085842
1546 0.11467978
1547 0.11538896
1548 0.11670955
1549 0.11279385
1550 0.11551588
1551 0.11549536
1552 0.11218532
1553 0.11331507
1554 0.1179223
1555 0.111739
1556 0.11449073
1557 0.11605403
1558 0.11475683
1559 0.11722159
1560 0.1122892
1561 0.11439423
1562 0.11639358
1563 0.11451576
1564 0.11400912
1565 0.11857747
1566 0.11379776
1567 0.11119131
1568 0.11659469
1569 0.1130659
1570 0.11685088
1571 0.11557026
1572 0.11226202
1573 0.11605403
1574 0.11410905
1575 0.12069096
1576 0.11473451
1577 0.11911597
1578 0.11436597
1579 0.1166703
1580 0.11767421
1581 0.11841597
1582 0.12001743
1583 0.11778836
1584 0.11746572
1585 0.12003616
1586 0.12238641
1587 0.12278609
1588 0.12079413
1589 0.12327725
1590 0.12361932
1591 0.11948236
1592 0.12552505
1593 0.12876019
1594 0.11775055
1595 0.11535079
1596 0.12022664
1597 0.12728242
1598 0.12480237
1599 0.12398607
1600 0.1279799
1601 0.12679685
1602 0.12284119
1603 0.12842514
1604 0.12656892
1605 0.12436883
1606 0.12531512
1607 0.12910011
1608 0.12868206
1609 0.12932552
1610 0.13035247
1611 0.13268183
1612 0.1292301
1613 0.12778762
1614 0.13155532
1615 0.13348788
1616 0.12397688
1617 0.13141003
1618 0.13213937
1619 0.13009196
1620 0.13044393
1621 0.13544275
1622 0.13400945
1623 0.13730995
1624 0.13659933
1625 0.13446423
1626 0.13279562
1627 0.13035734
1628 0.13442643
1629 0.13601348
1630 0.1304938
1631 0.13566042
1632 0.13473772
1633 0.12910749
1634 0.13293101
1635 0.12877316
1636 0.1328716
1637 0.13195069
1638 0.1382269
1639 0.12907887
1640 0.12686185
1641 0.13206448
1642 0.12974322
1643 0.13104149
1644 0.13048949
1645 0.13691134
1646 0.13076764
1647 0.12948666
1648 0.12567592
1649 0.12947999
1650 0.13070895
1651 0.12964779
1652 0.12777033
1653 0.12433876
1654 0.12247013
1655 0.12450908
1656 0.12735336
1657 0.1252964
1658 0.12204397
1659 0.12560031
1660 0.12613989
1661 0.12014814
1662 0.12383699
1663 0.12002734
1664 0.12522078
1665 0.11861276
1666 0.11963647
1667 0.12295605
1668 0.11719116
1669 0.11993227
1670 0.12118248
1671 0.11603602
1672 0.12169271
1673 0.1197499
1674 0.12091818
1675 0.11839653
1676 0.11459174
1677 0.11957075
1678 0.12252143
1679 0.11960784
1680 0.11695477
1681 0.11967608
1682 0.1137875
1683 0.11429737
1684 0.11240515
1685 0.11732511
1686 0.11797848
1687 0.11648828
1688 0.11273552
1689 0.11336945
1690 0.12025527
1691 0.11320057
1692 0.11175034
1693 0.11517975
1694 0.11454799
1695 0.11309488
1696 0.11163655
1697 0.11187547
1698 0.1128115
1699 0.11589433
1700 0.11314439
1701 0.10927389
1702 0.11439459
1703 0.11311505
1704 0.11107681
1705 0.11644381
1706 0.11508685
1707 0.11349313
1708 0.1128963
1709 0.11689085
1710 0.1140554
1711 0.11315357
1712 0.1122712
1713 0.1138624
1714 0.11292816
1715 0.11374051
1716 0.11556072
1717 0.11430241
1718 0.11671945
1719 0.11777287
1720 0.11237472
1721 0.11592152
1722 0.11644165
1723 0.11600919
1724 0.11651835
1725 0.11683954
1726 0.11988528
1727 0.11961846
1728 0.11659505
1729 0.11240119
1730 0.11976052
1731 0.11936083
1732 0.12430455
1733 0.11980859
1734 0.12057754
1735 0.11846855
1736 0.11744772
1737 0.12274613
1738 0.1171827
1739 0.12460774
1740 0.11833784
1741 0.11879226
1742 0.12863435
1743 0.12205459
1744 0.12388254
1745 0.12518405
1746 0.12732473
1747 0.12781138
1748 0.12955489
1749 0.12480345
1750 0.12777916
1751 0.12394231
1752 0.12415818
1753 0.12847429
1754 0.13028496
1755 0.12840498
1756 0.13043655
1757 0.12596075
1758 0.13149699
1759 0.12754979
1760 0.12613214
1761 0.12992416
1762 0.13258821
1763 0.12932552
1764 0.13415294
1765 0.13106201
1766 0.12911632
1767 0.1318956
1768 0.13534697
1769 0.13135494
1770 0.13104041
1771 0.13618056
1772 0.1362099
1773 0.1373771
1774 0.13128076
1775 0.13198994
1776 0.13560947
1777 0.13256805
1778 0.13150689
1779 0.1388637
1780 0.13595443
1781 0.13416105
1782 0.13481477
1783 0.1343978
1784 0.1309945
1785 0.1331638
1786 0.13361192
1787 0.13410271
1788 0.12848978
1789 0.1313535
1790 0.13410487
1791 0.13209382
1792 0.12961773
1793 0.12623567
1794 0.12986367
1795 0.12828309
1796 0.12777141
1797 0.12947748
1798 0.12828345
1799 0.12756185
1800 0.12766789
1801 0.13016163
1802 0.12797
1803 0.1249374
1804 0.12351472
1805 0.12923298
1806 0.12379036
1807 0.1236087
1808 0.12154112
1809 0.12166516
1810 0.12118499
1811 0.13001994
1812 0.1203001
1813 0.12557564
1814 0.12524202
1815 0.12402567
1816 0.11595825
1817 0.11971173
1818 0.12238713
1819 0.11957111
1820 0.11998917
1821 0.11839257
1822 0.12000753
1823 0.12107967
1824 0.11443168
1825 0.11934426
1826 0.11668903
1827 0.11677563
1828 0.11902235
1829 0.11438577
1830 0.11357127
1831 0.11357829
1832 0.11547412
1833 0.11900363
1834 0.11428153
1835 0.11265036
1836 0.11485964
1837 0.11669047
1838 0.11558754
1839 0.11341572
1840 0.11132239
1841 0.11220692
1842 0.11430205
1843 0.113332
1844 0.1133338
1845 0.11244152
1846 0.11771598
1847 0.11339105
1848 0.11105629
1849 0.11149306
1850 0.11475432
1851 0.11585796
1852 0.11293483
1853 0.11102028
1854 0.11303943
1855 0.11995136
1856 0.11412075
1857 0.11718414
1858 0.11139098
1859 0.11053507
1860 0.11696647
1861 0.11577064
1862 0.11383593
1863 0.11845486
1864 0.1144027
1865 0.11407268
1866 0.11926126
1867 0.11821595
1868 0.11662223
1869 0.11458651
1870 0.11800674
1871 0.11666886
1872 0.11404441
1873 0.11674412
1874 0.11802547
1875 0.12509187
1876 0.11394827
1877 0.11965735
1878 0.11533278
1879 0.11740001
1880 0.11599749
1881 0.12230971
1882 0.11895556
1883 0.12407662
1884 0.11879334
1885 0.12374409
1886 0.12425396
1887 0.12247085
1888 0.12079305
1889 0.12301295
1890 0.12245248
1891 0.1233345
1892 0.12170369
1893 0.12620776
1894 0.12363769
1895 0.12501086
1896 0.13045419
1897 0.12711733
1898 0.12734814
1899 0.12364723
1900 0.12268041
1901 0.12906158
1902 0.13065458
1903 0.12403306
1904 0.13402962
1905 0.12613989
1906 0.13212065
1907 0.13108145
1908 0.12856791
1909 0.12705864
1910 0.12961178
1911 0.1317991
1912 0.12840498
1913 0.13532897
1914 0.13242636
1915 0.13107011
1916 0.1366258
1917 0.13325779
1918 0.13416141
1919 0.13304335
1920 0.12917465
1921 0.1347388
1922 0.1336013
1923 0.13658907
1924 0.13222741
1925 0.13661067
1926 0.13267373
1927 0.14010724
1928 0.13347725
1929 0.1279817
1930 0.13055808
1931 0.1351293
1932 0.13255851
1933 0.13455786
1934 0.13554699
1935 0.13177965
1936 0.12956264
1937 0.12869124
1938 0.13146872
1939 0.1260162
1940 0.13087225
1941 0.12970541
1942 0.12899299
1943 0.1270003
1944 0.12461548
1945 0.12983972
1946 0.1255724
1947 0.1279601
1948 0.12715442
1949 0.12715549
1950 0.12151321
1951 0.13007683
1952 0.12155282
1953 0.12503498
1954 0.12143795
1955 0.12472081
1956 0.12131571
1957 0.12243484
1958 0.12342038
1959 0.11490555
1960 0.12315608
1961 0.1189831
1962 0.11668651
1963 0.11993012
1964 0.12192352
1965 0.11643247
1966 0.11726191
1967 0.11951206
1968 0.12008387
1969 0.11594276
1970 0.11653671
1971 0.11402389
1972 0.11937253
1973 0.11520351
1974 0.11645407
1975 0.11556036
1976 0.11386096
1977 0.11687987
1978 0.11863436
1979 0.11363518
1980 0.12419887
1981 0.11729433
1982 0.11617627
1983 0.11371224
1984 0.1179954
1985 0.11428081
1986 0.11580521
1987 0.11590099
1988 0.1139571
1989 0.11651907
1990 0.11247861
1991 0.11658766
1992 0.11182344
1993 0.11909797
1994 0.10984461
1995 0.11123056
1996 0.11480382
1997 0.11007957
1998 0.11255638
1999 0.11400517
2000 0.11876759
2001 0.11523916
2002 0.115919
2003 0.11409464
2004 0.11296345
2005 0.11570205
2006 0.11984891
2007 0.11476458
2008 0.11297228
2009 0.11155878
2010 0.11868694
2011 0.11417585
2012 0.11365679
2013 0.11080117
2014 0.1149448
2015 0.11614098
2016 0.11393945
2017 0.11472533
2018 0.11375113
2019 0.11361862
2020 0.11747419
2021 0.11582789
2022 0.11882233
2023 0.12017011
2024 0.12252287
2025 0.12088037
2026 0.11644273
2027 0.12231115
2028 0.11645407
2029 0.11593916
2030 0.12158108
2031 0.12082311
2032 0.1180622
2033 0.12105033
2034 0.12023582
2035 0.12389244
2036 0.12047186
2037 0.12029236
2038 0.12056548
2039 0.1228104
2040 0.12468966
2041 0.12263342
2042 0.11971173
2043 0.12496458
2044 0.12300268
2045 0.11878308
2046 0.12339842
2047 0.12362778
2048 0.12635612
2049 0.11950396
2050 0.12639609
2051 0.12659359
2052 0.12844422
2053 0.12885976
2054 0.12692864
2055 0.12841524
2056 0.1313553
2057 0.12657487
2058 0.13425575
2059 0.12799826
2060 0.13801319
2061 0.13437728
2062 0.12982586
2063 0.13081392
2064 0.13053899
2065 0.13392429
2066 0.1285022
2067 0.13216206
2068 0.13742589
2069 0.13825102
2070 0.13061425
2071 0.13453103
2072 0.12942977
2073 0.13391691
2074 0.13329667
2075 0.12639645
2076 0.13062451
2077 0.1275541
2078 0.13022806
2079 0.12923226
2080 0.13213199
2081 0.1317242
2082 0.12963897
2083 0.12889865
2084 0.12917141
2085 0.13392537
2086 0.13050119
2087 0.12612927
2088 0.12938385
2089 0.13026659
2090 0.13148817
2091 0.12891665
2092 0.12782795
2093 0.13115743
2094 0.12787817
2095 0.12701128
2096 0.1272502
2097 0.1267477
2098 0.12773576
2099 0.12721347
2100 0.12595121
2101 0.12391261
2102 0.1276191
2103 0.11911741
2104 0.12165706
2105 0.12217684
2106 0.12695763
2107 0.12810503
2108 0.12149557
2109 0.12191956
2110 0.1204715
2111 0.11699078
2112 0.12435929
2113 0.12178039
2114 0.12091782
2115 0.11991103
2116 0.11861492
2117 0.11666922
2118 0.11456563
2119 0.1193043
2120 0.11393909
2121 0.12217864
2122 0.11336206
2123 0.11942906
2124 0.11683216
2125 0.11449992
2126 0.11484974
2127 0.11582609
2128 0.11502888
2129 0.11777035
2130 0.11503175
2131 0.10983579
2132 0.10986262
2133 0.11685935
2134 0.11427163
2135 0.11300018
2136 0.11401543
2137 0.11649296
2138 0.11486954
2139 0.11850041
2140 0.11206973
2141 0.1118553
2142 0.11639502
2143 0.10884845
2144 0.1162049
2145 0.11741135
2146 0.11041282
2147 0.11320093
2148 0.11325746
2149 0.11361898
2150 0.10920007
2151 0.11314295
2152 0.11447939
2153 0.11116863
2154 0.11204435
2155 0.11368649
2156 0.11345748
2157 0.11787819
2158 0.1132769
2159 0.11194154
2160 0.11450946
2161 0.1146038
2162 0.11526779
2163 0.1120917
2164 0.11839689
2165 0.11741837
2166 0.11644345
2167 0.11551265
2168 0.1154201
2169 0.1211182
2170 0.11469598
2171 0.11492463
2172 0.11919267
2173 0.11484794
2174 0.11960118
2175 0.11632859
2176 0.12176131
2177 0.11896438
2178 0.12131427
2179 0.11908555
2180 0.11956085
2181 0.12035771
2182 0.12297478
2183 0.12141923
2184 0.12315608
2185 0.12351472
2186 0.12575298
2187 0.12283093
2188 0.12143615
2189 0.11957219
2190 0.12802833
2191 0.12058312
2192 0.12199662
2193 0.12585794
2194 0.12122803
2195 0.12147468
2196 0.12367442
2197 0.12884247
2198 0.12734562
2199 0.12981991
2200 0.12166588
2201 0.12751594
2202 0.13017927
2203 0.13524273
2204 0.12596147
2205 0.13021042
2206 0.13102096
2207 0.13403177
2208 0.13178217
2209 0.12767491
2210 0.13260766
2211 0.12982981
2212 0.12731483
2213 0.13418193
2214 0.13174364
2215 0.12913648
2216 0.13355503
2217 0.1338791
2218 0.13244652
2219 0.1338476
2220 0.13042449
2221 0.12604411
2222 0.13491938
2223 0.12991353
2224 0.12851138
2225 0.13223731
2226 0.12703001
2227 0.1303008
2228 0.13119416
2229 0.13389567
2230 0.12807532
2231 0.12737316
2232 0.12969766
2233 0.13326877
2234 0.12739297
2235 0.13256067
2236 0.1275244
2237 0.12830253
2238 0.1268145
2239 0.12795163
2240 0.12772262
2241 0.1261127
2242 0.12621766
2243 0.1268424
2244 0.12191002
2245 0.12348789
2246 0.12492965
2247 0.12418861
2248 0.13108217
2249 0.12105951
2250 0.12523176
2251 0.12194009
2252 0.12622972
2253 0.12836266
2254 0.12162772
2255 0.12528794
2256 0.11963611
2257 0.12035069
2258 0.12372716
2259 0.11490555
2260 0.11912659
2261 0.12197897
2262 0.11886013
2263 0.11788342
2264 0.11557098
2265 0.11953259
2266 0.11923678
2267 0.11686079
2268 0.11799792
2269 0.11798982
2270 0.1132607
2271 0.11786433
2272 0.12181964
2273 0.1178258
2274 0.11830363
2275 0.11388292
2276 0.11792158
2277 0.11497342
2278 0.11481193
2279 0.1160353
2280 0.11228182
2281 0.11336206
2282 0.1143395
2283 0.11117223
2284 0.11570457
2285 0.11227228
2286 0.11445185
2287 0.11423526
2288 0.11321821
2289 0.11182596
2290 0.11229208
2291 0.11607455
2292 0.11537059
2293 0.11065876
2294 0.11085842
2295 0.11528543
2296 0.11563633
2297 0.12030298
2298 0.11633777
2299 0.11703362
2300 0.11208882
2301 0.11576038
2302 0.11158884
2303 0.11356173
2304 0.11298038
2305 0.11477088
2306 0.11485046
2307 0.1166703
2308 0.11225211
2309 0.1136359
2310 0.11332209
2311 0.11835026
2312 0.11787531
2313 0.11547735
2314 0.117999
2315 0.11762758
2316 0.11529426
2317 0.11641375
2318 0.11747634
2319 0.1170961
2320 0.12042379
2321 0.11809298
2322 0.11663178
2323 0.11635613
2324 0.113626
2325 0.11873681
2326 0.11919159
2327 0.12349635
2328 0.11795939
2329 0.12476113
2330 0.12103196
2331 0.12121992
2332 0.12021602
2333 0.12234157
2334 0.11887958
2335 0.12189238
2336 0.11727596
2337 0.12384725
2338 0.1200538
2339 0.12263198
2340 0.11971245
2341 0.12852092
2342 0.12505965
2343 0.12424226
2344 0.12254646
2345 0.12731627
2346 0.12374751
2347 0.12381827
2348 0.12570527
2349 0.12879512
2350 0.12746858
2351 0.12866297
2352 0.12589359
2353 0.12660637
2354 0.12863543
2355 0.1259395
2356 0.12705089
2357 0.13032061
2358 0.12994252
2359 0.12950538
2360 0.13076872
2361 0.13095489
2362 0.13211399
2363 0.13326066
2364 0.13002696
2365 0.13494872
2366 0.13229421
2367 0.12920994
2368 0.13411298
2369 0.12911596
2370 0.13354477
2371 0.13337373
2372 0.12943787
2373 0.12572112
2374 0.13229385
2375 0.13610386
2376 0.1297722
2377 0.12703037
2378 0.12779932
2379 0.13303309
2380 0.12906933
2381 0.13482575
2382 0.13199696
2383 0.12532359
2384 0.12488753
2385 0.123238
2386 0.12614727
2387 0.13290094
2388 0.12640707
2389 0.12471829
2390 0.12659647
2391 0.1251349
2392 0.12149521
2393 0.12602718
2394 0.12018631
2395 0.12427377
2396 0.12470028
2397 0.1273548
2398 0.11925874
2399 0.12582824
2400 0.12139312
2401 0.12517595
2402 0.1238098
2403 0.11490375
2404 0.11644345
2405 0.1219426
2406 0.11906898
2407 0.1220942
2408 0.11538788
2409 0.12034781
2410 0.11681128
2411 0.11710672
2412 0.11416666
2413 0.11619536
2414 0.11535925
2415 0.11725832
2416 0.11224221
2417 0.11584266
2418 0.11649008
2419 0.11445959
2420 0.11867181
2421 0.11874815
2422 0.11568368
2423 0.11409141
2424 0.11546781
2425 0.11603458
2426 0.12006514
2427 0.11819579
2428 0.1150692
2429 0.11807354
2430 0.11362564
2431 0.1131073
2432 0.11140754
2433 0.11104638
2434 0.11773398
2435 0.115219
2436 0.11331507
2437 0.10914948
2438 0.11552327
2439 0.10833678
2440 0.11390272
2441 0.11329419
2442 0.11489709
2443 0.11249877
2444 0.1146904
2445 0.11569323
2446 0.11371116
2447 0.11448155
2448 0.11481229
2449 0.11171037
2450 0.11497414
2451 0.1144893
2452 0.11390272
2453 0.11861384
2454 0.11517309
2455 0.11668975
2456 0.11427127
2457 0.11248815
2458 0.11363626
2459 0.12001707
2460 0.11675906
2461 0.11570277
2462 0.11591341
2463 0.11250723
2464 0.11333272
2465 0.11312207
2466 0.11677563
2467 0.118358
2468 0.11986584
2469 0.11713247
2470 0.1175417
2471 0.11438505
2472 0.11714525
2473 0.11474513
2474 0.11938099
2475 0.11818804
2476 0.12304896
2477 0.11917287
2478 0.12063155
2479 0.11975097
2480 0.12287125
2481 0.12095347
2482 0.11745942
2483 0.12159945
2484 0.11920959
2485 0.12225498
2486 0.12583886
2487 0.128587
2488 0.12324718
2489 0.12643497
2490 0.12590709
2491 0.1274477
2492 0.12550309
2493 0.12685303
2494 0.12848347
2495 0.12598686
2496 0.13147934
2497 0.1318956
2498 0.13037083
2499 0.12719402
2500 0.13177335
2501 0.12703433
2502 0.12949692
2503 0.12686113
2504 0.13116517
2505 0.13111854
2506 0.12702227
2507 0.12538858
2508 0.12906086
2509 0.13434235
2510 0.13020682
2511 0.13119452
2512 0.13270272
2513 0.12795722
2514 0.13546994
2515 0.13595623
2516 0.13233273
2517 0.12790248
2518 0.1329564
2519 0.13196239
2520 0.13491163
2521 0.1310991
2522 0.12974214
2523 0.12573984
2524 0.12826292
2525 0.12743114
2526 0.12549426
2527 0.1335932
2528 0.12937179
2529 0.12955417
2530 0.13094858
2531 0.12989553
2532 0.12633811
2533 0.127611
2534 0.12830145
2535 0.12907112
2536 0.12968668
2537 0.12511726
2538 0.12689047
2539 0.12543143
2540 0.1284273
2541 0.12851948
2542 0.12322107
2543 0.12366631
2544 0.12481263
2545 0.11566388
2546 0.12425468
2547 0.12322035
2548 0.11346199
2549 0.12230935
2550 0.11866821
2551 0.11900183
2552 0.12478688
2553 0.12025167
2554 0.11821631
2555 0.11829049
2556 0.11778871
2557 0.12185565
2558 0.1179792
2559 0.11763784
2560 0.115854
2561 0.11937145
2562 0.11499953
2563 0.11994038
2564 0.11828203
2565 0.11829895
2566 0.12029164
2567 0.11645263
2568 0.11442466
2569 0.11369424
2570 0.11623461
2571 0.11506812
2572 0.11887922
2573 0.11652789
2574 0.11913721
2575 0.11078388
2576 0.11491797
2577 0.11395854
2578 0.11734455
2579 0.11225427
2580 0.11527841
2581 0.1094082
2582 0.11134363
2583 0.11062131
2584 0.11520946
2585 0.11426316
2586 0.11439747
2587 0.1170311
2588 0.11658514
2589 0.10865761
2590 0.1164629
2591 0.11190968
2592 0.11347513
2593 0.11073401
2594 0.11756042
2595 0.11354156
2596 0.1161318
2597 0.11247968
2598 0.11350339
2599 0.11267971
2600 0.11539112
2601 0.1160254
2602 0.11505894
2603 0.11421437
2604 0.11403595
2605 0.11198673
2606 0.11625999
2607 0.10974667
2608 0.11613036
2609 0.11643319
2610 0.11383701
2611 0.11573535
2612 0.11803501
2613 0.11630212
2614 0.11372394
2615 0.11464899
2616 0.11669857
2617 0.11705613
2618 0.11481049
2619 0.11674412
2620 0.1221122
2621 0.11981633
2622 0.11662079
2623 0.12401901
2624 0.11433698
2625 0.11397438
2626 0.12125035
2627 0.12314582
2628 0.11884069
2629 0.12116339
2630 0.12276701
2631 0.12246274
2632 0.12037572
2633 0.12313663
2634 0.12298468
2635 0.12706223
2636 0.12466391
2637 0.12309559
2638 0.12216099
2639 0.12971675
2640 0.12637628
2641 0.12789366
2642 0.12197087
2643 0.12341822
2644 0.1292517
2645 0.12452565
2646 0.1269272
2647 0.12871987
2648 0.12395042
2649 0.13046661
2650 0.12136234
2651 0.12651059
2652 0.13125844
2653 0.12858592
2654 0.12822656
2655 0.12973439
2656 0.13283451
2657 0.12810917
2658 0.1288648
2659 0.13456037
2660 0.13223731
2661 0.12700282
2662 0.12850184
2663 0.13578051
2664 0.13449322
2665 0.13230447
2666 0.13463563
2667 0.13099198
2668 0.13485222
2669 0.13016829
2670 0.13208392
2671 0.13286098
2672 0.13369744
2673 0.13153336
2674 0.13071111
2675 0.13579329
2676 0.12929726
2677 0.13099306
2678 0.12851804
2679 0.13077647
2680 0.12989661
2681 0.13058527
2682 0.1307599
2683 0.12817884
2684 0.12857637
2685 0.12701308
2686 0.12753574
2687 0.12748515
2688 0.12828273
2689 0.13040684
2690 0.11800674
2691 0.12253134
2692 0.1248472
2693 0.1227843
2694 0.12940222
2695 0.1239497
2696 0.12077432
2697 0.12182882
2698 0.12498367
2699 0.1253261
2700 0.12507693
2701 0.12777393
2702 0.11897176
2703 0.12467058
2704 0.1219228
2705 0.11513312
2706 0.12066306
2707 0.11620526
2708 0.11682226
2709 0.11685827
2710 0.11911849
2711 0.12048068
2712 0.1210334
2713 0.12140933
2714 0.11404262
2715 0.11973225
2716 0.11741207
2717 0.11891739
2718 0.12029272
2719 0.11668093
2720 0.1185926
2721 0.11643391
2722 0.12275639
2723 0.1113962
2724 0.123366
2725 0.11660603
2726 0.11261183
2727 0.11504652
2728 0.11886121
2729 0.11822693
2730 0.11598975
2731 0.114243
2732 0.11916332
2733 0.10757665
2734 0.12020648
2735 0.11126441
2736 0.11275317
2737 0.11024142
2738 0.116406
2739 0.11784705
2740 0.11136974
2741 0.11643499
2742 0.1153155
2743 0.11148388
2744 0.1121945
2745 0.11409213
2746 0.11366273
2747 0.11432042
2748 0.11370126
2749 0.11953367
2750 0.11654806
2751 0.11799864
2752 0.11803501
2753 0.11355705
2754 0.11839473
2755 0.1202333
2756 0.11618654
2757 0.11629222
2758 0.11775127
2759 0.12007325
2760 0.11670451
2761 0.11803537
2762 0.12114683
2763 0.11222493
2764 0.11597841
2765 0.1227373
2766 0.12128924
2767 0.11597697
2768 0.11950504
2769 0.12168389
2770 0.11640456
2771 0.12403666
2772 0.12054603
2773 0.12037356
2774 0.12239595
2775 0.12035663
2776 0.11872727
2777 0.1194919
2778 0.12274721
2779 0.12469146
2780 0.12727108
2781 0.1241328
2782 0.1245964
2783 0.12449108
2784 0.12690002
2785 0.12056512
2786 0.12191218
2787 0.12926971
2788 0.13126275
2789 0.12985844
2790 0.12452006
2791 0.12835942
2792 0.12759011
2793 0.12842334
2794 0.13106273
2795 0.12927043
2796 0.1286997
2797 0.13140409
2798 0.12824384
2799 0.13341334
2800 0.13201046
2801 0.13220905
2802 0.12978985
2803 0.13470243
2804 0.13206771
2805 0.12954355
2806 0.12987501
2807 0.13071003
2808 0.13089908
2809 0.13685517
2810 0.13432326
2811 0.13239413
2812 0.13383733
2813 0.13876126
2814 0.13511796
2815 0.1358491
2816 0.13930966
2817 0.13797286
2818 0.1350148
2819 0.1396701
2820 0.13473988
2821 0.13810501
2822 0.14049702
2823 0.13381015
2824 0.13759441
2825 0.13566708
2826 0.13567986
2827 0.13280552
2828 0.13933649
2829 0.1357346
2830 0.13568653
2831 0.13343134
2832 0.13259524
2833 0.13372607
2834 0.13829657
2835 0.12970325
2836 0.12960999
2837 0.13437872
2838 0.13439816
2839 0.13140337
2840 0.13337301
2841 0.12832126
2842 0.13598233
2843 0.13142389
2844 0.12556178
2845 0.13394625
2846 0.13068356
2847 0.12722229
2848 0.12765799
2849 0.12137152
2850 0.12880466
2851 0.12926197
2852 0.1243303
2853 0.13224542
2854 0.1271753
2855 0.12613286
2856 0.12529784
2857 0.12454689
2858 0.1288909
2859 0.12887074
2860 0.12847501
2861 0.12431014
2862 0.12092628
2863 0.11964673
2864 0.12920363
2865 0.12680496
2866 0.1249392
2867 0.1270237
2868 0.12324016
2869 0.12196097
2870 0.12421652
2871 0.12000501
2872 0.12135279
2873 0.1207772
2874 0.12033863
2875 0.12010223
2876 0.12585794
2877 0.12590457
2878 0.12992595
2879 0.11793005
2880 0.12429988
2881 0.12699652
2882 0.11965627
2883 0.12828633
2884 0.12654984
2885 0.12579259
2886 0.11987502
2887 0.11841346
2888 0.1193439
2889 0.12159801
2890 0.11574022
2891 0.12232069
2892 0.12114359
2893 0.12279564
2894 0.12151717
2895 0.12069024
2896 0.12062309
2897 0.12011916
2898 0.11936263
2899 0.12186447
2900 0.1243222
2901 0.12402603
2902 0.12294435
2903 0.11775865
2904 0.12001528
2905 0.12525967
2906 0.12285181
2907 0.1215818
2908 0.12495756
2909 0.12423596
2910 0.12388542
2911 0.12855909
2912 0.12539218
2913 0.12845413
2914 0.1274693
2915 0.12316346
2916 0.1277905
2917 0.12676715
2918 0.12579079
2919 0.12953473
2920 0.12981073
2921 0.1252314
2922 0.1298687
2923 0.12475538
2924 0.13012274
2925 0.12913792
2926 0.130409
2927 0.12929869
2928 0.1243384
2929 0.13181962
2930 0.13141435
2931 0.12963825
2932 0.13259704
2933 0.12917393
2934 0.12969802
2935 0.12974286
2936 0.12879548
2937 0.13024463
2938 0.13254968
2939 0.13477912
2940 0.13444551
2941 0.13719545
2942 0.13268291
2943 0.1319903
2944 0.13278752
2945 0.13252214
2946 0.13868348
2947 0.13567879
2948 0.13729969
2949 0.14183274
2950 0.13582822
2951 0.13749791
2952 0.13763817
2953 0.13720283
2954 0.13259524
2955 0.13564872
2956 0.13359842
2957 0.14284691
2958 0.13616291
2959 0.13661518
2960 0.13034866
2961 0.13510565
2962 0.13387412
2963 0.13786142
2964 0.13329962
2965 0.133539
2966 0.12982081
2967 0.13350309
2968 0.13857268
2969 0.13248118
2970 0.13446692
2971 0.13208498
2972 0.13481172
2973 0.12812566
2974 0.13016596
2975 0.13445618
2976 0.13223283
2977 0.13289815
2978 0.13058081
2979 0.12800545
2980 0.13182906
2981 0.13210223
2982 0.12850461
2983 0.13253926
2984 0.12739258
2985 0.12914722
2986 0.12765483
2987 0.12156334
2988 0.12959868
2989 0.12606917
2990 0.12769972
2991 0.12112631
2992 0.12687406
2993 0.1245129
2994 0.12472569
2995 0.12594895
2996 0.1270168
2997 0.12813815
2998 0.12738712
2999 0.12439884
3000 0.11841453
3001 0.12511643
3002 0.12471636
3003 0.12217937
3004 0.11577211
3005 0.12455637
3006 0.12038742
3007 0.12154749
3008 0.11810775
3009 0.12254036
3010 0.12263981
3011 0.12271619
3012 0.11383267
3013 0.12051045
3014 0.12508739
3015 0.11538894
3016 0.11812816
3017 0.12343678
3018 0.12048968
3019 0.11724689
3020 0.12253033
3021 0.12481176
3022 0.11862557
3023 0.12248439
3024 0.12202695
3025 0.11894238
3026 0.11985957
3027 0.11985851
3028 0.11603295
3029 0.12061306
3030 0.11897142
3031 0.11834923
3032 0.11642915
3033 0.12208643
3034 0.12094537
3035 0.11689452
3036 0.12405034
3037 0.1146849
3038 0.12043406
3039 0.1186363
3040 0.11677325
3041 0.11672731
3042 0.11823624
3043 0.11769078
3044 0.12081301
3045 0.12101964
3046 0.12521728
3047 0.11710977
3048 0.12150156
3049 0.12202008
3050 0.12098057
3051 0.12270651
3052 0.11936797
3053 0.11961122
3054 0.12517856
3055 0.12136885
3056 0.11925674
3057 0.11956493
3058 0.12293761
3059 0.11871921
3060 0.12139718
3061 0.12233408
3062 0.12544011
3063 0.12284468
3064 0.12493127
3065 0.12559729
3066 0.12557863
3067 0.12198893
3068 0.12768282
3069 0.12911888
3070 0.12411564
3071 0.12657977
3072 0.12885187
3073 0.12568917
3074 0.12636627
3075 0.12556719
3076 0.12984157
3077 0.12543835
3078 0.12909019
3079 0.12860036
3080 0.13034214
3081 0.13243806
3082 0.12455919
3083 0.12835817
3084 0.13186216
3085 0.12660951
3086 0.1315464
3087 0.13298492
3088 0.13368614
3089 0.12765343
3090 0.1256677
3091 0.13319525
3092 0.135153
3093 0.13229497
3094 0.1331956
3095 0.13670998
3096 0.13523555
3097 0.12930193
3098 0.13466141
3099 0.13567909
3100 0.13671755
3101 0.13784101
3102 0.13857198
3103 0.13361433
3104 0.13066442
3105 0.13482826
3106 0.13099743
3107 0.12578861
3108 0.12810736
3109 0.13021084
3110 0.12810947
3111 0.12675279
3112 0.13144238
3113 0.13067726
3114 0.13074186
3115 0.12746034
3116 0.13450353
3117 0.12289925
3118 0.12471601
3119 0.12317593
3120 0.12375148
3121 0.12910022
3122 0.1285171
3123 0.12846254
3124 0.12847046
3125 0.13043718
3126 0.12624641
3127 0.12324088
3128 0.1283682
3129 0.12606811
3130 0.1260609
3131 0.12603326
3132 0.12412356
3133 0.12123068
3134 0.1246662
3135 0.12416158
3136 0.12124177
3137 0.12598592
3138 0.12175061
3139 0.11966297
3140 0.11949681
3141 0.11280495
3142 0.11996288
3143 0.11493923
3144 0.12401514
3145 0.11981328
3146 0.11691071
3147 0.12025101
3148 0.11552024
3149 0.11454814
3150 0.11793262
3151 0.11416849
3152 0.11875
3153 0.11250996
3154 0.1200361
3155 0.11731148
3156 0.11339951
3157 0.11921115
3158 0.11749735
3159 0.11794019
3160 0.1144362
3161 0.11555896
3162 0.12152197
3163 0.11626511
3164 0.1146805
3165 0.10893204
3166 0.11420475
3167 0.11303816
3168 0.1111399
3169 0.11404687
3170 0.11325958
3171 0.11605848
3172 0.11130535
3173 0.1102676
3174 0.11199038
3175 0.11111808
3176 0.11579147
3177 0.11385519
3178 0.11085037
3179 0.11301985
3180 0.11241843
3181 0.10727897
3182 0.11291865
3183 0.11082449
3184 0.10889227
3185 0.11205568
3186 0.11096196
3187 0.11352905
3188 0.11202804
3189 0.11190748
3190 0.11143489
3191 0.11574694
3192 0.11228643
3193 0.11344404
3194 0.11461414
3195 0.11419788
3196 0.11710907
3197 0.11851715
3198 0.11599247
3199 0.1143188
3200 0.11424347
3201 0.11180592
3202 0.11570857
3203 0.11465903
3204 0.11638497
3205 0.11368693
3206 0.11630172
3207 0.11646171
3208 0.11939772
3209 0.11648829
3210 0.11610617
3211 0.11344544
3212 0.11589408
3213 0.11960876
3214 0.12133259
3215 0.11607748
3216 0.11801411
3217 0.1212694
3218 0.12115781
3219 0.12274348
3220 0.12115059
3221 0.1204807
3222 0.11978635
3223 0.11817305
3224 0.11528633
3225 0.12055252
3226 0.1224733
3227 0.11699432
3228 0.12102792
3229 0.12191465
3230 0.12130496
3231 0.12349169
3232 0.12551193
3233 0.12508809
3234 0.12581906
3235 0.12411213
3236 0.12388208
3237 0.12772806
3238 0.12219521
3239 0.12408133
3240 0.1296506
3241 0.1245958
3242 0.12392626
3243 0.12797922
3244 0.12785584
3245 0.12349345
3246 0.13204767
3247 0.13177679
3248 0.13174089
3249 0.129702
3250 0.1323365
3251 0.13122307
3252 0.12917415
3253 0.12599314
3254 0.13087932
3255 0.12728997
3256 0.12531568
3257 0.12639355
3258 0.12747689
3259 0.12502104
3260 0.13025783
3261 0.12807867
3262 0.12929295
3263 0.12158059
3264 0.13289956
3265 0.12470844
3266 0.12646026
3267 0.12475333
3268 0.12564147
3269 0.12353798
3270 0.12351105
3271 0.12719123
3272 0.12821965
3273 0.12333311
3274 0.12048968
3275 0.12219451
3276 0.1232972
3277 0.12604911
3278 0.12186977
3279 0.12453015
3280 0.12645885
3281 0.11568815
3282 0.11822585
3283 0.12065654
3284 0.12176962
3285 0.11659566
3286 0.11814436
3287 0.12385409
3288 0.12268645
3289 0.1194074
3290 0.11855446
3291 0.12048757
3292 0.11542942
3293 0.11379746
3294 0.11704958
3295 0.11725551
3296 0.11949928
3297 0.11555966
3298 0.11695049
3299 0.11545705
3300 0.11598385
3301 0.11376191
3302 0.11352078
3303 0.11302989
3304 0.11724829
3305 0.11648442
3306 0.11430806
3307 0.11256628
3308 0.11469951
3309 0.10657845
3310 0.11065482
3311 0.11359364
3312 0.11157341
3313 0.11573479
3314 0.11051525
3315 0.11520905
3316 0.1096257
3317 0.11142592
3318 0.11511542
3319 0.1122433
3320 0.11509025
3321 0.11155757
3322 0.10569752
3323 0.11065517
3324 0.10731117
3325 0.10852652
3326 0.11323476
3327 0.11117194
3328 0.11108463
3329 0.10875005
3330 0.11248232
3331 0.10592968
3332 0.10934144
3333 0.11386452
3334 0.11203632
3335 0.11525394
3336 0.10904363
3337 0.11428078
3338 0.11480036
3339 0.10892201
3340 0.10879528
3341 0.11139793
3342 0.10754052
3343 0.11201977
3344 0.11200182
3345 0.1133159
3346 0.11241702
3347 0.10665343
3348 0.11169327
3349 0.11316594
3350 0.11376948
3351 0.11004337
3352 0.11662751
3353 0.11453846
3354 0.11966473
3355 0.11676533
3356 0.11738435
3357 0.11508743
3358 0.11301774
3359 0.11376015
3360 0.11808117
3361 0.11557903
3362 0.12022302
3363 0.11536377
3364 0.11196204
3365 0.11811708
3366 0.1192108
3367 0.11892408
3368 0.12251995
3369 0.11564186
3370 0.11972034
3371 0.11909164
3372 0.11928507
3373 0.12037844
3374 0.12117682
3375 0.11799475
3376 0.12182559
3377 0.12119548
3378 0.1198865
3379 0.1219634
3380 0.12438511
3381 0.12266885
3382 0.12562387
3383 0.1210075
3384 0.1244131
3385 0.12093287
3386 0.12261904
3387 0.13044511
3388 0.12382541
3389 0.12456711
3390 0.12290963
3391 0.12307402
3392 0.12517716
3393 0.12779265
3394 0.12837753
3395 0.12742092
3396 0.12788418
3397 0.13464486
3398 0.13211508
3399 0.12533539
3400 0.12524492
3401 0.12858821
3402 0.12618763
3403 0.12737604
3404 0.12702402
3405 0.12935685
3406 0.12935931
3407 0.12620699
3408 0.12415701
3409 0.12718014
3410 0.13045092
3411 0.12796884
3412 0.1284995
3413 0.1283675
3414 0.12681122
3415 0.12969232
3416 0.13000913
3417 0.12093111
3418 0.12382541
3419 0.12322469
3420 0.12527396
3421 0.12203698
3422 0.1254857
3423 0.12623884
3424 0.12685751
3425 0.12896135
3426 0.11737573
3427 0.11994282
3428 0.12126834
3429 0.12075052
3430 0.11778125
3431 0.11999879
3432 0.12285401
3433 0.11832776
3434 0.11818995
3435 0.12263153
3436 0.11767318
3437 0.11881179
3438 0.11824803
3439 0.11769149
3440 0.11849814
3441 0.11628993
3442 0.12250375
3443 0.11270585
3444 0.11894168
3445 0.11429909
3446 0.11846188
3447 0.11493888
3448 0.11112881
3449 0.11498482
3450 0.11536412
3451 0.11194549
3452 0.11546638
3453 0.1177772
3454 0.11686724
3455 0.11527119
3456 0.11262049
3457 0.11492058
3458 0.11002647
3459 0.10818347
3460 0.11477167
3461 0.10999707
3462 0.10867296
3463 0.10900632
3464 0.10938597
3465 0.10688418
3466 0.11131327
3467 0.11790463
3468 0.11369872
3469 0.11091672
3470 0.11113022
3471 0.11724689
3472 0.11780448
3473 0.11083241
3474 0.10537279
3475 0.11546779
3476 0.1105647
3477 0.1057542
3478 0.10847125
3479 0.11270726
3480 0.1120291
3481 0.11362374
3482 0.11034082
3483 0.11194514
3484 0.10902568
3485 0.11365243
3486 0.10989622
3487 0.11289101
3488 0.11214034
3489 0.1130019
3490 0.11407732
3491 0.1090996
3492 0.11347484
3493 0.11210989
3494 0.11341059
3495 0.11361952
3496 0.11733014
3497 0.11145285
3498 0.11686583
3499 0.10839275
3500 0.11797715
3501 0.11604158
3502 0.11623501
3503 0.11188776
3504 0.11709763
3505 0.11394496
3506 0.11549401
3507 0.11416743
3508 0.11655183
3509 0.11801763
3510 0.11733877
3511 0.11307547
3512 0.11541147
3513 0.11688554
3514 0.1166592
3515 0.11721644
3516 0.11760753
3517 0.11783828
3518 0.11801341
3519 0.11629961
3520 0.12176064
3521 0.11701438
3522 0.12183246
3523 0.12603432
3524 0.1192937
3525 0.11941321
3526 0.12568054
3527 0.11875441
3528 0.12113704
3529 0.12794296
3530 0.12148977
3531 0.12395425
3532 0.11900663
3533 0.12618938
3534 0.12296349
3535 0.12440993
3536 0.122703
3537 0.12795229
3538 0.12514301
3539 0.13295658
3540 0.12061571
3541 0.13018708
3542 0.12980426
3543 0.12898758
3544 0.12576203
3545 0.12504726
3546 0.12487213
3547 0.12760643
3548 0.13045338
3549 0.13184209
3550 0.12918172
3551 0.13204837
3552 0.12604946
3553 0.1340503
3554 0.1331597
3555 0.12782715
3556 0.12619044
3557 0.13186427
3558 0.12672621
3559 0.1249751
3560 0.12558479
3561 0.12760819
3562 0.12740473
3563 0.12736882
3564 0.13030588
3565 0.12893231
3566 0.12519617
3567 0.1254035
3568 0.13090044
3569 0.12172403
3570 0.13035534
3571 0.12778332
3572 0.12777435
3573 0.12445622
3574 0.11982085
3575 0.12442102
3576 0.12719088
3577 0.12001428
3578 0.12681122
3579 0.11732838
3580 0.12040643
3581 0.11691969
3582 0.1200009
3583 0.1179944
3584 0.12136163
3585 0.11857347
3586 0.11961844
3587 0.1175968
3588 0.11313004
3589 0.11968584
3590 0.11196134
3591 0.11604123
3592 0.11892302
3593 0.11741269
3594 0.11757162
3595 0.12085138
3596 0.11785764
3597 0.11539035
3598 0.11295455
3599 0.11332558
3600 0.11720095
3601 0.1124906
3602 0.11402029
3603 0.11291583
3604 0.11785623
3605 0.11702406
3606 0.11010726
3607 0.11214034
3608 0.11381858
3609 0.11228748
3610 0.11439308
3611 0.11211305
3612 0.11012486
3613 0.11353116
3614 0.11103447
3615 0.10910893
3616 0.11260394
3617 0.11241702
3618 0.11158168
3619 0.11238869
3620 0.10724412
3621 0.10579873
3622 0.10898977
3623 0.11233236
3624 0.11430525
3625 0.11193546
3626 0.11329003
3627 0.11029312
3628 0.10845981
3629 0.10888646
3630 0.10927438
3631 0.11464283
3632 0.1131501
3633 0.10574892
3634 0.11411428
3635 0.11214966
3636 0.11159207
3637 0.1135602
3638 0.11073878
3639 0.11474545
3640 0.11055502
3641 0.1091811
3642 0.11481831
3643 0.11277837
3644 0.11093432
3645 0.11281604
3646 0.1166071
3647 0.11533067
3648 0.11109185
3649 0.11564362
3650 0.11449287
3651 0.11775784
3652 0.11071185
3653 0.11255554
3654 0.1133988
3655 0.11550334
3656 0.11562426
3657 0.11689346
3658 0.11849708
3659 0.11785834
3660 0.11454814
3661 0.11789495
3662 0.11813573
3663 0.11903602
3664 0.11515995
3665 0.12078538
3666 0.12545982
3667 0.1206935
3668 0.11899378
3669 0.11854197
3670 0.12103408
3671 0.12287302
3672 0.12106382
3673 0.12257767
3674 0.1247271
3675 0.12125937
3676 0.11957039
3677 0.12248122
3678 0.12738607
3679 0.12379918
3680 0.12117576
3681 0.12857272
3682 0.12346441
3683 0.12519652
3684 0.12748974
3685 0.12672727
3686 0.12518824
3687 0.12770975
3688 0.1255554
3689 0.1296198
3690 0.12336866
3691 0.12853506
3692 0.12636276
3693 0.12712452
3694 0.12600352
3695 0.12475914
3696 0.12824588
3697 0.12719052
3698 0.13000737
3699 0.13503243
3700 0.12680806
3701 0.12851499
3702 0.12841168
3703 0.12613271
3704 0.12633864
3705 0.12647681
3706 0.12667235
3707 0.13335383
3708 0.13208569
3709 0.13182695
3710 0.12392872
3711 0.12931337
3712 0.1305273
3713 0.12549397
3714 0.12373318
3715 0.12452082
3716 0.12532817
3717 0.12908157
3718 0.13127728
3719 0.12539382
3720 0.12865668
3721 0.12406584
3722 0.12774636
3723 0.1252884
3724 0.1201359
3725 0.12304885
3726 0.12075088
3727 0.12123068
3728 0.12061993
3729 0.12220454
3730 0.12200142
3731 0.12038847
3732 0.11980782
3733 0.11833955
3734 0.12045377
3735 0.12225188
3736 0.11916556
3737 0.1182387
3738 0.11724443
3739 0.1191286
3740 0.11530604
3741 0.11329584
3742 0.11859107
3743 0.11878556
3744 0.11048075
3745 0.11563324
3746 0.11400304
3747 0.11711699
3748 0.11385343
3749 0.11296423
3750 0.11569854
3751 0.11316841
3752 0.11016745
3753 0.11172267
3754 0.11339158
3755 0.11433499
3756 0.11148981
3757 0.11185978
3758 0.11377088
3759 0.11302742
3760 0.11019368
3761 0.11218698
3762 0.11199073
3763 0.114894
3764 0.10680814
3765 0.11191645
3766 0.11120203
3767 0.10865465
3768 0.10883981
3769 0.11291002
3770 0.11199073
3771 0.10931962
3772 0.1104994
3773 0.11306755
3774 0.11385238
3775 0.11037532
3776 0.11205603
3777 0.11047177
3778 0.10833924
3779 0.11223467
3780 0.11155581
3781 0.11045206
3782 0.11611656
3783 0.10821973
3784 0.11542255
3785 0.11194444
3786 0.10681817
3787 0.10884914
3788 0.1129535
3789 0.11352289
3790 0.11162692
3791 0.11531131
3792 0.11429081
3793 0.11379887
3794 0.11690314
3795 0.11327859
3796 0.1127231
3797 0.11580256
3798 0.11501386
3799 0.11497655
3800 0.11684031
3801 0.11297286
3802 0.11598596
3803 0.12000777
3804 0.11821969
3805 0.1188139
3806 0.1169871
3807 0.11847948
3808 0.12397361
3809 0.11903567
3810 0.11586293
3811 0.12019645
3812 0.11954416
3813 0.11655183
3814 0.11856133
3815 0.11903426
3816 0.11375945
3817 0.1231314
3818 0.12260249
3819 0.12021123
3820 0.11856168
3821 0.12197133
3822 0.1253375
3823 0.12210879
3824 0.12043371
3825 0.12556068
3826 0.12529913
3827 0.12307191
3828 0.12196165
3829 0.12413149
3830 0.12407516
3831 0.12390831
3832 0.12355559
3833 0.13021401
3834 0.13143586
3835 0.12546564
3836 0.12959322
3837 0.12628126
3838 0.12999769
3839 0.13209291
3840 0.12337042
3841 0.12720813
3842 0.12595758
3843 0.13062886
3844 0.12765343
3845 0.1300996
3846 0.13131776
3847 0.131203
3848 0.1293586
3849 0.12977522
3850 0.12680049
3851 0.13204837
3852 0.12631822
3853 0.12624465
3854 0.13004258
3855 0.12589193
3856 0.12602042
3857 0.12987572
3858 0.12804417
3859 0.12904495
3860 0.12322398
3861 0.12800685
3862 0.12902595
3863 0.12624535
3864 0.12476125
3865 0.12556754
3866 0.12565185
3867 0.126672
3868 0.12055146
3869 0.12546388
3870 0.12375976
3871 0.12671107
3872 0.12646888
3873 0.12152849
3874 0.12684959
3875 0.12555276
3876 0.11895928
3877 0.11679807
3878 0.12531198
3879 0.11769114
3880 0.11911787
3881 0.1208894
3882 0.11952656
3883 0.12042403
3884 0.12017498
3885 0.12095399
3886 0.1177288
3887 0.11984883
3888 0.11969306
3889 0.1141567
3890 0.11419612
3891 0.11816513
3892 0.11060959
3893 0.11857241
3894 0.11305646
3895 0.11590271
3896 0.11545776
3897 0.11917454
3898 0.11226812
3899 0.11333526
3900 0.11221215
3901 0.11429152
3902 0.11134988
3903 0.10782935
3904 0.11604263
3905 0.11371527
3906 0.11129602
3907 0.11235929
3908 0.11400304
3909 0.10947133
3910 0.11634555
3911 0.11187016
3912 0.10993248
3913 0.11120449
3914 0.11396784
3915 0.11312247
3916 0.10885777
3917 0.10860009
3918 0.11134196
3919 0.11152571
3920 0.11438375
3921 0.10667965
3922 0.11022061
3923 0.11193581
3924 0.11150089
3925 0.11423555
3926 0.10938562
3927 0.11054605
3928 0.11160386
3929 0.10887502
3930 0.11337222
3931 0.11560596
3932 0.10882186
3933 0.11154754
3934 0.11049694
3935 0.11516857
3936 0.11046244
3937 0.11496511
3938 0.11265956
3939 0.11052633
3940 0.11483556
3941 0.11578179
3942 0.11118373
3943 0.1168213
3944 0.11413293
3945 0.11569132
3946 0.11102585
3947 0.11613521
3948 0.11531713
3949 0.11687621
3950 0.11696668
3951 0.11621741
3952 0.12059159
3953 0.11913758
3954 0.11609438
3955 0.11495613
3956 0.12187293
3957 0.11938874
3958 0.12056571
3959 0.11400991
3960 0.11555861
3961 0.12035186
3962 0.11757849
3963 0.12342058
3964 0.12106242
3965 0.12244461
3966 0.12255902
3967 0.11704888
3968 0.12412356
3969 0.11952374
3970 0.12426455
3971 0.12413043
3972 0.12048968
3973 0.12439163
3974 0.12192433
3975 0.12748727
3976 0.12839408
3977 0.12240836
3978 0.12716254
3979 0.12757229
3980 0.12575095
3981 0.12603502
3982 0.12769866
3983 0.12829392
3984 0.12723506
3985 0.12910057
3986 0.13198554
3987 0.12474875
3988 0.13193503
3989 0.12651412
3990 0.13133219
3991 0.13271545
3992 0.13002392
3993 0.13207671
3994 0.12867252
3995 0.13174986
3996 0.13355871
3997 0.13416295
3998 0.13334486
3999 0.1291444
4000 0.12892685
4001 0.12946298
4002 0.12780885
4003 0.13380776
4004 0.12983084
4005 0.12734559
4006 0.12466867
4007 0.12997147
4008 0.1242679
4009 0.12246081
4010 0.12487495
4011 0.12879801
4012 0.12973685
4013 0.12889887
4014 0.12619114
4015 0.12377049
4016 0.11958077
4017 0.12671794
4018 0.12267783
4019 0.12477058
4020 0.12413289
4021 0.12462132
4022 0.12193647
4023 0.12044163
4024 0.12169323
4025 0.1210735
4026 0.12213167
4027 0.11934069
4028 0.11696915
4029 0.12144488
4030 0.11749454
4031 0.12043441
4032 0.11875687
4033 0.11298941
4034 0.12217901
4035 0.11754294
4036 0.11828569
4037 0.11649515
4038 0.11970309
4039 0.11659988
4040 0.11868365
4041 0.11974903
4042 0.11767389
4043 0.11839341
4044 0.11452262
4045 0.11339845
4046 0.11737819
4047 0.11590376
4048 0.11705169
4049 0.10981191
4050 0.11590306
4051 0.11748943
4052 0.11054429
4053 0.11276939
4054 0.11523387
4055 0.11214791
4056 0.11485668
4057 0.11585642
4058 0.10778376
4059 0.10677153
4060 0.11031319
4061 0.11261257
4062 0.11159101
4063 0.11072329
4064 0.1080263
4065 0.11431845
4066 0.11008209
4067 0.11295491
4068 0.10962129
4069 0.10867947
4070 0.11025581
4071 0.11457824
4072 0.11238112
4073 0.11249165
4074 0.11185362
4075 0.11299257
4076 0.11098096
4077 0.11360368
4078 0.11338261
4079 0.114153
4080 0.1104334
4081 0.10968448
4082 0.11233483
4083 0.10731945
4084 0.11378989
4085 0.11384481
4086 0.11024613
4087 0.11129602
4088 0.11375223
4089 0.11751671
4090 0.113167
4091 0.11627092
4092 0.11747834
4093 0.12162071
4094 0.11390765
4095 0.11286197
4096 0.11349895
4097 0.11157306
4098 0.11790569
4099 0.11931447
4100 0.12216863
4101 0.11949857
4102 0.11881214
4103 0.1164941
4104 0.1145844
4105 0.12144453
4106 0.121827
4107 0.1143232
4108 0.12013731
4109 0.11793332
4110 0.12167915
4111 0.11637318
4112 0.12099025
4113 0.11588124
4114 0.12380886
4115 0.12201902
4116 0.1225379
4117 0.12625503
4118 0.12496471
4119 0.1242517
4120 0.12071075
4121 0.12413289
4122 0.12305713
4123 0.12264949
4124 0.128154
4125 0.12848014
4126 0.12795088
4127 0.12473396
4128 0.12716008
4129 0.12710797
4130 0.1242033
4131 0.12662606
4132 0.12316731
4133 0.12682847
4134 0.13177926
4135 0.12716324
4136 0.12797711
4137 0.12878306
4138 0.13035182
4139 0.13411595
4140 0.12974934
4141 0.13221418
4142 0.13257693
4143 0.130443
4144 0.12608536
4145 0.1334091
4146 0.13196301
4147 0.13184631
4148 0.12699322
4149 0.13043226
4150 0.13278937
4151 0.13746928
4152 0.12978701
4153 0.12982081
4154 0.13030518
4155 0.12450216
4156 0.13389101
4157 0.12368442
4158 0.12972893
4159 0.13139203
4160 0.12702507
4161 0.12782345
4162 0.12919245
4163 0.12843931
4164 0.12229641
4165 0.12149663
4166 0.1257821
4167 0.12341777
4168 0.12699463
4169 0.12422336
4170 0.12156615
4171 0.12541934
4172 0.12186185
4173 0.12383649
4174 0.11988509
4175 0.12088412
4176 0.11803488
4177 0.12345649
4178 0.11719127
4179 0.12093498
4180 0.12220594
4181 0.11522419
4182 0.12255902
4183 0.11759855
4184 0.12082515
4185 0.12007166
4186 0.11533578
4187 0.11759063
4188 0.11824451
4189 0.11774711
4190 0.10832851
4191 0.11708073
4192 0.11668067
4193 0.11754223
4194 0.11425966
4195 0.11360438
4196 0.11757303
4197 0.11513196
4198 0.11035015
4199 0.11434503
4200 0.11455747
4201 0.11276939
4202 0.11078577
4203 0.11394566
4204 0.11097023
4205 0.11256522
4206 0.11070146
4207 0.11298254
4208 0.11936903
4209 0.11302953
4210 0.11200868
4211 0.1113064
4212 0.11367003
4213 0.11389286
4214 0.10965368
4215 0.10952625
4216 0.1106946
4217 0.11324303
4218 0.10818964
4219 0.11220212
4220 0.11434608
4221 0.11311243
4222 0.11084104
4223 0.10922087
4224 0.11099892
4225 0.11467082
4226 0.11539457
4227 0.11156549
4228 0.11151744
4229 0.10790503
4230 0.11057914
4231 0.11670108
4232 0.11665514
4233 0.11112089
4234 0.11413575
4235 0.1150774
4236 0.10989728
4237 0.11346516
4238 0.11510398
4239 0.11382439
4240 0.11451945
4241 0.11774711
4242 0.11008033
4243 0.11448319
4244 0.11847948
4245 0.11534722
4246 0.11324198
4247 0.1120988
4248 0.11859899
4249 0.12100961
4250 0.11961949
4251 0.11613381
4252 0.11682816
4253 0.12340914
4254 0.12401373
4255 0.12143485
4256 0.12034183
4257 0.11783141
4258 0.12014664
4259 0.11899765
4260 0.12113775
4261 0.12829498
4262 0.12039569
4263 0.12475262
4264 0.12061922
4265 0.12203011
4266 0.1196084
4267 0.1212203
4268 0.12628232
4269 0.12612549
4270 0.12376046
4271 0.12412216
4272 0.12360328
4273 0.12913367
4274 0.1263749
4275 0.128468
4276 0.13142689
4277 0.12916658
4278 0.13296521
4279 0.12972928
4280 0.12964673
4281 0.13388555
4282 0.12438952
4283 0.12900623
4284 0.13306712
4285 0.13356628
4286 0.1272347
4287 0.1301172
4288 0.12812566
4289 0.13552332
4290 0.1293234
4291 0.12975691
4292 0.13242662
4293 0.13016525
4294 0.13196442
4295 0.13349306
4296 0.13208323
4297 0.13041571
4298 0.13028512
4299 0.13214747
4300 0.12777224
4301 0.13073183
4302 0.1308883
4303 0.12767103
4304 0.12808975
4305 0.13249403
4306 0.12678253
4307 0.12544663
4308 0.12691173
4309 0.13113084
4310 0.12808975
4311 0.12139472
4312 0.12337905
4313 0.12150702
4314 0.1239384
4315 0.12410807
4316 0.12281564
4317 0.11785412
4318 0.12251924
4319 0.1211381
4320 0.12119512
4321 0.12152849
4322 0.12450603
4323 0.12154574
4324 0.11607713
4325 0.11834994
4326 0.11633692
4327 0.11902704
4328 0.12253033
4329 0.11744173
4330 0.12135019
4331 0.11815439
4332 0.11721785
4333 0.1171529
4334 0.11636667
4335 0.12051767
4336 0.11688378
4337 0.11575416
4338 0.11093292
4339 0.11461379
4340 0.1185696
4341 0.11644024
4342 0.11900768
4343 0.11587718
4344 0.11154543
4345 0.1156695
4346 0.11304678
4347 0.1144663
4348 0.11245399
4349 0.10856242
4350 0.11265991
4351 0.10809741
4352 0.11082449
4353 0.11272521
4354 0.11375223
4355 0.1111091
4356 0.11272451
4357 0.11096301
4358 0.10915417
4359 0.11123248
4360 0.1106293
4361 0.11084139
4362 0.10890476
4363 0.11236351
4364 0.10915487
4365 0.11416919
4366 0.1134296
4367 0.1104334
4368 0.10767252
4369 0.11391873
4370 0.11055537
4371 0.10582566
4372 0.1120298
4373 0.11140796
4374 0.11234451
4375 0.10850469
4376 0.11139001
4377 0.11220423
4378 0.10929269
4379 0.11065341
4380 0.112492
4381 0.11360368
4382 0.11303851
4383 0.11768286
4384 0.11633076
4385 0.11367038
4386 0.11192508
4387 0.1178946
4388 0.11364856
4389 0.11305541
4390 0.11601324
4391 0.11367936
4392 0.11539281
4393 0.11152677
4394 0.11541252
4395 0.11717226
4396 0.11484313
4397 0.11827461
4398 0.1192944
4399 0.11652314
4400 0.12121519
4401 0.11603155
4402 0.11566122
4403 0.12165873
4404 0.11660639
4405 0.11589092
4406 0.11920006
4407 0.12638845
4408 0.12408555
4409 0.11667028
4410 0.12052453
4411 0.12099923
4412 0.12579283
4413 0.126292
4414 0.12367932
4415 0.12684713
4416 0.12909336
4417 0.12552161
4418 0.12343713
4419 0.12914546
4420 0.12289854
4421 0.1275957
4422 0.12495679
4423 0.128154
4424 0.13007267
4425 0.13084166
4426 0.12673519
4427 0.1310717
4428 0.12835641
4429 0.12916411
4430 0.12882107
4431 0.12768722
4432 0.13122923
4433 0.12418605
4434 0.12869223
4435 0.13218795
4436 0.13895198
4437 0.13312203
4438 0.13271334
4439 0.12855988
4440 0.13079607
4441 0.13342741
4442 0.12769796
4443 0.12892228
4444 0.13298421
4445 0.12989614
4446 0.12626296
4447 0.13023126
4448 0.13082265
4449 0.13023812
4450 0.12901662
4451 0.12991585
4452 0.13045303
4453 0.13045338
4454 0.12825661
4455 0.12619695
4456 0.12720091
4457 0.12701223
4458 0.12443792
4459 0.12886877
4460 0.12370449
4461 0.12453877
4462 0.1267366
4463 0.12703405
4464 0.12228287
4465 0.12155506
4466 0.12442578
4467 0.12120199
4468 0.12065583
4469 0.12074947
4470 0.12077851
4471 0.12190814
4472 0.12132537
4473 0.11501175
4474 0.11741058
4475 0.12399613
4476 0.11951582
4477 0.12154609
4478 0.11850571
4479 0.11596625
4480 0.11553133
4481 0.11889609
4482 0.11968444
4483 0.1218622
4484 0.11760031
4485 0.11342679
4486 0.11377845
4487 0.11379746
4488 0.11124832
4489 0.12140105
4490 0.11569026
4491 0.11324303
4492 0.11936005
4493 0.10858073
4494 0.1142528
4495 0.11348381
4496 0.11492022
4497 0.11568199
4498 0.11300014
4499 0.11247264
4500 0.11110223
4501 0.10928406
4502 0.11142416
4503 0.12003857
4504 0.10837621
4505 0.112112
4506 0.1128053
4507 0.11409632
4508 0.1102683
4509 0.11292938
4510 0.11290932
4511 0.10967339
4512 0.11077785
4513 0.11528192
4514 0.10923707
4515 0.11192719
4516 0.11345548
4517 0.11218733
4518 0.11459689
4519 0.10977495
4520 0.11183285
4521 0.11378743
4522 0.11195166
4523 0.11145636
4524 0.11592242
4525 0.11124973
4526 0.10870165
4527 0.11398403
4528 0.11053425
4529 0.11423449
4530 0.11298254
4531 0.10974837
4532 0.11345548
4533 0.11155405
4534 0.11798859
4535 0.11216551
4536 0.11644886
4537 0.11180522
4538 0.11405796
4539 0.11503938
4540 0.11576454
4541 0.11733014
4542 0.11515097
4543 0.11483556
4544 0.11734845
4545 0.11964607
4546 0.12003681
4547 0.11808944
4548 0.12051696
4549 0.12085138
4550 0.11680705
4551 0.12271444
4552 0.12587714
4553 0.11511401
4554 0.11276799
4555 0.11753466
4556 0.12443246
4557 0.12200794
4558 0.12120991
4559 0.12511432
4560 0.12395776
4561 0.12009067
4562 0.12554959
4563 0.12373494
4564 0.1215841
4565 0.12250921
4566 0.12620945
4567 0.12580076
4568 0.12642981
4569 0.12743377
4570 0.12971097
4571 0.12633653
4572 0.12492634
4573 0.12860968
4574 0.13049897
4575 0.12120094
4576 0.12846765
4577 0.12918066
4578 0.12717908
4579 0.12752318
4580 0.13241007
4581 0.13100887
4582 0.13423546
4583 0.13354075
4584 0.13145346
4585 0.12982221
4586 0.12743852
4587 0.1314165
4588 0.13296802
4589 0.12757193
4590 0.13262287
4591 0.13172082
4592 0.12621667
4593 0.12995457
4594 0.12588982
4595 0.12989649
4596 0.1289962
4597 0.13513188
4598 0.12618868
4599 0.1240213
4600 0.12910744
4601 0.12683815
4602 0.12810736
4603 0.12756771
4604 0.13384578
4605 0.12783964
4606 0.12658734
4607 0.12286193
4608 0.12658083
4609 0.12778227
4610 0.12674487
4611 0.12490945
4612 0.12155471
4613 0.11972791
4614 0.12172122
4615 0.12450181
4616 0.1224909
4617 0.1193113
4618 0.12278801
4619 0.12331551
4620 0.11745792
4621 0.12106417
4622 0.11733982
4623 0.12241698
4624 0.11595692
4625 0.11695771
4626 0.12020296
4627 0.11456715
4628 0.11724689
4629 0.1184691
4630 0.11343787
4631 0.11896791
4632 0.11706859
4633 0.11821071
4634 0.11574553
4635 0.11202593
4636 0.11689346
4637 0.11977807
4638 0.11692972
4639 0.11433605
4640 0.11699643
4641 0.1112397
4642 0.11173816
4643 0.1098883
4644 0.1146981
4645 0.11533684
4646 0.11388001
4647 0.11021128
4648 0.11083101
4649 0.11756265
4650 0.11066591
4651 0.10924815
4652 0.11260078
4653 0.11198316
4654 0.11056259
4655 0.10913692
4656 0.10937048
4657 0.11028555
4658 0.11329935
4659 0.11061099
4660 0.10682715
4661 0.1118332
4662 0.1105823
4663 0.1085897
4664 0.11383654
4665 0.11250996
4666 0.11095192
4667 0.11036845
4668 0.11427356
4669 0.1115016
4670 0.11061997
4671 0.10975735
4672 0.11131292
4673 0.1103996
4674 0.11119376
4675 0.11297321
4676 0.11174308
4677 0.114106
4678 0.11513583
4679 0.10985856
4680 0.11332593
4681 0.11383442
4682 0.11341165
4683 0.1139094
4684 0.11422341
4685 0.11720095
4686 0.1169401
4687 0.11398438
4688 0.10988443
4689 0.11707898
4690 0.11668824
4691 0.12152127
4692 0.11712597
4693 0.1178777
4694 0.11581594
4695 0.11481796
4696 0.11999774
4697 0.11455888
4698 0.12181767
4699 0.11568815
4700 0.1161324
4701 0.12575411
4702 0.11932168
4703 0.12110871
4704 0.12238107
4705 0.12447382
4706 0.12494957
4707 0.12665405
4708 0.12200899
4709 0.12491807
4710 0.12116714
4711 0.12137818
4712 0.12559764
4713 0.12736776
4714 0.12552988
4715 0.12751596
4716 0.12314038
4717 0.12855266
4718 0.12469384
4719 0.12330794
4720 0.12701504
4721 0.12961945
4722 0.12642981
4723 0.13114914
4724 0.12812742
4725 0.12622529
4726 0.12894234
4727 0.13231644
4728 0.12841379
4729 0.1281063
4730 0.13313136
4731 0.13316005
4732 0.13430111
4733 0.12834127
4734 0.12903457
4735 0.13257306
4736 0.12959974
4737 0.12856234
4738 0.13575442
4739 0.13291029
4740 0.13115706
4741 0.13179615
4742 0.13138852
4743 0.12806142
4744 0.13018215
4745 0.13062024
4746 0.13110004
4747 0.12561278
4748 0.12841238
4749 0.13110215
4750 0.12913613
4751 0.12671548
4752 0.12340914
4753 0.12695591
4754 0.12541072
4755 0.1249105
4756 0.12657836
4757 0.12541107
4758 0.12470563
4759 0.1248093
4760 0.1272472
4761 0.12510464
4762 0.12213994
4763 0.12074912
4764 0.12633934
4765 0.12101859
4766 0.120841
4767 0.11881971
4768 0.11894098
4769 0.11847156
4770 0.12710868
4771 0.11760648
4772 0.12276389
4773 0.12243775
4774 0.12124863
4775 0.11336184
4776 0.11703128
4777 0.11964677
4778 0.11689381
4779 0.11730251
4780 0.11574166
4781 0.11732046
4782 0.11836859
4783 0.11186946
4784 0.11667204
4785 0.11407626
4786 0.11416092
4787 0.11635734
4788 0.11182458
4789 0.11102831
4790 0.11103518
4791 0.11288855
4792 0.11633903
4793 0.11172267
4794 0.11012802
4795 0.11228783
4796 0.11407767
4797 0.11299944
4798 0.11087624
4799 0.10882978
4800 0.10969451
4801 0.11174273
4802 0.1107944
4803 0.11079615
4804 0.10992385
4805 0.11508021
4806 0.11085212
4807 0.10856964
4808 0.10899664
4809 0.11218487
4810 0.1132638
4811 0.11040612
4812 0.10853444
4813 0.11050838
4814 0.11726554
4815 0.11156549
4816 0.11456028
4817 0.10889684
4818 0.10806009
4819 0.11434749
4820 0.11317844
4821 0.11128704
4822 0.11580256
4823 0.11184112
4824 0.1115185
4825 0.1165909
4826 0.11556899
4827 0.11401096
4828 0.11202082
4829 0.11536447
4830 0.11405655
4831 0.11149086
4832 0.11413012
4833 0.11538278
4834 0.12229095
4835 0.11139687
4836 0.11697812
4837 0.11275038
4838 0.11477132
4839 0.11340021
4840 0.11957109
4841 0.11629204
4842 0.12129844
4843 0.11613346
4844 0.12097335
4845 0.12147181
4846 0.11972862
4847 0.11808839
4848 0.12025858
4849 0.11971066
4850 0.12057293
4851 0.11897864
4852 0.12338186
4853 0.12086933
4854 0.12221176
4855 0.12753321
4856 0.12427106
4857 0.1244967
4858 0.12087866
4859 0.11993349
4860 0.12617178
4861 0.12772911
4862 0.12125585
4863 0.13102858
4864 0.12331551
4865 0.12916236
4866 0.12814643
4867 0.12568917
4868 0.12421368
4869 0.12670967
4870 0.128848
4871 0.12552988
4872 0.13229883
4873 0.12946122
4874 0.12813534
4875 0.13356663
4876 0.13027403
4877 0.13115742
4878 0.1300644
4879 0.12628232
4880 0.13172188
4881 0.13060985
4882 0.13353072
4883 0.12926673
4884 0.13355184
4885 0.12970305
4886 0.13697012
4887 0.13048858
4888 0.12511608
4889 0.12763477
4890 0.13210364
4891 0.12959041
4892 0.13154499
4893 0.13251198
4894 0.12882899
4895 0.12666162
4896 0.12580973
4897 0.12852502
4898 0.12319459
4899 0.12794191
4900 0.12680119
4901 0.12610472
4902 0.12415666
4903 0.12182524
4904 0.12693249
4905 0.12276073
4906 0.12509496
4907 0.12430732
4908 0.12430837
4909 0.11879243
4910 0.1271643
4911 0.11883115
4912 0.12223534
4913 0.11871885
4914 0.1219282
4915 0.11859934
4916 0.11969341
4917 0.12065689
4918 0.11233272
4919 0.12039851
4920 0.11631897
4921 0.1140738
4922 0.11724478
4923 0.11919355
4924 0.11382545
4925 0.11463632
4926 0.11683609
4927 0.11739509
4928 0.1133467
4929 0.11392736
4930 0.1114708
4931 0.11669968
4932 0.11262401
4933 0.11384657
4934 0.11297286
4935 0.11131151
4936 0.11426283
4937 0.11597804
4938 0.1110908
4939 0.12141795
4940 0.114668
4941 0.11357499
4942 0.11116613
4943 0.11535338
4944 0.11172196
4945 0.11321223
4946 0.11330587
4947 0.1114055
4948 0.11391011
4949 0.10996011
4950 0.11397716
4951 0.10931962
4952 0.11643126
4953 0.1073851
4954 0.10874001
4955 0.11223327
4956 0.10761479
4957 0.11003615
4958 0.11145249
4959 0.11610828
4960 0.11265886
4961 0.11332347
4962 0.11153997
4963 0.1104341
4964 0.11311138
4965 0.11716539
4966 0.1121949
4967 0.11044273
4968 0.10906088
4969 0.11602944
4970 0.11161935
4971 0.11111191
4972 0.10832024
4973 0.11237108
4974 0.11354049
4975 0.11138825
4976 0.11215653
4977 0.11120414
4978 0.1110746
4979 0.11484384
4980 0.11323441
4981 0.11616179
4982 0.1174794
4983 0.11977948
4984 0.11817375
4985 0.11383548
4986 0.1195725
4987 0.11384657
4988 0.11334318
4989 0.11885878
4990 0.11811778
4991 0.11541868
4992 0.11833991
4993 0.11754364
4994 0.12111839
4995 0.11777439
4996 0.11759891
4997 0.11786591
4998 0.12006057
4999 0.12189775
5000 0.11988755
5001 0.11703128
5002 0.12216652
5003 0.12024855
5004 0.11612342
5005 0.12063542
5006 0.12085965
5007 0.1235269
5008 0.11682816
5009 0.12356597
5010 0.12375905
5011 0.12556825
5012 0.12597448
5013 0.1240866
5014 0.12553991
5015 0.12841414
5016 0.12374075
5017 0.13124965
5018 0.12513227
5019 0.13492295
5020 0.13136845
5021 0.12691894
5022 0.12788488
5023 0.12761611
5024 0.13092561
5025 0.12562492
5026 0.12920283
5027 0.13434881
5028 0.13515546
5029 0.12768969
5030 0.13151876
5031 0.12653172
5032 0.13091839
5033 0.13031205
5034 0.12356632
5035 0.12769972
5036 0.12469806
5037 0.12731214
5038 0.12633864
5039 0.12917344
5040 0.12877478
5041 0.12673624
5042 0.1260125
5043 0.12627915
5044 0.13092667
5045 0.12757915
5046 0.12330512
5047 0.12648684
5048 0.12734981
5049 0.12854403
5050 0.1260301
5051 0.12496577
5052 0.1282207
5053 0.12501487
5054 0.12416739
5055 0.12440096
5056 0.12390971
5057 0.12487565
5058 0.12436505
5059 0.12313105
5060 0.1211381
5061 0.1247616
5062 0.11645027
5063 0.11893306
5064 0.1194412
5065 0.12411494
5066 0.12523664
5067 0.11877518
5068 0.11918968
5069 0.11777404
5070 0.11437125
5071 0.12157478
5072 0.11905362
5073 0.11821036
5074 0.11722612
5075 0.11595903
5076 0.1140569
5077 0.11200041
5078 0.11663297
5079 0.1113879
5080 0.11944295
5081 0.11082379
5082 0.11675494
5083 0.11421619
5084 0.11193617
5085 0.11227815
5086 0.11323265
5087 0.11245328
5088 0.11513337
5089 0.1124561
5090 0.10737647
5091 0.1074027
5092 0.11424277
5093 0.11171299
5094 0.11047001
5095 0.11146253
5096 0.11388458
5097 0.11229751
5098 0.11584709
5099 0.1095604
5100 0.10935077
5101 0.11378884
5102 0.10641124
5103 0.11360297
5104 0.11478241
5105 0.10794058
5106 0.11066626
5107 0.11072153
5108 0.11107495
5109 0.10675499
5110 0.11060959
5111 0.1119161
5112 0.10867947
5113 0.10953558
5114 0.11114095
5115 0.11091707
5116 0.1152388
5117 0.11074054
5118 0.10943507
5119 0.11194549
5120 0.11203772
5121 0.11268684
5122 0.10958187
5123 0.11574588
5124 0.11478927
5125 0.11383618
5126 0.11292622
5127 0.11283575
5128 0.11840626
5129 0.11212784
5130 0.11235137
5131 0.11652384
5132 0.11227639
5133 0.11692321
5134 0.11372389
5135 0.11903497
5136 0.11630066
5137 0.11859794
5138 0.11641912
5139 0.11688378
5140 0.1176628
5141 0.12022127
5142 0.11870055
5143 0.12039851
5144 0.12074912
5145 0.12293726
5146 0.12008064
5147 0.1187171
5148 0.11689487
5149 0.12516167
5150 0.11788316
5151 0.11926501
5152 0.12303988
5153 0.11851363
5154 0.11875476
5155 0.12090524
5156 0.12595758
5157 0.12449424
5158 0.12691313
5159 0.11894168
5160 0.12466074
5161 0.12726445
5162 0.13221453
5163 0.12314108
5164 0.12729489
5165 0.12808729
5166 0.13103069
5167 0.12883146
5168 0.12481616
5169 0.12963846
5170 0.12692281
5171 0.12446414
5172 0.13117748
5173 0.12879379
5174 0.126245
5175 0.13056462
5176 0.13088143
5177 0.12948093
5178 0.13085063
5179 0.12750417
5180 0.12322187
5181 0.13189842
5182 0.12700466
5183 0.1256339
5184 0.12927641
5185 0.1241857
5186 0.12738326
5187 0.12825661
5188 0.13089763
5189 0.1252076
5190 0.12452117
5191 0.12679362
5192 0.13028476
5193 0.12454053
5194 0.12959252
5195 0.12466902
5196 0.12542973
5197 0.12397501
5198 0.12508669
5199 0.1248628
5200 0.12328893
5201 0.12339154
5202 0.12400229
5203 0.11918035
5204 0.12072289
5205 0.12213237
5206 0.12140792
5207 0.12814713
5208 0.11834888
5209 0.12242772
5210 0.11920974
5211 0.12340333
5212 0.12548851
5213 0.11890437
5214 0.12248263
5215 0.11695735
5216 0.11765593
5217 0.12095681
5218 0.11233272
5219 0.11645925
5220 0.11924776
5221 0.11619875
5222 0.11524391
5223 0.11298324
5224 0.11685615
5225 0.11656697
5226 0.11424417
5227 0.11535585
5228 0.11534792
5229 0.11072469
5230 0.11522525
5231 0.11909199
5232 0.11518758
5233 0.11565471
5234 0.11133298
5235 0.11528122
5236 0.11239907
5237 0.11224119
5238 0.11343717
5239 0.10976773
5240 0.11082379
5241 0.11177934
5242 0.10868299
5243 0.11311384
5244 0.1097584
5245 0.11188917
5246 0.11167743
5247 0.11068316
5248 0.10932208
5249 0.10977776
5250 0.11347554
5251 0.11278735
5252 0.10818101
5253 0.10837621
5254 0.11270409
5255 0.11304714
5256 0.11760929
5257 0.11373287
5258 0.11441314
5259 0.10957905
5260 0.11316841
5261 0.10909027
5262 0.11101898
5263 0.11045065
5264 0.11220106
5265 0.11227886
5266 0.11405796
5267 0.10973869
5268 0.1110915
5269 0.11078472
5270 0.11570029
5271 0.11523598
5272 0.11289172
5273 0.1153569
5274 0.1149938
5275 0.11271272
5276 0.11380714
5277 0.11484595
5278 0.11447422
5279 0.11772739
5280 0.11544878
5281 0.11402029
5282 0.11375082
5283 0.11108182
5284 0.11607819
5285 0.11652279
5286 0.12073116
5287 0.11531818
5288 0.12196763
5289 0.11832195
5290 0.11850571
5291 0.11752428
5292 0.11960224
5293 0.11621776
5294 0.1191631
5295 0.11465005
5296 0.12107421
5297 0.1173657
5298 0.11988615
5299 0.11703198
5300 0.12564323
5301 0.12225945
5302 0.12146037
5303 0.11980254
5304 0.12446555
5305 0.1209767
5306 0.12104587
5307 0.12289062
5308 0.12591129
5309 0.12461445
5310 0.1257821
5311 0.12307473
5312 0.12377155
5313 0.12575517
5314 0.12311961
5315 0.12420611
5316 0.12740262
5317 0.127033
5318 0.12660565
5319 0.1278407
5320 0.1280227
5321 0.12915584
5322 0.13027684
5323 0.12711554
5324 0.1319271
5325 0.12933203
5326 0.12631682
5327 0.13111007
5328 0.12622494
5329 0.13055459
5330 0.13038738
5331 0.12653964
5332 0.12290611
5333 0.12933167
5334 0.13305638
5335 0.12686649
5336 0.12418605
5337 0.12493778
5338 0.13005437
5339 0.12617935
5340 0.13180689
5341 0.12904144
5342 0.12251748
5343 0.12209119
5344 0.12047859
5345 0.12332273
5346 0.12992518
5347 0.1235767
5348 0.12192574
5349 0.12376187
5350 0.12233303
5351 0.11877482
5352 0.12320533
5353 0.11749524
5354 0.12149117
5355 0.12190814
5356 0.12450322
5357 0.11658844
5358 0.12301083
5359 0.11867502
5360 0.12237315
5361 0.1210376
5362 0.11233096
5363 0.11383618
5364 0.11921221
5365 0.11640292
5366 0.1193604
5367 0.11280425
5368 0.11765312
5369 0.11419577
5370 0.1144846
5371 0.11161037
5372 0.11359364
5373 0.11277626
5374 0.1146328
5375 0.10972901
5376 0.11324884
5377 0.11388177
5378 0.11189674
5379 0.11601465
5380 0.11608928
5381 0.11309343
5382 0.1115368
5383 0.11288239
5384 0.11343647
5385 0.11737678
5386 0.11554928
5387 0.11249271
5388 0.11542977
5389 0.11108147
5390 0.11057473
5391 0.10891303
5392 0.10855996
5393 0.11509782
5394 0.11263915
5395 0.11077785
5396 0.10670553
5397 0.1129366
5398 0.10591102
5399 0.11135234
5400 0.11075743
5401 0.11232444
5402 0.10997982
5403 0.11212238
5404 0.11310275
5405 0.11116507
5406 0.11191821
5407 0.11224154
5408 0.10920908
5409 0.11239977
5410 0.11192578
5411 0.11135234
5412 0.11595797
5413 0.11259426
5414 0.11407696
5415 0.11171263
5416 0.10996944
5417 0.11109185
5418 0.11732979
5419 0.11414472
5420 0.11311208
5421 0.11331801
5422 0.1099881
5423 0.1107951
5424 0.11058917
5425 0.11416092
5426 0.11570786
5427 0.11718194
5428 0.11450977
5429 0.11490984
5430 0.11182387
5431 0.11452227
5432 0.11217589
5433 0.11670795
5434 0.11554171
5435 0.12029378
5436 0.11650448
5437 0.11793051
5438 0.11706965
5439 0.12012006
5440 0.11824521
5441 0.1148294
5442 0.11887673
5443 0.11654039
5444 0.11951758
5445 0.12302122
5446 0.12570782
5447 0.12048757
5448 0.12360399
5449 0.12308792
5450 0.12459404
5451 0.12269297
5452 0.12401268
5453 0.12560662
5454 0.1231659
5455 0.12853541
5456 0.12894234
5457 0.12745172
5458 0.12434604
5459 0.12882283
5460 0.12418992
5461 0.12659737
5462 0.1240206
5463 0.12822827
5464 0.12818269
5465 0.12417813
5466 0.12258102
5467 0.12617108
5468 0.13133431
5469 0.12729138
5470 0.12825696
5471 0.12973139
5472 0.12509215
5473 0.13243665
5474 0.13291205
5475 0.12936969
5476 0.12503864
5477 0.12997939
5478 0.12900764
5479 0.13189085
5480 0.12816368
5481 0.1268371
5482 0.12292442
5483 0.12539101
5484 0.12457784
5485 0.12268434
5486 0.13060193
5487 0.12647505
5488 0.12665334
5489 0.12801653
5490 0.12698706
5491 0.12350929
5492 0.12475368
5493 0.12542867
5494 0.12618111
5495 0.12678289
5496 0.12231577
5497 0.12404929
5498 0.12262291
5499 0.1255517
5500 0.12564182
5501 0.12046205
5502 0.12089732
5503 0.12201797
5504 0.11307407
5505 0.12147252
5506 0.12046134
5507 0.11092148
5508 0.11957074
5509 0.11601113
5510 0.11633727
5511 0.1219928
5512 0.11755913
5513 0.11556935
5514 0.11564186
5515 0.11515132
5516 0.11912719
5517 0.11533754
5518 0.11500383
5519 0.11325993
5520 0.11669862
5521 0.11242459
5522 0.11725481
5523 0.11563359
5524 0.11565014
5525 0.1175982
5526 0.11384516
5527 0.11186259
5528 0.11114852
5529 0.11363201
5530 0.11249165
5531 0.11621741
5532 0.11391873
5533 0.11646963
5534 0.10830334
5535 0.11234486
5536 0.11140691
5537 0.11471711
5538 0.1097408
5539 0.11269723
5540 0.10695845
5541 0.10885055
5542 0.1081444
5543 0.11262982
5544 0.11170471
5545 0.11183601
5546 0.11441068
5547 0.1139747
5548 0.10622467
5549 0.11385519
5550 0.10940392
5551 0.11093432
5552 0.10825458
5553 0.11492815
5554 0.11099927
5555 0.11353151
5556 0.10996117
5557 0.11096196
5558 0.11015671
5559 0.11280741
5560 0.11342749
5561 0.11248267
5562 0.11165702
5563 0.11148259
5564 0.10947925
5565 0.11365683
5566 0.10728935
5567 0.1135301
5568 0.11382615
5569 0.1112881
5570 0.11314394
5571 0.1153921
5572 0.11369802
5573 0.11117756
5574 0.1120819
5575 0.11408559
5576 0.11443515
5577 0.11223978
5578 0.11413012
5579 0.11937801
5580 0.11713354
5581 0.11400955
5582 0.12124212
5583 0.11177688
5584 0.1114224
5585 0.11853545
5586 0.12038847
5587 0.11617975
5588 0.11845044
5589 0.12001815
5590 0.1197207
5591 0.1176804
5592 0.1203795
5593 0.12023095
5594 0.1242172
5595 0.12187258
5596 0.12033937
5597 0.1194257
5598 0.12681228
5599 0.12354661
5600 0.12503001
5601 0.11923984
5602 0.12065478
5603 0.12635765
5604 0.12173741
5605 0.1240852
5606 0.12583772
5607 0.12117506
5608 0.12754536
5609 0.11864493
5610 0.12367791
5611 0.12831945
5612 0.12570677
5613 0.12535545
5614 0.12682953
5615 0.12986023
5616 0.1252407
5617 0.1259794
5618 0.13154745
5619 0.12927641
5620 0.12415912
5621 0.12562457
5622 0.13274027
5623 0.1314818
5624 0.12934206
5625 0.13162102
5626 0.12805896
5627 0.13183276
5628 0.12725371
5629 0.12912645
5630 0.1298861
5631 0.13070384
5632 0.12858821
5633 0.12778438
5634 0.13275276
5635 0.12640218
5636 0.12806001
5637 0.12564041
5638 0.12784827
5639 0.12698811
5640 0.12766135
5641 0.12783207
5642 0.12530881
5643 0.12569744
5644 0.12416915
5645 0.1246801
5646 0.12463065
5647 0.12541037
5648 0.12748692
5649 0.11536447
5650 0.11978775
5651 0.12205177
5652 0.12003505
5653 0.12650479
5654 0.12117436
5655 0.11807008
5656 0.11910097
5657 0.12218518
5658 0.12251995
5659 0.12227635
5660 0.12491296
5661 0.11630788
5662 0.1218791
5663 0.11919284
5664 0.11255519
5665 0.11796131
5666 0.11360332
5667 0.11420651
5668 0.11424171
5669 0.11645133
5670 0.11778301
5671 0.11832336
5672 0.11869087
5673 0.1114891
5674 0.11705134
5675 0.11478311
5676 0.11625472
5677 0.11759926
5678 0.11406834
5679 0.11593721
5680 0.11382685
5681 0.12000777
5682 0.10890195
5683 0.12060373
5684 0.11399512
5685 0.11009036
5686 0.11247053
5687 0.11619981
5688 0.11557973
5689 0.11339264
5690 0.111685
5691 0.11649515
5692 0.10516791
5693 0.11751495
5694 0.10877311
5695 0.11022853
5696 0.10777302
5697 0.11379957
5698 0.11520835
5699 0.10887607
5700 0.11382791
5701 0.11273349
5702 0.10898766
5703 0.10968237
5704 0.1115375
5705 0.11111773
5706 0.11176068
5707 0.11115539
5708 0.1168572
5709 0.11393844
5710 0.11535655
5711 0.1153921
5712 0.11101441
5713 0.11574377
5714 0.11754118
5715 0.11358502
5716 0.11368834
5717 0.11511471
5718 0.1173847
5719 0.1140914
5720 0.11539246
5721 0.11843424
5722 0.10971211
5723 0.11338155
5724 0.11998911
5725 0.11857347
5726 0.11338015
5727 0.11682922
5728 0.11895928
5729 0.11379817
5730 0.12125937
5731 0.11784691
5732 0.11767829
5733 0.1196554
5734 0.11766174
5735 0.11606886
5736 0.11681637
5737 0.11999879
5738 0.12189951
5739 0.12442137
5740 0.12135336
5741 0.12180658
5742 0.12170362
5743 0.12405862
5744 0.11786556
5745 0.11918246
5746 0.12637525
5747 0.12832367
5748 0.1269508
5749 0.12173195
5750 0.12548535
5751 0.12473326
5752 0.12554783
5753 0.12812812
5754 0.12637595
5755 0.12581801
5756 0.12846184
5757 0.12537235
5758 0.1304261
5759 0.12905463
5760 0.12924877
5761 0.12688374
5762 0.13168632
5763 0.12911061
5764 0.12664296
5765 0.12696699
5766 0.12778332
5767 0.12796813
5768 0.13379086
5769 0.13131565
5770 0.12942971
5771 0.1308406
5772 0.13565427
5773 0.13209255
5774 0.13280733
5775 0.1361904
5776 0.13488353
5777 0.1319917
5778 0.13654277
5779 0.13172293
5780 0.13501272
5781 0.13735117
5782 0.13081402
5783 0.13451356
5784 0.13262938
5785 0.13264188
5786 0.12983189
5787 0.13621662
5788 0.13269538
5789 0.13264839
5790 0.1304437
5791 0.12962632
5792 0.13073183
5793 0.13519999
5794 0.12679908
5795 0.12670791
5796 0.13136986
5797 0.13138887
5798 0.12846113
5799 0.13038667
5800 0.12544803
5801 0.13293757
5802 0.1284812
5803 0.12275034
5804 0.13094708
5805 0.12775745
5806 0.12437367
5807 0.12479962
5808 0.11865391
5809 0.12592062
5810 0.12636768
5811 0.12154644
5812 0.12928433
5813 0.12432773
5814 0.12330864
5815 0.12249231
5816 0.12175818
5817 0.12600493
5818 0.12598521
5819 0.12559834
5820 0.12152673
5821 0.11821864
5822 0.11696774
5823 0.12631065
5824 0.12396568
5825 0.1221417
5826 0.12417953
5827 0.1204807
5828 0.11923016
5829 0.1214352
5830 0.117318
5831 0.1186356
5832 0.1180729
5833 0.11764414
5834 0.11741304
5835 0.12303988
5836 0.12308546
5837 0.1270168
5838 0.11528949
5839 0.1215167
5840 0.12415296
5841 0.11697707
5842 0.12541388
5843 0.12371628
5844 0.12297598
5845 0.11719092
5846 0.11576208
5847 0.11667169
5848 0.11887533
5849 0.11314869
5850 0.11958183
5851 0.11843108
5852 0.12004614
5853 0.11879629
5854 0.11798789
5855 0.11792224
5856 0.11742959
5857 0.11669
5858 0.11913582
5859 0.12153852
5860 0.12124898
5861 0.12019152
5862 0.11512193
5863 0.11732803
5864 0.122455
5865 0.12010105
5866 0.11885948
5867 0.12215965
5868 0.12145421
5869 0.12111152
5870 0.12568054
5871 0.12258454
5872 0.12557793
5873 0.12461516
5874 0.12040572
5875 0.12492916
5876 0.12392872
5877 0.12297422
5878 0.12663433
5879 0.12690416
5880 0.12242736
5881 0.12696083
5882 0.121962
5883 0.12720918
5884 0.12624641
5885 0.12748903
5886 0.12640359
5887 0.12155436
5888 0.12886807
5889 0.12847187
5890 0.12673554
5891 0.12962807
5892 0.12628161
5893 0.12679397
5894 0.1268378
5895 0.12591164
5896 0.12732834
5897 0.12958178
5898 0.1317613
5899 0.13143516
5900 0.13412352
5901 0.12971203
5902 0.12903492
5903 0.12981429
5904 0.12955485
5905 0.13557824
5906 0.13264082
5907 0.13422543
5908 0.13865699
5909 0.13278691
5910 0.13441922
5911 0.13455633
5912 0.13413074
5913 0.12962632
5914 0.13261143
5915 0.13060704
5916 0.13964845
5917 0.13311411
5918 0.13355625
5919 0.14003625
5920 0.13875977
5921 0.14289259
5922 0.13816431
5923 0.13841242
5924 0.13455854
5925 0.1383752
5926 0.14362981
5927 0.137316
5928 0.1393742
5929 0.13690535
5930 0.13973159
5931 0.13280153
5932 0.13491629
5933 0.13936308
5934 0.13705859
5935 0.13774819
5936 0.13534628
5937 0.13267693
5938 0.13664009
5939 0.13692323
5940 0.13319431
5941 0.1373762
5942 0.1320417
5943 0.13386037
5944 0.13231352
5945 0.12599972
5946 0.13432831
5947 0.13066999
5948 0.13236004
5949 0.12554674
5950 0.13150425
5951 0.12905692
5952 0.12927748
5953 0.13054539
5954 0.1316522
5955 0.13281448
5956 0.13203604
5957 0.12893871
5958 0.122736
5959 0.12968248
5960 0.12926781
5961 0.12663823
5962 0.11999714
5963 0.12910198
5964 0.12478089
5965 0.1259833
5966 0.12241802
5967 0.1270124
5968 0.12711547
5969 0.12719465
5970 0.11798692
5971 0.1249084
5972 0.12965238
5973 0.11959999
5974 0.12243918
5975 0.12794153
5976 0.12488688
5977 0.12152574
5978 0.127002
5979 0.12936669
5980 0.12295474
5981 0.12695438
5982 0.12648025
5983 0.12328311
5984 0.12423377
5985 0.12423268
5986 0.12026751
5987 0.12501476
5988 0.12331322
5989 0.12266832
5990 0.12067816
5991 0.1265419
5992 0.1253592
5993 0.12116051
5994 0.12857749
5995 0.11887026
5996 0.12482923
5997 0.12296587
5998 0.12103482
5999 0.1209872
6000 0.1225512
6001 0.12198584
6002 0.12522201
6003 0.12543618
6004 0.12978701
6005 0.12138363
6006 0.12593568
6007 0.12647313
6008 0.12539568
6009 0.12718461
6010 0.12372424
6011 0.12397636
6012 0.12974688
6013 0.12579813
6014 0.12360894
6015 0.12392838
6016 0.12742415
6017 0.12305179
6018 0.1258275
6019 0.12679859
6020 0.13001797
6021 0.12732782
6022 0.12949056
6023 0.13018089
6024 0.13016155
6025 0.12644084
6026 0.13234253
6027 0.13383099
6028 0.12864517
6029 0.13119922
6030 0.13355424
6031 0.13027612
6032 0.13097793
6033 0.13014969
6034 0.13458006
6035 0.13001615
6036 0.13380126
6037 0.13329355
6038 0.1350989
6039 0.1372713
6040 0.1291049
6041 0.13304252
6042 0.13667439
6043 0.13123005
6044 0.1363471
6045 0.13783812
6046 0.13856494
6047 0.13231206
6048 0.13025386
6049 0.13805613
6050 0.14008533
6051 0.13712299
6052 0.1380565
6053 0.14169912
6054 0.14017089
6055 0.13402073
6056 0.13957579
6057 0.14063062
6058 0.14170697
6059 0.14287143
6060 0.14362908
6061 0.1384905
6062 0.13543294
6063 0.13974874
6064 0.1357781
6065 0.13037919
6066 0.13278256
6067 0.13496281
6068 0.13278474
6069 0.13137856
6070 0.13623929
6071 0.13544625
6072 0.1355132
6073 0.13211193
6074 0.13941215
6075 0.12738438
6076 0.12926745
6077 0.12767116
6078 0.12826772
6079 0.13381166
6080 0.13320726
6081 0.1331507
6082 0.13315891
6083 0.13519741
6084 0.1308537
6085 0.12773848
6086 0.13305292
6087 0.13066889
6088 0.13066141
6089 0.13063277
6090 0.12865338
6091 0.12565492
6092 0.12921582
6093 0.12869278
6094 0.12566641
6095 0.1305837
6096 0.12619382
6097 0.12403
6098 0.12385778
6099 0.1169217
6100 0.12434086
6101 0.11913387
6102 0.128541
6103 0.12418579
6104 0.1211773
6105 0.1246395
6106 0.11973608
6107 0.11872851
6108 0.1222365
6109 0.118335
6110 0.12308371
6111 0.11661594
6112 0.12441675
6113 0.1215927
6114 0.11753795
6115 0.12356169
6116 0.12178534
6117 0.12224435
6118 0.11861248
6119 0.11977622
6120 0.12595684
6121 0.12050813
6122 0.11886569
6123 0.11290745
6124 0.11837258
6125 0.11716342
6126 0.11519588
6127 0.11820894
6128 0.11739292
6129 0.12029396
6130 0.11536737
6131 0.11429175
6132 0.1160774
6133 0.11517326
6134 0.12001721
6135 0.11801027
6136 0.11489578
6137 0.11714445
6138 0.11652107
6139 0.11119405
6140 0.11703955
6141 0.11486896
6142 0.11286623
6143 0.11614508
6144 0.11501145
6145 0.11767222
6146 0.11611644
6147 0.11599147
6148 0.11550164
6149 0.11997105
6150 0.11638425
6151 0.11758411
6152 0.11879692
6153 0.11836546
6154 0.1213829
6155 0.12284236
6156 0.12022555
6157 0.1184908
6158 0.11841272
6159 0.11588621
6160 0.11993128
6161 0.11884344
6162 0.12063237
6163 0.11783586
6164 0.12054608
6165 0.12071191
6166 0.12375507
6167 0.12073946
6168 0.1203434
6169 0.11758557
6170 0.12012357
6171 0.12397381
6172 0.12576055
6173 0.12031366
6174 0.12232097
6175 0.12569505
6176 0.12557939
6177 0.12722293
6178 0.12557191
6179 0.12487757
6180 0.12415788
6181 0.1224857
6182 0.11949363
6183 0.12495201
6184 0.12694289
6185 0.12126395
6186 0.12544476
6187 0.12636385
6188 0.12573191
6189 0.12799845
6190 0.13009241
6191 0.12965311
6192 0.13041075
6193 0.12864152
6194 0.12840308
6195 0.13238941
6196 0.12665465
6197 0.1286096
6198 0.13438212
6199 0.12914285
6200 0.12844887
6201 0.13264974
6202 0.13252186
6203 0.12800027
6204 0.13686667
6205 0.13658591
6206 0.13654869
6207 0.13443539
6208 0.13716604
6209 0.13601197
6210 0.13388828
6211 0.13059118
6212 0.13565568
6213 0.13193534
6214 0.129889
6215 0.13100621
6216 0.13212908
6217 0.1295836
6218 0.13501152
6219 0.13275282
6220 0.13401142
6221 0.1260176
6222 0.13774964
6223 0.1292596
6224 0.13107535
6225 0.12930612
6226 0.13022668
6227 0.12804643
6228 0.12801851
6229 0.13183299
6230 0.13289895
6231 0.12783408
6232 0.12488688
6233 0.12665392
6234 0.12779686
6235 0.13064919
6236 0.12631733
6237 0.1290748
6238 0.13107389
6239 0.11991012
6240 0.12254044
6241 0.12505983
6242 0.12621353
6243 0.12085074
6244 0.12245597
6245 0.12837408
6246 0.12716382
6247 0.1237651
6248 0.12288103
6249 0.12488469
6250 0.11964195
6251 0.11795043
6252 0.12132124
6253 0.12153468
6254 0.12386033
6255 0.11977695
6256 0.12121853
6257 0.11967059
6258 0.12021661
6259 0.11791358
6260 0.11766365
6261 0.11715484
6262 0.1215272
6263 0.12073545
6264 0.11847967
6265 0.11667432
6266 0.1188854
6267 0.11046796
6268 0.1146931
6269 0.11773918
6270 0.11564522
6271 0.11995847
6272 0.11454843
6273 0.11941354
6274 0.11362642
6275 0.11549234
6276 0.11931649
6277 0.11633955
6278 0.11929039
6279 0.11562879
6280 0.10955489
6281 0.11469347
6282 0.11122743
6283 0.11248713
6284 0.11736719
6285 0.11522909
6286 0.1151386
6287 0.11271881
6288 0.1165873
6289 0.10979552
6290 0.11333179
6291 0.11801994
6292 0.11612501
6293 0.11946006
6294 0.11302311
6295 0.11845139
6296 0.11898993
6297 0.11289705
6298 0.1127657
6299 0.11546333
6300 0.11146514
6301 0.11610786
6302 0.11608925
6303 0.1174513
6304 0.11651961
6305 0.11054568
6306 0.11576945
6307 0.11729587
6308 0.11792143
6309 0.11405933
6310 0.12088376
6311 0.11871847
6312 0.12403182
6313 0.12102661
6314 0.12166822
6315 0.11928748
6316 0.11714226
6317 0.11791176
6318 0.12239047
6319 0.11979701
6320 0.12461049
6321 0.1195739
6322 0.11604803
6323 0.12242769
6324 0.12356132
6325 0.12326414
6326 0.12699124
6327 0.11986214
6328 0.12408947
6329 0.12343782
6330 0.12363831
6331 0.12477158
6332 0.12559909
6333 0.1223009
6334 0.12627154
6335 0.12561843
6336 0.12426168
6337 0.12641439
6338 0.12892447
6339 0.12714557
6340 0.13020843
6341 0.1254236
6342 0.12895348
6343 0.12534625
6344 0.12709395
6345 0.13520562
6346 0.12834434
6347 0.12911311
6348 0.12739514
6349 0.12756554
6350 0.12974542
6351 0.13245637
6352 0.13306259
6353 0.13207107
6354 0.13255123
6355 0.13955864
6356 0.13693654
6357 0.12990943
6358 0.12981566
6359 0.13328096
6360 0.13079277
6361 0.13202455
6362 0.13165968
6363 0.13407765
6364 0.1340802
6365 0.13081283
6366 0.12868804
6367 0.1318215
6368 0.13521165
6369 0.13263898
6370 0.13318901
6371 0.13305219
6372 0.13143912
6373 0.13442536
6374 0.13475374
6375 0.12534442
6376 0.12834434
6377 0.1277217
6378 0.12984576
6379 0.12649064
6380 0.13006522
6381 0.13084585
6382 0.1314871
6383 0.13366772
6384 0.12165928
6385 0.12432006
6386 0.12569396
6387 0.12515724
6388 0.12207961
6389 0.12437807
6390 0.12733749
6391 0.12264606
6392 0.12250322
6393 0.1271069
6394 0.12196759
6395 0.12314775
6396 0.12256342
6397 0.12198657
6398 0.12282265
6399 0.12053386
6400 0.12697445
6401 0.11681898
6402 0.12328239
6403 0.11847036
6404 0.12278507
6405 0.11913351
6406 0.11518439
6407 0.11918112
6408 0.11957426
6409 0.11603088
6410 0.11968026
6411 0.12207541
6412 0.12113224
6413 0.11947794
6414 0.11673051
6415 0.11911453
6416 0.11404182
6417 0.11213156
6418 0.1189602
6419 0.11401135
6420 0.11263891
6421 0.11298444
6422 0.11337795
6423 0.11078485
6424 0.11537558
6425 0.12220749
6426 0.11784809
6427 0.11496456
6428 0.11518585
6429 0.12152574
6430 0.12210369
6431 0.11487718
6432 0.1092183
6433 0.11968171
6434 0.11459969
6435 0.10961363
6436 0.11242984
6437 0.11682044
6438 0.11611753
6439 0.11777037
6440 0.11436764
6441 0.11603051
6442 0.11300451
6443 0.11780011
6444 0.11390682
6445 0.1170109
6446 0.11623283
6447 0.11712584
6448 0.1182405
6449 0.11308113
6450 0.11761603
6451 0.11620127
6452 0.11754944
6453 0.117766
6454 0.12161203
6455 0.11552025
6456 0.12113078
6457 0.11234848
6458 0.12228266
6459 0.12027645
6460 0.12047694
6461 0.11597104
6462 0.12137104
6463 0.11810331
6464 0.1197089
6465 0.11833391
6466 0.12080532
6467 0.12232461
6468 0.12162097
6469 0.11720209
6470 0.11962334
6471 0.12115121
6472 0.1209166
6473 0.12149418
6474 0.12189955
6475 0.12213872
6476 0.12232024
6477 0.12054389
6478 0.12620422
6479 0.12128475
6480 0.12627866
6481 0.13063386
6482 0.12364725
6483 0.12377112
6484 0.13026718
6485 0.12308828
6486 0.12555787
6487 0.13261216
6488 0.12592346
6489 0.12847788
6490 0.1233497
6491 0.13079459
6492 0.12745097
6493 0.1289502
6494 0.12718097
6495 0.13262183
6496 0.12971003
6497 0.13780875
6498 0.1250175
6499 0.13493817
6500 0.13454139
6501 0.1336949
6502 0.13035164
6503 0.12961079
6504 0.12942927
6505 0.13226335
6506 0.1352142
6507 0.13665359
6508 0.13389612
6509 0.1368674
6510 0.13064956
6511 0.13894239
6512 0.13801928
6513 0.13249213
6514 0.13079568
6515 0.13667657
6516 0.13135101
6517 0.12953599
6518 0.13016794
6519 0.13226518
6520 0.13205428
6521 0.13201707
6522 0.13506132
6523 0.13363762
6524 0.12976512
6525 0.12998003
6526 0.13567757
6527 0.12616628
6528 0.13511258
6529 0.1324467
6530 0.13243739
6531 0.12899818
6532 0.12419364
6533 0.12896169
6534 0.13183263
6535 0.12439413
6536 0.13143912
6537 0.12161021
6538 0.12480059
6539 0.1211866
6540 0.12438026
6541 0.12230054
6542 0.12579065
6543 0.12290073
6544 0.12398384
6545 0.12188842
6546 0.11725865
6547 0.12405371
6548 0.1160473
6549 0.12027608
6550 0.12326305
6551 0.12169759
6552 0.12186233
6553 0.12526178
6554 0.12215878
6555 0.11960145
6556 0.11707676
6557 0.11746133
6558 0.12147813
6559 0.11659587
6560 0.11818139
6561 0.11703663
6562 0.12215733
6563 0.12129478
6564 0.11412556
6565 0.11623283
6566 0.11797232
6567 0.11638534
6568 0.11856778
6569 0.11620455
6570 0.1141438
6571 0.11767441
6572 0.11508661
6573 0.1130908
6574 0.11671336
6575 0.11651961
6576 0.11565379
6577 0.11649024
6578 0.11115793
6579 0.10965979
6580 0.11296729
6581 0.11643187
6582 0.11847675
6583 0.11602048
6584 0.11742448
6585 0.1143182
6586 0.11241799
6587 0.1128602
6588 0.11326228
6589 0.11882665
6590 0.11727944
6591 0.10960817
6592 0.11827881
6593 0.1162425
6594 0.11566455
6595 0.11770451
6596 0.11478012
6597 0.11893301
6598 0.11458966
6599 0.1131656
6600 0.11900854
6601 0.11689415
6602 0.1149828
6603 0.11693319
6604 0.1208626
6605 0.1195396
6606 0.11514608
6607 0.11986397
6608 0.11867122
6609 0.12205534
6610 0.11475221
6611 0.11666319
6612 0.11753722
6613 0.11971857
6614 0.1198439
6615 0.12115942
6616 0.12282156
6617 0.12215951
6618 0.11872851
6619 0.12219746
6620 0.12244703
6621 0.12338017
6622 0.11936264
6623 0.12519337
6624 0.1300384
6625 0.12509814
6626 0.12333639
6627 0.12286808
6628 0.12545115
6629 0.1273572
6630 0.12548197
6631 0.12705107
6632 0.12927894
6633 0.12568466
6634 0.12393404
6635 0.1269511
6636 0.13203495
6637 0.12831716
6638 0.125598
6639 0.13326491
6640 0.12797017
6641 0.12976549
6642 0.1321424
6643 0.1313521
6644 0.12975691
6645 0.13237044
6646 0.13013747
6647 0.1343502
6648 0.12787093
6649 0.13322587
6650 0.13097429
6651 0.13176385
6652 0.13060194
6653 0.12931215
6654 0.13292613
6655 0.13183227
6656 0.13475191
6657 0.13996036
6658 0.13143584
6659 0.13320507
6660 0.13309798
6661 0.13073585
6662 0.13094929
6663 0.1310925
6664 0.13129518
6665 0.1382205
6666 0.13690608
6667 0.1366379
6668 0.12845143
6669 0.13403258
6670 0.13529082
6671 0.1300738
6672 0.12824874
6673 0.12906513
6674 0.12990195
6675 0.13379232
6676 0.13606816
6677 0.12996999
6678 0.13335193
6679 0.12859354
6680 0.13240839
6681 0.12986072
6682 0.12452019
6683 0.12753945
6684 0.12515761
6685 0.12565492
6686 0.12502188
6687 0.12666432
6688 0.12645379
6689 0.12478198
6690 0.12418013
6691 0.12265828
6692 0.12484966
6693 0.12671339
6694 0.12351444
6695 0.12255375
6696 0.12152319
6697 0.12347613
6698 0.11951406
6699 0.1174305
6700 0.12291898
6701 0.12312057
6702 0.11451267
6703 0.1198532
6704 0.11816351
6705 0.12139111
6706 0.11800845
6707 0.1170868
6708 0.11992088
6709 0.11729842
6710 0.11418794
6711 0.11579992
6712 0.11752974
6713 0.11850758
6714 0.11555856
6715 0.11594203
6716 0.11792288
6717 0.11715229
6718 0.11421513
6719 0.11628117
6720 0.11607776
6721 0.11908698
6722 0.11070604
6723 0.11600078
6724 0.11526028
6725 0.11261994
6726 0.11281186
6727 0.11703061
6728 0.11607776
6729 0.11330917
6730 0.11453201
6731 0.11719388
6732 0.11800735
6733 0.1144034
6734 0.11614545
6735 0.11450337
6736 0.11229302
6737 0.11633061
6738 0.11562697
6739 0.11448294
6740 0.12035416
6741 0.11216915
6742 0.11963483
6743 0.11602978
6744 0.11071644
6745 0.11282153
6746 0.11707567
6747 0.11766583
6748 0.11570068
6749 0.11951953
6750 0.11846179
6751 0.11795189
6752 0.12116945
6753 0.11741262
6754 0.11683686
6755 0.1200287
6756 0.11921122
6757 0.11917255
6758 0.12110432
6759 0.11709574
6760 0.1202188
6761 0.12438738
6762 0.12253405
6763 0.12314994
6764 0.12125647
6765 0.12280332
6766 0.12849795
6767 0.1233798
6768 0.12009128
6769 0.12458294
6770 0.12390685
6771 0.12080532
6772 0.12288815
6773 0.12337835
6774 0.11791103
6775 0.12762501
6776 0.1270768
6777 0.12459827
6778 0.12288851
6779 0.1264226
6780 0.12991162
6781 0.12656508
6782 0.12482887
6783 0.13014294
6784 0.12987185
6785 0.12756335
6786 0.12641256
6787 0.12866159
6788 0.12860321
6789 0.12843027
6790 0.12806467
6791 0.13496609
6792 0.13623254
6793 0.13004443
6794 0.13432265
6795 0.13088982
6796 0.13474188
6797 0.13691356
6798 0.12787275
6799 0.13185051
6800 0.13055433
6801 0.13539608
6802 0.13231206
6803 0.13484751
6804 0.13611012
6805 0.13599118
6806 0.13407947
6807 0.13451129
6808 0.131428
6809 0.1368674
6810 0.13092813
6811 0.13085187
6812 0.1347884
6813 0.13048628
6814 0.13061946
6815 0.13461546
6816 0.13271706
6817 0.13375437
6818 0.12772097
6819 0.13267839
6820 0.13373467
6821 0.1308526
6822 0.12931433
6823 0.13015006
6824 0.13023744
6825 0.13129482
6826 0.12495092
6827 0.13004261
6828 0.12827629
6829 0.13133532
6830 0.13108429
6831 0.12596359
6832 0.13147889
6833 0.13013473
6834 0.12330063
6835 0.12106054
6836 0.12988516
6837 0.1219862
6838 0.123465
6839 0.12530118
6840 0.12388861
6841 0.12481883
6842 0.12456069
6843 0.12536814
6844 0.12202524
6845 0.12422264
6846 0.12406119
6847 0.11832278
6848 0.11836364
6849 0.12247749
6850 0.11464622
6851 0.12289964
6852 0.11718239
6853 0.12013251
6854 0.11967132
6855 0.12352374
6856 0.11636528
6857 0.11747136
6858 0.11630726
6859 0.11846252
6860 0.11541353
6861 0.11176451
6862 0.12027754
6863 0.11786524
6864 0.1153577
6865 0.11645978
6866 0.11816351
6867 0.11346642
6868 0.12059151
6869 0.1159528
6870 0.1139444
6871 0.11526284
6872 0.11812702
6873 0.1172508
6874 0.11283047
6875 0.11256338
6876 0.11540532
6877 0.11559578
6878 0.11855811
6879 0.11057286
6880 0.11424304
6881 0.11602084
6882 0.11557005
6883 0.1184045
6884 0.11337758
6885 0.11458036
6886 0.11567677
6887 0.11284835
6888 0.11750968
6889 0.11982493
6890 0.11279325
6891 0.1156184
6892 0.11452946
6893 0.11937158
6894 0.1144937
6895 0.11916069
6896 0.11677101
6897 0.11455993
6898 0.11902642
6899 0.12000718
6900 0.11524131
6901 0.12108462
6902 0.11829815
6903 0.1199134
6904 0.11507767
6905 0.1203735
6906 0.11952556
6907 0.12114154
6908 0.12123531
6909 0.1204587
6910 0.12499251
6911 0.12348543
6912 0.12033118
6913 0.11915139
6914 0.12632061
6915 0.12374576
6916 0.12496569
6917 0.11817063
6918 0.11977585
6919 0.12474403
6920 0.12186945
6921 0.12792474
6922 0.12548052
6923 0.12691316
6924 0.12703174
6925 0.12132051
6926 0.12865338
6927 0.12388569
6928 0.12879951
6929 0.1286605
6930 0.12488688
6931 0.12893122
6932 0.12637389
6933 0.13213985
6934 0.13307974
6935 0.12687558
6936 0.13180326
6937 0.13222796
6938 0.13034015
6939 0.13063459
6940 0.13235895
6941 0.13297593
6942 0.13187842
6943 0.13381202
6944 0.13680227
6945 0.12930138
6946 0.13674992
6947 0.13113118
6948 0.13612508
6949 0.13755882
6950 0.13476907
6951 0.13689677
6952 0.13336835
6953 0.136558
6954 0.13843285
6955 0.13905914
6956 0.1382112
6957 0.13385745
6958 0.13363196
6959 0.13418765
6960 0.13247315
6961 0.138691
6962 0.13456894
6963 0.13199299
6964 0.12921837
6965 0.1347147
6966 0.12880298
6967 0.12692994
6968 0.12943218
6969 0.13349842
6970 0.13447152
6971 0.13360295
6972 0.13079641
6973 0.12828742
6974 0.1239448
6975 0.13134243
6976 0.12715488
6977 0.129324
6978 0.12866305
6979 0.1291693
6980 0.12638647
6981 0.12483708
6982 0.12613435
6983 0.12549201
6984 0.12658879
6985 0.12369596
6986 0.12123786
6987 0.12587694
6988 0.12178243
6989 0.1248296
6990 0.12309083
6991 0.11711289
6992 0.12663786
6993 0.12183259
6994 0.12260246
6995 0.12074657
6996 0.12407159
6997 0.12085512
6998 0.12301494
6999 0.1241192
7000 0.12196832
7001 0.12271411
7002 0.11870205
7003 0.11753686
7004 0.12166184
7005 0.1201336
7006 0.12132343
7007 0.11381943
7008 0.12013287
7009 0.12177713
7010 0.11457853
7011 0.11688484
7012 0.11943926
7013 0.11624068
7014 0.11904831
7015 0.12008453
7016 0.11171726
7017 0.11066809
7018 0.114339
7019 0.1167223
7020 0.11566346
7021 0.11476406
7022 0.11196865
7023 0.11849043
7024 0.11409947
7025 0.11707713
7026 0.11362185
7027 0.11264566
7028 0.11427953
7029 0.1187597
7030 0.1164824
7031 0.11659697
7032 0.11593565
7033 0.11711617
7034 0.11503115
7035 0.11774957
7036 0.11752044
7037 0.11831894
7038 0.1144636
7039 0.11368735
7040 0.11643442
7041 0.11123601
7042 0.11794259
7043 0.11799951
7044 0.11426949
7045 0.1153577
7046 0.11790355
7047 0.12180541
7048 0.11729696
7049 0.12051416
7050 0.12176564
7051 0.12605919
7052 0.11806464
7053 0.1169808
7054 0.11764103
7055 0.11564485
7056 0.12220859
7057 0.12366878
7058 0.1266271
7059 0.1238596
7060 0.12314812
7061 0.12074548
7062 0.11876609
7063 0.12587657
7064 0.126273
7065 0.11849536
7066 0.12452165
7067 0.12223723
7068 0.12611975
7069 0.12062015
7070 0.12540572
7071 0.12011025
7072 0.12832719
7073 0.12647203
7074 0.12700985
7075 0.13086264
7076 0.12952523
7077 0.12878619
7078 0.12511602
7079 0.12866305
7080 0.12754802
7081 0.12712551
7082 0.1328309
7083 0.13316895
7084 0.13262037
7085 0.12928606
7086 0.13180071
7087 0.1317467
7088 0.12873602
7089 0.1312472
7090 0.12766222
7091 0.131457
7092 0.13658846
7093 0.13180399
7094 0.13264756
7095 0.13348292
7096 0.13510893
7097 0.13901043
7098 0.13448447
7099 0.13703925
7100 0.13741524
7101 0.13520344
7102 0.13068677
7103 0.13827779
7104 0.13677892
7105 0.13665797
7106 0.13162776
7107 0.13519231
7108 0.13763544
7109 0.14248614
7110 0.13452351
7111 0.13455854
7112 0.13506059
7113 0.12904579
7114 0.13877729
7115 0.12819821
7116 0.13446331
7117 0.13618711
7118 0.13166078
7119 0.13248829
7120 0.13390725
7121 0.13312663
7122 0.12675955
7123 0.12593058
7124 0.13037244
7125 0.12792183
7126 0.13162922
7127 0.12875682
7128 0.12600263
7129 0.12999645
7130 0.12630912
7131 0.12835583
7132 0.12426023
7133 0.12529571
7134 0.12234249
7135 0.12796196
7136 0.12146809
7137 0.12534843
7138 0.12666578
7139 0.11942923
7140 0.12703174
7141 0.12189024
7142 0.12523459
7143 0.1244536
7144 0.11954489
7145 0.12188203
7146 0.12255977
7147 0.12204422
7148 0.11228189
7149 0.12135353
7150 0.12093886
7151 0.12183187
7152 0.1184295
7153 0.1177503
7154 0.12186379
7155 0.11933364
7156 0.11437731
7157 0.11851798
7158 0.11873818
7159 0.11688484
7160 0.11482883
7161 0.11810404
7162 0.11502002
7163 0.11667322
7164 0.11474145
7165 0.11710577
7166 0.12372533
7167 0.11715448
7168 0.11609637
7169 0.11536846
7170 0.11781835
7171 0.11804931
7172 0.11365543
7173 0.11352334
7174 0.11473433
7175 0.11737577
7176 0.11213795
7177 0.11629687
7178 0.11851907
7179 0.11724041
7180 0.11488611
7181 0.11320682
7182 0.11504976
7183 0.11885566
7184 0.11960582
7185 0.11563701
7186 0.1155872
7187 0.11184296
7188 0.11461466
7189 0.12096002
7190 0.1209124
7191 0.11517618
7192 0.11830106
7193 0.11927708
7194 0.11390791
7195 0.117606
7196 0.11930463
7197 0.11797835
7198 0.11869877
7199 0.12204422
7200 0.11409764
7201 0.11866119
7202 0.12280332
7203 0.11955675
7204 0.11737468
7205 0.11618978
7206 0.12292719
7207 0.12542578
7208 0.12398493
7209 0.12037204
7210 0.12109174
7211 0.12791289
7212 0.12853954
7213 0.12586654
7214 0.12473364
7215 0.1221316
7216 0.12453132
7217 0.1233404
7218 0.1255586
7219 0.13297703
7220 0.12478946
7221 0.12930539
7222 0.12502115
7223 0.12648353
7224 0.12397344
7225 0.12564416
7226 0.13089091
7227 0.13072837
7228 0.12827702
7229 0.12865192
7230 0.12811411
7231 0.13384632
7232 0.13098687
7233 0.13315636
7234 0.13622323
7235 0.13388043
7236 0.13781769
7237 0.13446367
7238 0.13437811
7239 0.13877163
7240 0.12892904
7241 0.13371424
7242 0.13792332
7243 0.1384407
7244 0.13187806
7245 0.13486575
7246 0.13280153
7247 0.14046916
7248 0.13404298
7249 0.13449231
7250 0.13725945
7251 0.13491556
7252 0.13678038
7253 0.13836481
7254 0.13690352
7255 0.13517516
7256 0.13503979
7257 0.13697011
7258 0.13243521
7259 0.13550281
7260 0.13566499
7261 0.13233031
7262 0.13276431
7263 0.13732932
7264 0.13140939
7265 0.13002473
7266 0.13154329
7267 0.13591638
7268 0.13276431
7269 0.12582495
7270 0.12788169
7271 0.12594134
7272 0.12846146
7273 0.12863732
7274 0.12729772
7275 0.12215514
7276 0.12699051
7277 0.12555896
7278 0.12561807
7279 0.12596359
7280 0.1290498
7281 0.12598147
7282 0.1203133
7283 0.12266905
7284 0.12058257
7285 0.12337086
7286 0.127002
7287 0.1217277
7288 0.12577879
7289 0.12246637
7290 0.12149564
7291 0.12142832
7292 0.1206134
7293 0.12491589
7294 0.12114939
7295 0.11997853
7296 0.11498135
7297 0.11879655
7298 0.12289673
7299 0.12068965
7300 0.1233508
7301 0.12010605
7302 0.11561621
7303 0.11989078
7304 0.11717236
7305 0.11864367
7306 0.11655793
7307 0.11252434
7308 0.11677137
7309 0.11204236
7310 0.11486896
7311 0.11683905
7312 0.11790355
7313 0.11516396
7314 0.11683832
7315 0.11501254
7316 0.11313768
7317 0.11529184
7318 0.11466665
7319 0.11488648
7320 0.11287917
7321 0.11646415
7322 0.11313841
7323 0.11833573
7324 0.11756915
7325 0.1144636
7326 0.11160196
7327 0.11807613
7328 0.11459003
7329 0.1096877
7330 0.11611826
7331 0.11547373
7332 0.11644445
7333 0.11246451
7334 0.11545512
7335 0.11629905
7336 0.11328126
7337 0.11469164
7338 0.11659733
7339 0.11774957
7340 0.11716378
7341 0.12197763
7342 0.12057618
7343 0.11781871
7344 0.11600972
7345 0.1221971
7346 0.1177961
7347 0.1171813
7348 0.12024707
7349 0.11782802
7350 0.119604
7351 0.11559687
7352 0.11962443
7353 0.12144839
7354 0.11903427
7355 0.12259097
7356 0.12364798
7357 0.12077558
7358 0.12563886
7359 0.12026605
7360 0.11988221
7361 0.12609859
7362 0.12086187
7363 0.12012029
7364 0.1235502
7365 0.13100092
7366 0.12861397
7367 0.1209281
7368 0.124923
7369 0.12541502
7370 0.13038357
7371 0.13090095
7372 0.12819292
7373 0.13147634
7374 0.13380454
7375 0.13010244
7376 0.12794189
7377 0.13385854
7378 0.12738365
7379 0.13225223
7380 0.12951702
7381 0.1328309
7382 0.1348196
7383 0.13561664
7384 0.13136031
7385 0.13585509
7386 0.1330407
7387 0.13387788
7388 0.13352232
7389 0.13234709
7390 0.13601836
7391 0.12871814
7392 0.13338878
7393 0.13701207
7394 0.14402295
7395 0.13798024
7396 0.13755663
7397 0.13325159
7398 0.13556939
7399 0.13829676
7400 0.13235822
7401 0.13362722
7402 0.13783739
7403 0.13463662
7404 0.13087085
7405 0.13498397
7406 0.13559694
7407 0.13499108
7408 0.133725
7409 0.13465705
7410 0.13521383
7411 0.1352142
7412 0.13293726
7413 0.13080244
7414 0.13184303
7415 0.13164746
7416 0.1289792
7417 0.13357176
7418 0.12821901
7419 0.12908374
7420 0.13136177
7421 0.13167008
7422 0.12674551
7423 0.12599114
7424 0.12896662
7425 0.12562518
7426 0.1250591
7427 0.12515615
7428 0.12518625
7429 0.1263571
7430 0.12575307
7431 0.11920903
7432 0.12169541
7433 0.1285213
7434 0.12387748
7435 0.12598184
7436 0.1228305
7437 0.12019837
7438 0.11974757
7439 0.12323514
7440 0.12405225
7441 0.12630949
7442 0.12189207
7443 0.11756623
7444 0.11793073
7445 0.11795043
7446 0.11530826
7447 0.12583151
7448 0.11991231
7449 0.11737577
7450 0.12371603
7451 0.11254332
7452 0.11842238
7453 0.11762534
7454 0.11911417
7455 0.11990373
7456 0.11712401
7457 0.11657726
7458 0.11515684
7459 0.11327232
7460 0.11549051
7461 0.1244193
7462 0.11233133
7463 0.11620346
7464 0.11692206
7465 0.1182602
7466 0.11429248
7467 0.11705067
7468 0.11702988
7469 0.11367586
7470 0.11482062
7471 0.11948907
7472 0.11322361
7473 0.1160119
7474 0.11759597
7475 0.11628154
7476 0.11877904
7477 0.11378112
7478 0.11591412
7479 0.11794004
7480 0.11603727
7481 0.1155239
7482 0.12015294
7483 0.11530972
7484 0.11266865
7485 0.11814381
7486 0.11456814
7487 0.11840341
7488 0.11710577
7489 0.11375357
7490 0.11759597
7491 0.11562515
7492 0.12229451
7493 0.11625892
7494 0.12069859
7495 0.11588548
7496 0.11822043
7497 0.11923768
7498 0.1199893
7499 0.12161203
7500 0.11935334
7501 0.11902642
7502 0.12163101
7503 0.12401248
7504 0.12441748
7505 0.12239905
7506 0.12491516
7507 0.12526178
7508 0.12106985
7509 0.12719282
7510 0.13047095
7511 0.11931503
7512 0.11688339
7513 0.12182402
7514 0.12897354
7515 0.12646054
7516 0.1256334
7517 0.12968029
7518 0.12848153
7519 0.12447331
7520 0.13013145
7521 0.12825057
7522 0.12602124
7523 0.12698011
7524 0.13081539
7525 0.13039178
7526 0.13104379
7527 0.13208438
7528 0.1344447
7529 0.1309471
7530 0.12948546
7531 0.13330322
7532 0.13526145
7533 0.12562409
7534 0.133156
7535 0.13389503
7536 0.13182041
7537 0.13217706
7538 0.1372423
7539 0.13578996
7540 0.13913431
7541 0.13841424
7542 0.13625078
7543 0.13456
7544 0.13208931
7545 0.13621247
7546 0.13782061
7547 0.13222759
7548 0.13746286
7549 0.1365279
7550 0.13082287
7551 0.13469718
7552 0.13048409
7553 0.13463698
7554 0.13370384
7555 0.14006344
7556 0.13079386
7557 0.12854739
7558 0.13381914
7559 0.13146704
7560 0.13278256
7561 0.13222322
7562 0.1387304
7563 0.13250508
7564 0.13120707
7565 0.1273457
7566 0.13120032
7567 0.1324456
7568 0.13137035
7569 0.12946794
7570 0.12599078
7571 0.12409731
7572 0.12616336
7573 0.12904543
7574 0.12696114
7575 0.1236655
7576 0.12726908
7577 0.12781583
7578 0.12174448
7579 0.12548234
7580 0.12162207
7581 0.12688452
7582 0.1201887
7583 0.12122601
7584 0.1245897
7585 0.11874821
7586 0.12152574
7587 0.12279255
7588 0.11757772
7589 0.12330957
7590 0.12134094
7591 0.12252474
7592 0.11996959
7593 0.11611425
7594 0.12115942
7595 0.1241493
7596 0.121197
7597 0.11850868
7598 0.12126614
7599 0.11529932
7600 0.11581597
7601 0.11389861
7602 0.11888394
7603 0.11954599
7604 0.11803599
7605 0.11423337
7606 0.11487572
7607 0.12185303
7608 0.11470459
7609 0.1132351
7610 0.11671008
7611 0.11606992
7612 0.11459751
7613 0.1131198
7614 0.11336189
7615 0.11431036
7616 0.11743415
7617 0.11464767
7618 0.11072574
7619 0.11591449
7620 0.11461794
7621 0.11255262
7622 0.11799093
7623 0.11661594
7624 0.11500105
7625 0.11439628
7626 0.11844391
7627 0.11557078
7628 0.11465698
7629 0.11376288
7630 0.11537522
7631 0.11442857
7632 0.11525171
7633 0.1170961
7634 0.11582108
7635 0.11827023
7636 0.11933765
7637 0.11386778
7638 0.1174617
7639 0.11798874
7640 0.11755054
7641 0.11806646
7642 0.11839192
7643 0.12147813
7644 0.12120776
7645 0.11814417
7646 0.1138946
7647 0.1213517
7648 0.1209467
7649 0.12595611
7650 0.12140041
7651 0.12217958
7652 0.12004257
7653 0.11900818
7654 0.12437698
7655 0.11873963
7656 0.12626333
7657 0.11991012
7658 0.12037058
7659 0.13034343
7660 0.12367626
7661 0.1255285
7662 0.1268473
7663 0.12901642
7664 0.12950953
7665 0.13127621
7666 0.12646164
7667 0.12947688
7668 0.12558906
7669 0.1258078
7670 0.13018125
7671 0.13201597
7672 0.13011102
7673 0.13216958
7674 0.12763431
7675 0.13324411
7676 0.12924446
7677 0.12780799
7678 0.13165038
7679 0.13434983
7680 0.13104379
7681 0.13593535
7682 0.13280335
7683 0.13083181
7684 0.13364802
7685 0.13714524
7686 0.13310017
7687 0.13278146
7688 0.13798991
7689 0.13801964
7690 0.13920235
7691 0.13302501
7692 0.13374361
7693 0.13741123
7694 0.1343294
7695 0.13325414
7696 0.1407087
7697 0.13776077
7698 0.13594356
7699 0.13660598
7700 0.13618346
7701 0.13273494
7702 0.13493307
7703 0.13538714
7704 0.13588446
7705 0.13019694
7706 0.13309871
7707 0.13588664
7708 0.13384887
7709 0.13133988
7710 0.12791289
7711 0.13158909
7712 0.12998751
7713 0.12946904
7714 0.13119777
7715 0.12998787
7716 0.12925668
7717 0.12936414
7718 0.13189101
7719 0.12967026
7720 0.12659737
7721 0.12515578
7722 0.13095002
7723 0.12543509
7724 0.12525102
7725 0.12315596
7726 0.12328166
7727 0.12279511
7728 0.13174743
7729 0.12189845
7730 0.12724409
7731 0.12690604
7732 0.12567353
7733 0.11749891
7734 0.12130227
7735 0.12401321
7736 0.12115978
7737 0.12158339
7738 0.11996558
7739 0.121602
7740 0.12268838
7741 0.11595207
7742 0.12092992
7743 0.11823941
7744 0.11832715
7745 0.12060373
7746 0.11590555
7747 0.11508022
7748 0.11508734
7749 0.11700835
7750 0.12058476
7751 0.11579992
7752 0.11414708
7753 0.11638571
7754 0.11824086
7755 0.11712329
7756 0.1149226
7757 0.11280146
7758 0.11369775
7759 0.11582071
7760 0.11483777
7761 0.11483959
7762 0.11393546
7763 0.11928
7764 0.11489761
7765 0.11253182
7766 0.11297441
7767 0.11627899
7768 0.11739729
7769 0.11443532
7770 0.11249534
7771 0.11454132
7772 0.12154508
7773 0.11563701
7774 0.11874109
7775 0.11287096
7776 0.11200368
7777 0.11852053
7778 0.11730882
7779 0.1153484
7780 0.1200287
7781 0.1159227
7782 0.1155883
7783 0.12084581
7784 0.11978661
7785 0.11817172
7786 0.11610896
7787 0.11957463
7788 0.11821897
7789 0.11555965
7790 0.11829523
7791 0.1195936
7792 0.12675389
7793 0.11546224
7794 0.12124717
7795 0.11686514
7796 0.11895983
7797 0.11753868
7798 0.12393477
7799 0.12053605
7800 0.12572515
7801 0.12037168
7802 0.1253882
7803 0.12590485
7804 0.12409804
7805 0.12239795
7806 0.12464734
7807 0.12407943
7808 0.12497317
7809 0.1233207
7810 0.12788461
7811 0.12528039
7812 0.1266718
7813 0.13218746
7814 0.12880626
7815 0.12904013
7816 0.12529006
7817 0.12431039
7818 0.13077635
7819 0.13239051
7820 0.12568101
7821 0.13581039
7822 0.12781583
7823 0.13387606
7824 0.13282305
7825 0.13027612
7826 0.12874679
7827 0.13133386
7828 0.13355023
7829 0.13011102
7830 0.137127
7831 0.13418583
7832 0.13281156
7833 0.13844106
7834 0.1350283
7835 0.13594393
7836 0.13481102
7837 0.13089091
7838 0.13652899
7839 0.13537638
7840 0.13840385
7841 0.13398424
7842 0.13842574
7843 0.13443649
7844 0.14196876
7845 0.13525069
7846 0.12968211
7847 0.13229273
7848 0.13692468
7849 0.13431973
7850 0.13634565
7851 0.13734793
7852 0.13353053
7853 0.13128406
7854 0.13040108
7855 0.13321547
7856 0.1276905
7857 0.13261107
7858 0.13142872
7859 0.13070684
7860 0.12868768
7861 0.12627118
7862 0.13156482
7863 0.1272408
7864 0.12966023
7865 0.12884384
7866 0.12884493
7867 0.12312768
7868 0.13180508
7869 0.12316782
7870 0.12669624
7871 0.12305143
7872 0.1263779
7873 0.12292755
7874 0.12406155
7875 0.12506019
7876 0.11643223
7877 0.12479238
7878 0.12056396
7879 0.11823685
7880 0.12152356
7881 0.12354345
7882 0.11797944
7883 0.1188199
7884 0.12109995
7885 0.12167935
7886 0.11748322
7887 0.11808507
7888 0.11553886
7889 0.12095856
7890 0.11673415
7891 0.11800133
7892 0.11709574
7893 0.11537376
7894 0.11843278
7895 0.12021059
7896 0.11514499
7897 0.12584903
7898 0.11885274
7899 0.11771984
7900 0.11522307
7901 0.11956314
7902 0.11579919
7903 0.11734385
7904 0.1174409
7905 0.11547118
7906 0.11806719
7907 0.11397304
7908 0.11813669
7909 0.11330917
7910 0.12068035
7911 0.11130405
7912 0.11270842
7913 0.11632915
7914 0.11154213
7915 0.11405185
7916 0.11551989
7917 0.12034559
7918 0.11677028
7919 0.11745914
7920 0.11561055
7921 0.11446433
7922 0.11723931
7923 0.12144127
7924 0.11628938
7925 0.11447327
7926 0.11304099
7927 0.12026386
7928 0.11569283
7929 0.11516688
7930 0.11227332
7931 0.116472
7932 0.11768408
7933 0.1154533
7934 0.11624962
7935 0.11526247
7936 0.1151282
7937 0.11903499
7938 0.11736683
7939 0.12040105
7940 0.12176674
7941 0.12415076
7942 0.12248643
7943 0.11798984
7944 0.12393622
7945 0.11800133
7946 0.11747957
7947 0.12319646
7948 0.12242842
7949 0.11963082
7950 0.12265865
7951 0.12183332
7952 0.12553853
7953 0.12207249
7954 0.12189061
7955 0.12216736
7956 0.12444211
7957 0.12634634
7958 0.12426278
7959 0.12130227
7960 0.12662491
7961 0.12463695
7962 0.12036128
7963 0.12503794
7964 0.12527035
7965 0.12803494
7966 0.12109174
7967 0.12807543
7968 0.12827556
7969 0.13015079
7970 0.13057184
7971 0.12861507
7972 0.13012141
7973 0.13310054
7974 0.12825659
7975 0.13603952
7976 0.1296989
7977 0.13984689
7978 0.13616267
7979 0.13155077
7980 0.13255196
7981 0.13227339
7982 0.13570366
7983 0.13020953
7984 0.13391801
7985 0.13925179
7986 0.14008788
7987 0.13234964
7988 0.13631846
7989 0.13114942
7990 0.13569618
7991 0.13506771
7992 0.1280758
7993 0.13236004
7994 0.12924884
7995 0.13195832
7996 0.13094929
7997 0.13388755
7998 0.13347434
7999 0.13136141
8000 0.13061125
8001 0.13088763
8002 0.13570476
8003 0.13223508
8004 0.12780507
8005 0.1311029
8006 0.13199736
8007 0.13323517
8008 0.13062949
8009 0.12952632
8010 0.13290004
8011 0.12957722
8012 0.12869881
8013 0.12894089
8014 0.12843172
8015 0.12943291
8016 0.12890368
8017 0.12762464
8018 0.12555896
8019 0.1293147
8020 0.12070005
8021 0.12327345
8022 0.12380013
8023 0.12864444
8024 0.12980708
8025 0.1231098
8026 0.12353944
8027 0.12207213
8028 0.11854516
8029 0.12601157
8030 0.12339841
8031 0.12252438
8032 0.12150422
8033 0.12019088
8034 0.11821934
8035 0.1160878
8036 0.12088942
8037 0.11545293
8038 0.12380195
8039 0.11486824
8040 0.12101584
8041 0.11838444
8042 0.11602121
8043 0.11637568
8044 0.11736501
8045 0.1165572
8046 0.11933509
8047 0.11656011
8048 0.11129511
8049 0.1113223
8050 0.11841199
8051 0.11578988
8052 0.11450155
8053 0.11553028
8054 0.11804073
8055 0.11639574
8056 0.12007486
8057 0.11355874
8058 0.11334146
8059 0.11794149
8060 0.11029465
8061 0.11774884
8062 0.11897132
8063 0.11187981
8064 0.11470496
8065 0.11476224
8066 0.11512857
8067 0.11065094
8068 0.11464622
8069 0.11600041
8070 0.11264566
8071 0.11353301
8072 0.11519698
8073 0.11496492
8074 0.11944437
8075 0.11478194
8076 0.11342884
8077 0.11603088
8078 0.11612647
8079 0.11679928
8080 0.11358099
8081 0.11996996
8082 0.11897844
8083 0.11799057
8084 0.11704739
8085 0.11695362
8086 0.12272742
8087 0.11621988
8088 0.11645157
8089 0.12077631
8090 0.11637385
8091 0.12119025
8092 0.11787418
8093 0.12337907
8094 0.12054499
8095 0.1229261
8096 0.12066777
8097 0.12114939
8098 0.12195683
8099 0.12460867
8100 0.12303245
8101 0.12479238
8102 0.12515578
8103 0.12742378
8104 0.12446291
8105 0.1230496
8106 0.12116088
8107 0.12972937
8108 0.12218524
8109 0.12361752
8110 0.12753014
8111 0.12283871
8112 0.12308864
8113 0.1253176
8114 0.13055433
8115 0.12903758
8116 0.13154475
8117 0.12328239
8118 0.12921016
8119 0.13190889
8120 0.13703962
8121 0.12763504
8122 0.13194045
8123 0.13276176
8124 0.13581257
8125 0.13353308
8126 0.12937125
8127 0.13436953
8128 0.13155478
8129 0.12900639
8130 0.13596472
8131 0.13349404
8132 0.13085224
8133 0.13532949
8134 0.13565787
8135 0.13420626
8136 0.13562595
8137 0.13215736
8138 0.12771878
8139 0.13671197
8140 0.13163962
8141 0.13021883
8142 0.13399427
8143 0.12871778
8144 0.13203203
8145 0.13293726
8146 0.13567466
8147 0.12977698
8148 0.12906549
8149 0.13142088
8150 0.13503943
8151 0.12908556
8152 0.13432192
8153 0.12921874
8154 0.13000721
8155 0.12849941
8156 0.12965165
8157 0.1294196
8158 0.12778828
8159 0.12789464
8160 0.12852768
8161 0.12352977
8162 0.1251286
8163 0.12658952
8164 0.12583863
8165 0.13282378
8166 0.12266795
8167 0.12689564
8168 0.12356023
8169 0.12790686
8170 0.13006814
8171 0.12324371
8172 0.12695256
8173 0.12122564
8174 0.12194971
8175 0.12537105
8176 0.11643223
8177 0.12070936
8178 0.12359964
8179 0.12043936
8180 0.11944966
8181 0.1171065
8182 0.12112074
8183 0.12082101
8184 0.11841344
8185 0.11956569
8186 0.11955748
8187 0.11476552
8188 0.11943032
8189 0.12343818
8190 0.11939128
8191 0.11987546
8192 0.11539601
8193 0.11948834
8194 0.11650101
8195 0.11633736
8196 0.11757699
8197 0.11377364
8198 0.11486824
8199 0.11585866
8200 0.11264931
8201 0.11724186
8202 0.11376397
8203 0.1159725
8204 0.11575303
8205 0.11472247
8206 0.11331172
8207 0.11378404
8208 0.11761676
8209 0.11690345
8210 0.11212901
8211 0.11233133
8212 0.11681716
8213 0.11717272
8214 0.12190137
8215 0.11788348
8216 0.11858858
8217 0.11357808
8218 0.11729842
8219 0.11307146
8220 0.11507055
8221 0.11448148
8222 0.11629577
8223 0.1163764
8224 0.11822043
8225 0.11374354
8226 0.11514572
8227 0.11482774
8228 0.11992271
8229 0.11944145
8230 0.11701163
8231 0.11956678
8232 0.11919043
8233 0.1168261
8234 0.11796047
8235 0.11903718
8236 0.11865189
8237 0.12202378
8238 0.11966201
8239 0.11818139
8240 0.11790209
8241 0.11513568
8242 0.12031439
8243 0.12077522
8244 0.12513718
8245 0.11952665
8246 0.12641876
8247 0.12264004
8248 0.1228305
8249 0.12181326
8250 0.12396705
8251 0.12045906
8252 0.12351189
8253 0.11883414
8254 0.12549274
8255 0.12164889
8256 0.12426132
8257 0.12130299
8258 0.1302285
8259 0.12672124
8260 0.125893
8261 0.12417466
8262 0.12900785
8263 0.12539167
8264 0.12546337
8265 0.12737544
8266 0.13050635
8267 0.12916218
8268 0.13037244
8269 0.12756627
8270 0.12828851
8271 0.13034453
8272 0.12761279
8273 0.12873894
8274 0.1320521
8275 0.13166899
8276 0.13122604
8277 0.13250617
8278 0.13269481
8279 0.13386931
8280 0.13503122
8281 0.13175455
8282 0.1367417
8283 0.13405192
8284 0.13092667
8285 0.13589485
8286 0.13083144
8287 0.1353191
8288 0.13514579
8289 0.13115763
8290 0.1273915
8291 0.13405156
8292 0.13791219
8293 0.13149641
8294 0.12871814
8295 0.12949731
8296 0.13480062
8297 0.13078419
8298 0.1366171
8299 0.13375073
8300 0.12698869
8301 0.12654683
8302 0.12487539
8303 0.12782331
8304 0.13466672
8305 0.12808656
8306 0.12637535
8307 0.12827848
8308 0.1267975
8309 0.12310944
8310 0.12770163
8311 0.12178316
8312 0.12592492
8313 0.1263571
8314 0.12904689
8315 0.12084326
8316 0.12750004
8317 0.123006
8318 0.12683909
8319 0.12545479
8320 0.11643041
8321 0.11799057
8322 0.12356278
8323 0.12065098
8324 0.12371639
8325 0.11692097
8326 0.1219468
8327 0.11836328
8328 0.11866265
8329 0.11568353
8330 0.11773918
8331 0.11689196
8332 0.11881626
8333 0.11373351
8334 0.11738179
8335 0.11803782
8336 0.11598035
8337 0.12024853
8338 0.12032588
8339 0.1172207
8340 0.11560727
8341 0.11700196
8342 0.11757626
8343 0.12166038
8344 0.11976618
8345 0.11659806
8346 0.11964231
8347 0.11513532
8348 0.11461009
8349 0.11288775
8350 0.11252179
8351 0.11929824
8352 0.11674984
8353 0.11482062
8354 0.11059968
8355 0.11705815
8356 0.10977618
8357 0.11541608
8358 0.11479946
8359 0.11642366
8360 0.11399347
8361 0.11621422
8362 0.11723037
8363 0.11522197
8364 0.1160026
8365 0.11633773
8366 0.1131946
8367 0.11650174
8368 0.11601045
8369 0.11541608
8370 0.12018979
8371 0.11670332
8372 0.11824013
8373 0.11578952
8374 0.11398271
8375 0.11514608
8376 0.12161167
8377 0.11831037
8378 0.11724004
8379 0.11745348
8380 0.11400205
8381 0.1148385
8382 0.11462506
8383 0.11832715
8384 0.11993055
8385 0.12145843
8386 0.11868874
8387 0.11910341
8388 0.11590482
8389 0.11870169
8390 0.11626968
8391 0.12096714
8392 0.11975834
8393 0.12468383
8394 0.12075624
8395 0.12223431
8396 0.12134203
8397 0.12450377
8398 0.1225605
8399 0.11902003
8400 0.12321507
8401 0.12079346
8402 0.1238793
8403 0.1275108
8404 0.13029545
8405 0.12488469
8406 0.12811484
8407 0.12757994
8408 0.12914102
8409 0.12717057
8410 0.12853845
8411 0.13019055
8412 0.12766077
8413 0.13322623
8414 0.13364802
8415 0.13210299
8416 0.12888397
8417 0.13352414
8418 0.12872215
8419 0.13121747
8420 0.12854666
8421 0.13290789
8422 0.13286064
8423 0.12870993
8424 0.12705454
8425 0.13077562
8426 0.13612727
8427 0.1319368
8428 0.13293762
8429 0.13446586
8430 0.12965731
8431 0.13726985
8432 0.13776259
8433 0.13409096
8434 0.12960185
8435 0.13472291
8436 0.1337157
8437 0.13670412
8438 0.13284093
8439 0.13146594
8440 0.12741047
8441 0.12996708
8442 0.12912424
8443 0.12716163
8444 0.13536817
8445 0.13109068
8446 0.13127548
8447 0.13268842
8448 0.13162137
8449 0.12801669
8450 0.12930649
8451 0.13000612
8452 0.13078601
8453 0.13140975
8454 0.12677962
8455 0.12857639
8456 0.12709796
8457 0.13013363
8458 0.13022704
8459 0.12485824
8460 0.12530939
8461 0.12647094
8462 0.11720064
8463 0.12590558
8464 0.12485751
8465 0.11496949
8466 0.1239344
8467 0.12024489
8468 0.12058293
8469 0.12644485
8470 0.12184938
8471 0.11978698
8472 0.11986214
8473 0.1193537
8474 0.12347467
8475 0.11954672
8476 0.11920082
8477 0.11739328
8478 0.12095747
8479 0.11652746
8480 0.12153395
8481 0.11985357
8482 0.11987072
8483 0.12188988
8484 0.11799987
8485 0.11594495
8486 0.11520482
8487 0.11777895
8488 0.11659697
8489 0.1204587
8490 0.11807613
8491 0.12072012
8492 0.1122558
8493 0.11644482
8494 0.11547263
8495 0.11890364
8496 0.11374573
8497 0.11681005
8498 0.11086184
8499 0.11282298
8500 0.11209107
8501 0.11674018
8502 0.11578131
8503 0.1159174
8504 0.11858603
8505 0.11813414
8506 0.11010128
8507 0.11801027
8508 0.11339655
8509 0.1149828
8510 0.11220527
8511 0.11912238
8512 0.11505012
8513 0.11767477
8514 0.11397413
8515 0.11501145
8516 0.11417682
8517 0.11692425
8518 0.11756696
8519 0.11658766
8520 0.11573187
8521 0.11555108
8522 0.11347463
8523 0.11780467
8524 0.11120481
8525 0.11767332
8526 0.11798017
8527 0.11534949
8528 0.11727306
8529 0.11960327
8530 0.11784736
8531 0.11523492
8532 0.11617226
8533 0.11824907
8534 0.11861139
8535 0.11633591
8536 0.11829523
8537 0.12373464
8538 0.12140826
8539 0.11817027
8540 0.12566678
8541 0.11585611
8542 0.11548869
8543 0.12286133
8544 0.12478198
8545 0.12041966
8546 0.12277322
8547 0.12439814
8548 0.12408983
8549 0.12197508
8550 0.12477268
8551 0.1246187
8552 0.12875043
8553 0.12632025
8554 0.12473108
8555 0.12378407
8556 0.13144022
8557 0.12805537
8558 0.12959291
8559 0.12359142
8560 0.125058
8561 0.13096899
8562 0.12618015
8563 0.12861361
8564 0.13043009
8565 0.12559727
8566 0.13220005
8567 0.1229748
8568 0.12819146
8569 0.13300239
8570 0.13029436
8571 0.12993022
8572 0.1314581
8573 0.1345994
8574 0.12981128
8575 0.13057694
8576 0.1363482
8577 0.13399427
8578 0.12869023
8579 0.13020916
8580 0.13758454
8581 0.13628015
8582 0.13406232
8583 0.13642445
8584 0.13273239
8585 0.13664392
8586 0.13189776
8587 0.13383884
8588 0.13462622
8589 0.1354738
8590 0.13328096
8591 0.13244779
8592 0.13759749
8593 0.13101515
8594 0.13273348
8595 0.13022558
8596 0.13251402
8597 0.13162247
8598 0.13232027
8599 0.13249723
8600 0.12988188
8601 0.13028469
8602 0.12870063
8603 0.12923023
8604 0.12917897
8605 0.12998714
8606 0.13213948
8607 0.11957463
8608 0.12415934
8609 0.12650597
8610 0.12441566
8611 0.13112151
8612 0.12559654
8613 0.12237898
8614 0.12344749
8615 0.12664425
8616 0.12699124
8617 0.12673875
8618 0.12947159
8619 0.12055247
8620 0.126327
8621 0.12354272
8622 0.11666283
8623 0.12226624
8624 0.11774921
8625 0.1183744
8626 0.11841089
8627 0.12070115
8628 0.12208143
8629 0.1226415
8630 0.12302242
8631 0.11555783
8632 0.12132306
8633 0.11897205
8634 0.12049737
8635 0.12189097
8636 0.11823119
8637 0.12016827
8638 0.1179809
8639 0.12438738
8640 0.11287626
8641 0.12500509
8642 0.1181553
8643 0.11410804
8644 0.11657508
8645 0.12044045
8646 0.11979774
8647 0.11753084
8648 0.11576088
8649 0.12074657
8650 0.10900595
8651 0.12180359
8652 0.11274272
8653 0.11425125
8654 0.11170614
8655 0.11795262
8656 0.11941281
8657 0.11284944
8658 0.11798199
8659 0.11684763
8660 0.1129651
8661 0.11368516
8662 0.115608
8663 0.1151729
8664 0.11583932
8665 0.11521194
8666 0.12112184
8667 0.11809656
8668 0.11956642
8669 0.11960327
8670 0.11506581
8671 0.11996777
8672 0.12183077
8673 0.11773024
8674 0.11783732
8675 0.11931576
8676 0.12166859
8677 0.1182551
8678 0.11960363
8679 0.12275643
8680 0.11371599
8681 0.11751934
8682 0.12436804
8683 0.12290073
8684 0.11751789
8685 0.12109283
8686 0.12330063
8687 0.11795116
8688 0.12568466
8689 0.12214766
8690 0.12197289
8691 0.12402215
8692 0.12195574
8693 0.12030472
8694 0.12107952
8695 0.12437807
8696 0.12634816
8697 0.12896205
8698 0.12578207
8699 0.12625184
8700 0.12614512
8701 0.12858606
8702 0.12216699
8703 0.12353195
8704 0.13098724
8705 0.13300676
8706 0.13158379
8707 0.12617449
8708 0.13006486
8709 0.12928533
8710 0.13012963
8711 0.13280408
8712 0.13098797
8713 0.13040966
8714 0.13314997
8715 0.12994774
8716 0.13518592
8717 0.13376441
8718 0.13396563
8719 0.13151429
8720 0.13649214
8721 0.13382242
8722 0.13126472
8723 0.13160058
8724 0.1324467
8725 0.13263825
8726 0.13867348
8727 0.13610793
8728 0.13415317
8729 0.13561555
8730 0.14060489
8731 0.13691319
8732 0.13765405
8733 0.14116058
8734 0.13980602
8735 0.13680866
8736 0.14152581
8737 0.13653008
8738 0.13993993
8739 0.14236372
8740 0.135588
8741 0.13942255
8742 0.13746961
8743 0.13748256
8744 0.13457003
8745 0.14118777
8746 0.13753802
8747 0.13748931
8748 0.13520416
8749 0.13435695
8750 0.13550281
8751 0.14013403
8752 0.13142654
8753 0.13133204
8754 0.13616412
8755 0.13618383
8756 0.13314924
8757 0.13514506
8758 0.13002618
8759 0.13778905
8760 0.13317004
8761 0.12723004
8762 0.13572592
8763 0.13241988
8764 0.12891262
8765 0.1293541
8766 0.12298411
8767 0.13051602
8768 0.13097939
8769 0.1259822
8770 0.13400248
8771 0.128865
8772 0.12780872
8773 0.12696259
8774 0.12620167
8775 0.1306034
8776 0.13058297
8777 0.13018198
8778 0.12596177
8779 0.12253295
8780 0.12123641
8781 0.13092028
8782 0.12848974
8783 0.12659919
8784 0.12871139
8785 0.12487757
8786 0.12358139
8787 0.12586691
8788 0.12159945
8789 0.12296514
8790 0.1223819
8791 0.12193749
8792 0.12169796
8793 0.12753014
8794 0.12757739
8795 0.1316522
8796 0.11949691
8797 0.12595137
8798 0.12868384
8799 0.12124607
8800 0.12999079
8801 0.12823123
8802 0.12746392
8803 0.12146773
8804 0.11998674
8805 0.12092955
8806 0.12321361
8807 0.11727799
8808 0.12394589
8809 0.12275315
8810 0.12442715
8811 0.12313169
8812 0.12229378
8813 0.12222574
8814 0.12171511
8815 0.12094853
8816 0.12348361
8817 0.12597399
8818 0.12567389
8819 0.12457784
8820 0.11932324
8821 0.12160985
8822 0.12692392
8823 0.12448407
8824 0.12319719
8825 0.1266178
8826 0.12588661
8827 0.12553141
8828 0.13026718
8829 0.12705819
8830 0.13016082
8831 0.12916291
8832 0.12479986
8833 0.12948837
8834 0.12845143
8835 0.1274621
8836 0.13125578
8837 0.13153545
8838 0.12689528
8839 0.13159419
8840 0.12641293
8841 0.1318516
8842 0.1308537
8843 0.13214167
8844 0.13101661
8845 0.12599041
8846 0.13357103
8847 0.13316037
8848 0.13136068
8849 0.13435877
8850 0.13089018
8851 0.13142124
8852 0.13146667
8853 0.13050671
8854 0.13197511
8855 0.13431079
8856 0.13656985
8857 0.13623181
8858 0.13901828
8859 0.13444579
8860 0.13374397
8861 0.13455178
8862 0.13428288
8863 0.14052608
8864 0.13748147
8865 0.13912391
8866 0.14371719
8867 0.13763289
8868 0.13932477
8869 0.13946688
8870 0.13902576
8871 0.13435695
8872 0.137451
8873 0.13537346
8874 0.14474483
8875 0.13797203
8876 0.1384303
8877 0.13749493
8878 0.14159008
8879 0.13690489
8880 0.13715074
8881 0.13333199
8882 0.13711386
8883 0.14232057
8884 0.13606432
8885 0.13810376
8886 0.1356574
8887 0.13845788
8888 0.131591
8889 0.13368647
8890 0.13809273
8891 0.13580925
8892 0.13649256
8893 0.13411255
8894 0.13146753
8895 0.13539456
8896 0.13567512
8897 0.13198019
8898 0.13612397
8899 0.13083809
8900 0.13264018
8901 0.13110744
8902 0.12485119
8903 0.13310386
8904 0.12947888
8905 0.13115353
8906 0.12440234
8907 0.13030554
8908 0.12788052
8909 0.12809907
8910 0.12935542
8911 0.13045214
8912 0.13160383
8913 0.13083248
8914 0.12776338
8915 0.12161722
8916 0.12850038
8917 0.12808949
8918 0.12548387
8919 0.11890332
8920 0.12792517
8921 0.12364346
8922 0.12483491
8923 0.12130214
8924 0.12585463
8925 0.12595677
8926 0.12603522
8927 0.11691143
8928 0.12376982
8929 0.12847055
8930 0.11850979
8931 0.1213231
8932 0.1267753
8933 0.12374849
8934 0.12041799
8935 0.12584433
8936 0.12818746
8937 0.12183396
8938 0.12579715
8939 0.12532733
8940 0.12215934
8941 0.12310134
8942 0.12310025
8943 0.11917122
8944 0.12387521
8945 0.12218917
8946 0.12155015
8947 0.11957814
8948 0.12538843
8949 0.1242165
8950 0.12005609
8951 0.12740546
8952 0.11778671
8953 0.12369137
8954 0.12184499
8955 0.11993154
8956 0.11988436
8957 0.1214341
8958 0.12087389
8959 0.12408056
8960 0.12429279
8961 0.12860396
8962 0.12027717
8963 0.12478773
8964 0.12532028
8965 0.12425266
8966 0.12602528
8967 0.12259645
8968 0.12284627
8969 0.12856419
8970 0.12465144
8971 0.1224822
8972 0.12279873
8973 0.12626263
8974 0.12193013
8975 0.12468054
8976 0.12564277
8977 0.12883281
8978 0.12616719
8979 0.12831021
8980 0.12899424
8981 0.12897508
8982 0.12528829
8983 0.13113618
8984 0.13261108
8985 0.12747252
8986 0.1300033
8987 0.13233685
8988 0.1290886
8989 0.12978402
8990 0.12896333
8991 0.13335332
8992 0.12883101
8993 0.13258161
8994 0.13207853
8995 0.13386743
8996 0.13602003
8997 0.12792806
8998 0.13182979
8999 0.13542855
9000 0.13003384
9001 0.13510425
9002 0.13658168
9003 0.13730187
9004 0.13110599
9005 0.12906655
9006 0.1367977
9007 0.1388084
9008 0.13587307
9009 0.13679806
9010 0.14040748
9011 0.13889318
9012 0.13279908
9013 0.13830351
9014 0.13934872
9015 0.14041526
9016 0.14156911
9017 0.14231985
9018 0.13722811
9019 0.13419842
9020 0.13847488
9021 0.13454043
9022 0.12919074
9023 0.1315722
9024 0.13373257
9025 0.13157436
9026 0.13018099
9027 0.13499742
9028 0.13421161
9029 0.13427795
9030 0.13090769
9031 0.13814136
9032 0.12622323
9033 0.12808913
9034 0.1265074
9035 0.12709851
9036 0.13259192
9037 0.13199303
9038 0.13193699
9039 0.13194512
9040 0.13396504
9041 0.12966092
9042 0.1265741
9043 0.13184009
9044 0.1294778
9045 0.12947039
9046 0.12944201
9047 0.12748066
9048 0.12450953
9049 0.12803797
9050 0.1275197
9051 0.12452092
9052 0.12939338
9053 0.12504352
9054 0.12289942
9055 0.12272877
9056 0.11585591
9057 0.12320745
9058 0.11804792
9059 0.1273693
9060 0.12305379
9061 0.12007272
9062 0.12350336
9063 0.11864465
9064 0.11764625
9065 0.12112227
9066 0.11725633
9067 0.12196176
9068 0.11555294
9069 0.12328265
9070 0.12048433
9071 0.11646655
9072 0.12243538
9073 0.12067523
9074 0.12113004
9075 0.11753129
9076 0.11868441
9077 0.1248087
9078 0.11940966
9079 0.11778219
9080 0.11187826
9081 0.11729357
9082 0.11609543
9083 0.11414583
9084 0.11713142
9085 0.11632284
9086 0.11919744
9087 0.11431576
9088 0.11324994
9089 0.11501931
9090 0.11412342
9091 0.11892321
9092 0.11693456
9093 0.11384847
9094 0.11607663
9095 0.11545894
9096 0.11018048
9097 0.11597269
9098 0.11382189
9099 0.11183741
9100 0.11508638
9101 0.11396307
9102 0.1165996
9103 0.115058
9104 0.11493417
9105 0.1144488
9106 0.11887747
9107 0.11532337
9108 0.11651229
9109 0.11771404
9110 0.11728652
9111 0.12027645
9112 0.1217226
9113 0.11912965
9114 0.11741071
9115 0.11733334
9116 0.11482986
9117 0.11883807
9118 0.11776014
9119 0.11953276
9120 0.11676175
9121 0.11944726
9122 0.11961158
9123 0.12262699
9124 0.11963887
9125 0.11924643
9126 0.11651373
9127 0.1190286
9128 0.12284374
9129 0.1246142
9130 0.11921696
9131 0.12120597
9132 0.1245493
9133 0.12443469
9134 0.12606324
9135 0.12442728
9136 0.12373927
9137 0.12302613
9138 0.1213692
9139 0.1184044
9140 0.12381303
9141 0.12578576
9142 0.12015859
9143 0.12430128
9144 0.125212
9145 0.12458581
9146 0.1268317
9147 0.12890657
9148 0.12847127
9149 0.12922201
9150 0.12746891
9151 0.12723264
9152 0.13118264
9153 0.12550015
9154 0.12743728
9155 0.13315718
9156 0.12796566
9157 0.12727802
9158 0.13144059
9159 0.13131388
9160 0.1268335
9161 0.13561908
9162 0.13534088
9163 0.135304
9164 0.13320997
9165 0.13591572
9166 0.13477218
9167 0.13266784
9168 0.12940079
9169 0.13441913
9170 0.1307327
9171 0.12870501
9172 0.12981204
9173 0.13092468
9174 0.1284024
9175 0.13378084
9176 0.13154273
9177 0.13278986
9178 0.1248689
9179 0.13649401
9180 0.12808135
9181 0.12988055
9182 0.12812745
9183 0.12903962
9184 0.12687924
9185 0.12685158
9186 0.13063129
9187 0.13168753
9188 0.12666882
9189 0.12374849
9190 0.12549942
9191 0.12663195
9192 0.12945828
9193 0.1251659
9194 0.12789824
9195 0.12987911
9196 0.1188171
9197 0.12142343
9198 0.12391986
9199 0.12506305
9200 0.11974915
9201 0.12133974
9202 0.1272039
9203 0.12600467
9204 0.12263694
9205 0.12176093
9206 0.12374632
9207 0.11855137
9208 0.11687527
9209 0.12021535
9210 0.12042685
9211 0.1227313
9212 0.11868514
9213 0.12011358
9214 0.11857975
9215 0.11912079
9216 0.11683876
9217 0.1165911
9218 0.11608693
9219 0.12041944
9220 0.1196349
9221 0.11739968
9222 0.11561079
9223 0.11780171
9224 0.10946101
9225 0.11364763
9226 0.11666594
9227 0.11459107
9228 0.118865
9229 0.11350428
9230 0.11832504
9231 0.11259067
9232 0.11443958
9233 0.11822887
9234 0.11527907
9235 0.11820302
9236 0.1145748
9237 0.10855626
9238 0.11364799
9239 0.11021355
9240 0.11146176
9241 0.11629735
9242 0.11417874
9243 0.11408907
9244 0.11169134
9245 0.11552456
9246 0.10879469
9247 0.11229873
9248 0.11694414
9249 0.11506649
9250 0.11837114
9251 0.11199287
9252 0.11737166
9253 0.11790529
9254 0.11186796
9255 0.1117378
9256 0.11441084
9257 0.1104491
9258 0.1150495
9259 0.11503106
9260 0.11638069
9261 0.1154575
9262 0.10953802
9263 0.11471417
9264 0.11622667
9265 0.11684653
9266 0.11301964
9267 0.11978186
9268 0.11763631
9269 0.12290122
9270 0.11992341
9271 0.12055917
9272 0.11820013
9273 0.11607446
9274 0.11683695
9275 0.12127484
9276 0.11870502
9277 0.12347462
9278 0.11848394
9279 0.11499021
9280 0.12131172
9281 0.12243502
9282 0.12214054
9283 0.12583367
9284 0.11876956
9285 0.12295835
9286 0.12231264
9287 0.1225113
9288 0.12363424
9289 0.12445421
9290 0.12118608
9291 0.12512053
9292 0.12447337
9293 0.12312899
9294 0.12526207
9295 0.12774928
9296 0.1259866
9297 0.12902154
9298 0.12428032
9299 0.12777802
9300 0.12420367
9301 0.12593544
9302 0.13397317
9303 0.12717443
9304 0.1279362
9305 0.12623389
9306 0.12640273
9307 0.12856275
9308 0.13124898
9309 0.13184968
9310 0.1308672
9311 0.13134298
9312 0.13828651
9313 0.13568831
9314 0.12872526
9315 0.12863234
9316 0.13206606
9317 0.12960054
9318 0.1308211
9319 0.13045956
9320 0.13285548
9321 0.13285801
9322 0.12962043
9323 0.12751501
9324 0.1306199
9325 0.13397914
9326 0.13142993
9327 0.13197495
9328 0.13183937
9329 0.13024101
9330 0.13320003
9331 0.13352541
9332 0.12420186
9333 0.12717443
9334 0.12655747
9335 0.12866217
9336 0.12533764
9337 0.12887963
9338 0.12965314
9339 0.13028855
9340 0.13244929
9341 0.12055032
9342 0.12318684
9343 0.12454821
9344 0.12401639
9345 0.12096681
9346 0.12324432
9347 0.12617677
9348 0.1215281
9349 0.12138656
9350 0.12594827
9351 0.12085582
9352 0.12202521
9353 0.12144621
9354 0.12087462
9355 0.12170308
9356 0.11943515
9357 0.12581703
9358 0.11575414
9359 0.12215862
9360 0.11739046
9361 0.12166584
9362 0.11804756
9363 0.11413444
9364 0.11809474
9365 0.1184843
9366 0.11497321
9367 0.11858933
9368 0.12096265
9369 0.12002807
9370 0.11838886
9371 0.11566647
9372 0.11802876
9373 0.11300228
9374 0.11110945
9375 0.11787583
9376 0.1129721
9377 0.11161217
9378 0.11195454
9379 0.11234446
9380 0.10977501
9381 0.11432389
9382 0.12109353
9383 0.11677386
9384 0.11391662
9385 0.11413589
9386 0.12041799
9387 0.12099067
9388 0.11383003
9389 0.10822274
9390 0.11859077
9391 0.11355508
9392 0.10861447
9393 0.111405
9394 0.11575558
9395 0.11505908
9396 0.11669685
9397 0.11332514
9398 0.11497285
9399 0.11197443
9400 0.11672631
9401 0.11286852
9402 0.11594431
9403 0.11517333
9404 0.11605819
9405 0.11716269
9406 0.11205035
9407 0.11654392
9408 0.11514205
9409 0.11647794
9410 0.11669252
9411 0.1205035
9412 0.11446724
9413 0.12002663
9414 0.11132438
9415 0.12116801
9416 0.11918008
9417 0.11937875
9418 0.11491392
9419 0.1202647
9420 0.11702676
9421 0.11861771
9422 0.11725525
9423 0.11970413
9424 0.12120958
9425 0.12051235
9426 0.11613375
9427 0.11853293
9428 0.12004687
9429 0.11981441
9430 0.12038672
9431 0.12078839
9432 0.12102538
9433 0.12120525
9434 0.11944509
9435 0.12505383
9436 0.1201792
9437 0.12512758
9438 0.12944309
9439 0.12252016
9440 0.12264291
9441 0.12907974
9442 0.12196629
9443 0.12441336
9444 0.13140335
9445 0.12477562
9446 0.12730676
9447 0.12222533
9448 0.12960235
9449 0.12628921
9450 0.12777477
9451 0.12602167
9452 0.13141294
9453 0.12852767
9454 0.13655257
9455 0.12387792
9456 0.13370816
9457 0.13331499
9458 0.13247622
9459 0.12916344
9460 0.12842934
9461 0.12824947
9462 0.13105773
9463 0.13398167
9464 0.13540794
9465 0.13267561
9466 0.1356198
9467 0.12945864
9468 0.13767588
9469 0.13676118
9470 0.13128441
9471 0.12960343
9472 0.13543072
9473 0.1301537
9474 0.12835522
9475 0.12898141
9476 0.13105953
9477 0.13085056
9478 0.13081368
9479 0.13383019
9480 0.13241946
9481 0.12858227
9482 0.12879521
9483 0.13444082
9484 0.12501623
9485 0.13388098
9486 0.1312394
9487 0.13123018
9488 0.12782231
9489 0.12306157
9490 0.12778616
9491 0.13063093
9492 0.12326023
9493 0.13024101
9494 0.12050169
9495 0.12366299
9496 0.12008194
9497 0.12324649
9498 0.12118572
9499 0.12464402
9500 0.12178045
9501 0.12285368
9502 0.12077736
9503 0.11618979
9504 0.12292291
9505 0.11498949
9506 0.11917972
9507 0.12213946
9508 0.12058828
9509 0.12075151
9510 0.12411997
9511 0.12104526
9512 0.11851124
9513 0.11600957
9514 0.11639063
9515 0.12037081
9516 0.11553306
9517 0.11710413
9518 0.1159698
9519 0.12104382
9520 0.12018914
9521 0.11308526
9522 0.11517333
9523 0.11689696
9524 0.11532445
9525 0.11748699
9526 0.11514531
9527 0.11310334
9528 0.11660177
9529 0.11403755
9530 0.11205993
9531 0.11564947
9532 0.1154575
9533 0.11459957
9534 0.11542839
9535 0.11014468
9536 0.1086602
9537 0.11193755
9538 0.11537055
9539 0.11739679
9540 0.11496291
9541 0.11635411
9542 0.11327615
9543 0.11139325
9544 0.11183144
9545 0.11222986
9546 0.11774351
9547 0.1162104
9548 0.10860905
9549 0.11720066
9550 0.11518291
9551 0.11461023
9552 0.11663159
9553 0.11373386
9554 0.11784889
9555 0.11354513
9556 0.11213405
9557 0.11792373
9558 0.11582862
9559 0.11393469
9560 0.1158673
9561 0.11976089
9562 0.11844995
9563 0.11409648
9564 0.11877136
9565 0.11758949
9566 0.12094276
9567 0.1137062
9568 0.11559976
9569 0.11646583
9570 0.11862729
9571 0.11875148
9572 0.12005501
9573 0.121702
9574 0.12104599
9575 0.11764625
9576 0.12108359
9577 0.12133088
9578 0.12225551
9579 0.11827461
9580 0.12405218
9581 0.12885306
9582 0.12395782
9583 0.12221213
9584 0.1217481
9585 0.12430761
9586 0.12619629
9587 0.12433816
9588 0.12589296
9589 0.12810051
9590 0.12453899
9591 0.12280433
9592 0.1257939
9593 0.1308314
9594 0.1271475
9595 0.12445313
9596 0.13205015
9597 0.12680368
9598 0.12858263
9599 0.13093787
9600 0.13015478
9601 0.12857413
9602 0.13116384
9603 0.12895122
9604 0.13312555
9605 0.12670534
9606 0.13201146
9607 0.12978041
9608 0.13056278
9609 0.12941146
9610 0.12813342
9611 0.13171446
9612 0.13063057
9613 0.1335236
9614 0.13868457
9615 0.13023776
9616 0.13199086
9617 0.13188475
9618 0.12954414
9619 0.12975564
9620 0.12989755
9621 0.13009838
9622 0.13696057
9623 0.13565813
9624 0.13539239
9625 0.12728055
9626 0.13281083
9627 0.13405759
9628 0.12888813
9629 0.12707971
9630 0.12788865
9631 0.12871784
9632 0.13257275
9633 0.13482785
9634 0.12878527
9635 0.13213637
9636 0.12742137
9637 0.13120144
9638 0.12867699
9639 0.12338514
9640 0.12637688
9641 0.12401675
9642 0.12450953
9643 0.12388226
9644 0.12550973
9645 0.12530112
9646 0.12364455
9647 0.12304819
9648 0.12154021
9649 0.12371161
9650 0.12555835
9651 0.12238856
9652 0.12143663
9653 0.12041546
9654 0.1223506
9655 0.11842465
9656 0.11636008
9657 0.12179853
9658 0.12199828
9659 0.11346885
9660 0.1187607
9661 0.11708641
9662 0.12028458
9663 0.11693276
9664 0.11601951
9665 0.11882776
9666 0.1162292
9667 0.11314708
9668 0.11474436
9669 0.11645842
9670 0.11742734
9671 0.1145052
9672 0.11488518
9673 0.11684797
9674 0.11608441
9675 0.11317401
9676 0.11522123
9677 0.11501967
9678 0.11800146
9679 0.10969692
9680 0.11494339
9681 0.11420965
9682 0.11159337
9683 0.11178354
9684 0.11596383
9685 0.11501967
9686 0.11227632
9687 0.11348801
9688 0.11612562
9689 0.11693167
9690 0.11336057
9691 0.11508674
9692 0.11345963
9693 0.11126943
9694 0.11527022
9695 0.11457299
9696 0.11343939
9697 0.11925709
9698 0.11114668
9699 0.11854431
9700 0.11497213
9701 0.10970722
9702 0.11179312
9703 0.11600848
9704 0.11659327
9705 0.11464602
9706 0.11843007
9707 0.11738197
9708 0.11687672
9709 0.12006495
9710 0.11634236
9711 0.11577185
9712 0.1189346
9713 0.11812457
9714 0.11808625
9715 0.12000041
9716 0.11602837
9717 0.11912296
9718 0.12325354
9719 0.12141711
9720 0.12202738
9721 0.12015118
9722 0.12168392
9723 0.12732664
9724 0.12225515
9725 0.1189966
9726 0.12344732
9727 0.1227774
9728 0.11970413
9729 0.12176798
9730 0.12225371
9731 0.11683623
9732 0.12646166
9733 0.12591845
9734 0.12346251
9735 0.12176834
9736 0.12527021
9737 0.12872742
9738 0.12541139
9739 0.12369101
9740 0.12895664
9741 0.12868802
9742 0.12640056
9743 0.12526027
9744 0.12748879
9745 0.12743095
9746 0.12725958
9747 0.12689732
9748 0.13373582
9749 0.13499073
9750 0.12885903
9751 0.13309825
9752 0.12969671
9753 0.13351366
9754 0.13566554
9755 0.12670715
9756 0.13064864
9757 0.12936428
9758 0.1341619
9759 0.13110599
9760 0.13361833
9761 0.13486943
9762 0.13475157
9763 0.13285729
9764 0.13328517
9765 0.13022998
9766 0.1356198
9767 0.12973467
9768 0.12965911
9769 0.13355976
9770 0.12929685
9771 0.12942881
9772 0.13338839
9773 0.1315073
9774 0.13253515
9775 0.12655674
9776 0.13146897
9777 0.13251563
9778 0.12965983
9779 0.12813559
9780 0.12896369
9781 0.12905028
9782 0.13009802
9783 0.12381194
9784 0.12885722
9785 0.12710701
9786 0.13013815
9787 0.12988941
9788 0.12481539
9789 0.13028041
9790 0.1289485
9791 0.1221767
9792 0.11995703
9793 0.12870121
9794 0.12087425
9795 0.12233957
9796 0.12415902
9797 0.12275932
9798 0.12368106
9799 0.12342527
9800 0.12422536
9801 0.12091294
9802 0.12309031
9803 0.12293033
9804 0.11724422
9805 0.11728471
9806 0.12136107
9807 0.11360117
9808 0.12177937
9809 0.11611423
9810 0.11903746
9811 0.11858047
9812 0.12239778
9813 0.11530457
9814 0.11640057
9815 0.11524708
9816 0.11738269
9817 0.11436149
9818 0.11074574
9819 0.11918117
9820 0.11679085
9821 0.11430617
9822 0.11539821
9823 0.11708641
9824 0.11243214
9825 0.11949227
9826 0.11489585
9827 0.11290575
9828 0.11421217
9829 0.11705025
9830 0.11618202
9831 0.11180198
9832 0.11153733
9833 0.11435336
9834 0.11454208
9835 0.11747741
9836 0.10956495
9837 0.11320167
9838 0.11496327
9839 0.11451659
9840 0.11732521
9841 0.1123441
9842 0.11353592
9843 0.11462234
9844 0.11181969
9845 0.11643853
9846 0.11873268
9847 0.1117651
9848 0.11456449
9849 0.11348548
9850 0.11828347
9851 0.11345005
9852 0.1180745
9853 0.1157066
9854 0.11351567
9855 0.11794145
9856 0.11891327
9857 0.11419084
9858 0.11998089
9859 0.11721982
9860 0.11882035
9861 0.11402869
9862 0.11927625
9863 0.11843604
9864 0.12003729
9865 0.12013021
9866 0.11936067
9867 0.12385316
9868 0.12235982
9869 0.11923432
9870 0.11806528
9871 0.12516916
9872 0.12261777
9873 0.12382658
9874 0.11709346
9875 0.11868405
9876 0.12360695
9877 0.12075856
9878 0.12675866
9879 0.12433672
9880 0.1257563
9881 0.12587379
9882 0.12021463
9883 0.12748066
9884 0.12275643
9885 0.12762545
9886 0.12748771
9887 0.12374849
9888 0.12775597
9889 0.12522194
9890 0.13093534
9891 0.13186667
9892 0.12571906
9893 0.13060182
9894 0.13102265
9895 0.12915206
9896 0.12944381
9897 0.13115245
9898 0.13176381
9899 0.1306763
9900 0.13259228
9901 0.13555527
9902 0.12812276
9903 0.13550339
9904 0.12993587
9905 0.13488426
9906 0.13630492
9907 0.1335406
9908 0.13564891
9909 0.13215265
9910 0.13531322
9911 0.13717099
9912 0.13779157
9913 0.13695135
9914 0.13263729
9915 0.13241385
9916 0.13296448
9917 0.13126561
9918 0.13742678
9919 0.13334229
9920 0.13078983
9921 0.1280405
9922 0.13348672
9923 0.12762889
9924 0.12577293
9925 0.12825236
9926 0.13228153
9927 0.13324576
9928 0.13238511
9929 0.12960416
9930 0.12711803
9931 0.122815
9932 0.1301452
9933 0.12599582
9934 0.12814517
9935 0.12749024
9936 0.12799188
9937 0.12523441
9938 0.12369914
9939 0.12498459
9940 0.1243481
9941 0.12543489
9942 0.12256843
9943 0.12013274
9944 0.12472953
9945 0.12067234
9946 0.12369173
9947 0.12196881
9948 0.11604536
9949 0.12548351
9950 0.12072205
9951 0.12148489
9952 0.11964593
9953 0.12294063
9954 0.11975348
9955 0.12189361
9956 0.12298781
9957 0.12085654
9958 0.12159553
9959 0.11762004
9960 0.11646547
9961 0.12055284
9962 0.11903854
9963 0.12021752
9964 0.11278193
9965 0.11903782
9966 0.12066709
9967 0.11353411
9968 0.1158194
9969 0.11835053
9970 0.1151811
9971 0.11796314
9972 0.11898991
9973 0.11069892
9974 0.10965932
9975 0.11329676
9976 0.11565833
9977 0.11460915
9978 0.11371795
9979 0.11094802
9980 0.11741035
9981 0.11305941
9982 0.11600993
9983 0.11258615
9984 0.11161886
9985 0.11323783
9986 0.11767716
9987 0.11542062
9988 0.11553414
9989 0.11487885
9990 0.11604861
9991 0.1139826
9992 0.11667624
9993 0.1164492
9994 0.11724042
9995 0.11342022
9996 0.11265105
9997 0.11537308
9998 0.11022205
9999 0.1168675
10000 0.1169239
10001 0.11322789
10002 0.11430617
10003 0.11682881
10004 0.12069511
10005 0.11622776
10006 0.11941563
10007 0.1206557
10008 0.12491011
10009 0.11698843
10010 0.11591448
10011 0.11656869
10012 0.11459071
10013 0.12109461
10014 0.12254149
10015 0.12547285
10016 0.12273058
10017 0.12202558
10018 0.11964484
10019 0.11768349
10020 0.12472916
10021 0.12512197
10022 0.11741523
10023 0.12338659
10024 0.12112299
10025 0.12497013
10026 0.11952065
10027 0.1242626
10028 0.1190154
10029 0.12715744
10030 0.1253192
10031 0.12585211
10032 0.12966978
10033 0.12834456
10034 0.12761226
10035 0.12397554
10036 0.12749024
10037 0.12638537
10038 0.12596671
10039 0.1316201
10040 0.13195506
10041 0.13141149
10042 0.12810757
10043 0.1305993
10044 0.13054578
10045 0.12756255
10046 0.13005084
10047 0.12649854
10048 0.13025872
10049 0.13534341
10050 0.13060255
10051 0.13143843
10052 0.13226617
10053 0.13387737
10054 0.1377433
10055 0.13325859
10056 0.13579009
10057 0.13616265
10058 0.13397101
10059 0.12949552
10060 0.13701733
10061 0.13553213
10062 0.13541228
10063 0.13042793
10064 0.13395998
10065 0.13638084
10066 0.14118733
10067 0.13329728
10068 0.13333199
10069 0.13382946
10070 0.12786949
10071 0.13751228
10072 0.12702964
10073 0.13323763
10074 0.13494571
10075 0.13046064
10076 0.13128061
10077 0.13268664
10078 0.13191313
10079 0.12560409
10080 0.12478268
10081 0.12918405
10082 0.12675577
10083 0.13042937
10084 0.12758316
10085 0.12485408
10086 0.12881148
10087 0.12515777
10088 0.12718582
10089 0.12312755
10090 0.1241536
10091 0.1212273
10092 0.12679554
10093 0.12036087
10094 0.12420584
10095 0.12551117
10096 0.11834059
10097 0.12587379
10098 0.12077917
10099 0.12409304
10100 0.12331916
10101 0.1184552
10102 0.12077103
10103 0.1214426
10104 0.12093174
10105 0.1112584
10106 0.12024734
10107 0.11983646
10108 0.12072132
10109 0.11734997
10110 0.11667697
10111 0.12075296
10112 0.11824587
10113 0.11333472
10114 0.11743765
10115 0.11765583
10116 0.1158194
10117 0.11378212
10118 0.11702748
10119 0.11397157
10120 0.1156097
10121 0.11369554
10122 0.11603831
10123 0.12259753
10124 0.11608657
10125 0.11503811
10126 0.11431684
10127 0.11674439
10128 0.11697325
10129 0.11261942
10130 0.11248854
10131 0.11368848
10132 0.11630585
10133 0.11111578
10134 0.11523678
10135 0.11743873
10136 0.11617172
10137 0.11383889
10138 0.1121749
10139 0.11400104
10140 0.11777225
10141 0.11851557
10142 0.11458293
10143 0.11453358
10144 0.11082347
10145 0.1135699
10146 0.11985742
10147 0.11981024
10148 0.11412631
10149 0.11722271
10150 0.11818983
10151 0.1128696
10152 0.11653398
10153 0.11821712
10154 0.11690293
10155 0.11761679
10156 0.12093174
10157 0.1130576
10158 0.11757955
10159 0.12168392
10160 0.11846695
10161 0.11630476
10162 0.11513067
10163 0.12180666
10164 0.12428248
10165 0.12285476
10166 0.11927481
10167 0.11998794
10168 0.12674691
10169 0.12736786
10170 0.12471922
10171 0.12359664
10172 0.12101833
10173 0.12339617
10174 0.12221611
10175 0.12441408
10176 0.13176489
10177 0.12365196
10178 0.12812673
10179 0.12388154
10180 0.12533058
10181 0.12284338
10182 0.12449887
10183 0.1296978
10184 0.12953673
10185 0.12710773
10186 0.12747921
10187 0.1269463
10188 0.13262627
10189 0.12979288
10190 0.13194259
10191 0.13498151
10192 0.13266006
10193 0.13656143
10194 0.13323799
10195 0.1331532
10196 0.13750667
10197 0.1277538
10198 0.13249539
10199 0.1366661
10200 0.13717876
10201 0.13067594
10202 0.1336364
10203 0.131591
10204 0.13918874
10205 0.13282113
10206 0.13326637
10207 0.13600828
10208 0.13368575
10209 0.13553358
10210 0.13710356
10211 0.1356556
10212 0.13394299
10213 0.13380886
10214 0.13572158
10215 0.13122801
10216 0.13426765
10217 0.13442835
10218 0.13112407
10219 0.13155412
10220 0.13607751
10221 0.13021154
10222 0.1288395
10223 0.13034423
10224 0.13467745
10225 0.13155412
10226 0.12467801
10227 0.126716
10228 0.12479334
10229 0.12729049
10230 0.12746475
10231 0.12613736
10232 0.12104165
10233 0.12583294
10234 0.12441445
10235 0.12447301
10236 0.12481539
10237 0.12787347
10238 0.12483311
10239 0.1192166
10240 0.12155087
10241 0.11948341
10242 0.12224629
10243 0.12584433
10244 0.1206181
10245 0.12463227
10246 0.12135004
10247 0.12038817
10248 0.12032146
10249 0.11951396
10250 0.12377723
10251 0.12004507
10252 0.11888489
10253 0.11393325
10254 0.11771368
10255 0.12177648
10256 0.11958953
10257 0.12222641
10258 0.11901124
10259 0.11456233
10260 0.11879794
10261 0.11610429
10262 0.11756219
10263 0.11549546
10264 0.11149864
10265 0.11570696
10266 0.11102105
10267 0.11382189
10268 0.11577402
10269 0.11682881
10270 0.1141142
10271 0.1157733
10272 0.11396416
10273 0.11210639
10274 0.11424092
10275 0.11362142
10276 0.11383925
10277 0.11185024
10278 0.11540254
10279 0.11210711
10280 0.11725706
10281 0.11649746
10282 0.11342022
10283 0.11058467
10284 0.11699982
10285 0.1135455
10286 0.10868786
10287 0.1150598
10288 0.11442114
10289 0.11538302
10290 0.11143935
10291 0.1144027
10292 0.11523895
10293 0.11224866
10294 0.11364619
10295 0.1155345
10296 0.11667624
10297 0.11609579
10298 0.12086576
10299 0.11947708
10300 0.11674475
10301 0.11495225
10302 0.12108322
10303 0.11672234
10304 0.11611315
10305 0.11915098
10306 0.11675397
10307 0.11851377
10308 0.11454316
10309 0.11853401
10310 0.12034135
10311 0.11794923
10312 0.12147351
10313 0.12252088
10314 0.11967467
10315 0.12449362
10316 0.11916978
10317 0.11878944
10318 0.12494916
10319 0.11976017
10320 0.11902535
10321 0.12242399
10322 0.1298068
10323 0.12744161
10324 0.11982579
10325 0.12378428
10326 0.12427182
10327 0.12919507
10328 0.12970774
10329 0.12702439
10330 0.13027789
10331 0.13258486
10332 0.12891651
10333 0.12677566
10334 0.13263837
10335 0.1262225
10336 0.1310467
10337 0.12833642
10338 0.1316201
10339 0.13359067
10340 0.13438045
10341 0.13016292
10342 0.13461672
10343 0.13182799
10344 0.13265754
10345 0.13230522
10346 0.1311407
10347 0.13477851
10348 0.12754483
10349 0.13217289
10350 0.13576315
10351 0.14271013
10352 0.1367225
10353 0.13630275
10354 0.13203696
10355 0.13433363
10356 0.13703613
10357 0.13115173
10358 0.13240916
10359 0.13658096
10360 0.13340936
10361 0.12967791
10362 0.13375354
10363 0.13436093
10364 0.13376059
10365 0.13250605
10366 0.1334296
10367 0.13398131
10368 0.13398167
10369 0.13172549
10370 0.12961012
10371 0.13064123
10372 0.13044745
10373 0.12780351
10374 0.1323542
10375 0.12705025
10376 0.12790709
10377 0.13016436
10378 0.13046986
10379 0.12559017
10380 0.12484269
10381 0.12779104
10382 0.12448007
10383 0.12391914
10384 0.12401531
10385 0.12404513
10386 0.12520531
10387 0.12460678
10388 0.1181224
10389 0.12058611
10390 0.12734978
10391 0.12274829
10392 0.12483347
10393 0.12171086
10394 0.11910271
10395 0.11865603
10396 0.1221118
10397 0.12292147
10398 0.12515813
10399 0.12078098
10400 0.11649457
10401 0.11685575
10402 0.11687527
10403 0.11425719
10404 0.12468451
10405 0.11881927
10406 0.11630585
10407 0.12258831
10408 0.11151744
10409 0.11734292
10410 0.11655314
10411 0.1180284
10412 0.11881077
10413 0.11605639
10414 0.11551462
10415 0.11410715
10416 0.1122398
10417 0.11443778
10418 0.12328517
10419 0.11130739
10420 0.11514422
10421 0.11585627
10422 0.11718222
10423 0.11325066
10424 0.11598371
10425 0.11596311
10426 0.11263966
10427 0.11377399
10428 0.11839988
10429 0.11219153
10430 0.11495441
10431 0.11652404
10432 0.11522159
10433 0.11769633
10434 0.11274397
10435 0.11485752
10436 0.11686497
10437 0.11497954
10438 0.11447085
10439 0.1190577
10440 0.11425863
10441 0.11164163
10442 0.11706689
10443 0.11352381
10444 0.11732412
10445 0.11603831
10446 0.11271667
10447 0.11652404
10448 0.11457118
10449 0.12117975
10450 0.11519918
10451 0.11959838
10452 0.11482914
10453 0.11714281
10454 0.11815078
10455 0.11889555
10456 0.1205035
10457 0.11826539
10458 0.11794145
10459 0.1205223
10460 0.12288206
10461 0.12328337
10462 0.12128334
10463 0.12377651
10464 0.12411997
10465 0.11996625
10466 0.12603342
10467 0.12928166
10468 0.11822743
10469 0.11581795
10470 0.12071355
10471 0.1277979
10472 0.12530781
10473 0.1244882
10474 0.12849821
10475 0.12731037
10476 0.12333869
10477 0.12894525
10478 0.12708152
10479 0.12487251
10480 0.12582264
10481 0.12962296
10482 0.12920321
10483 0.12984928
10484 0.13088039
10485 0.13321919
10486 0.12975347
10487 0.12830515
10488 0.13208811
10489 0.13402849
10490 0.12447898
10491 0.13194223
10492 0.13267453
10493 0.13061882
10494 0.13097222
10495 0.13599128
10496 0.13455218
10497 0.13786605
10498 0.13715255
10499 0.1350088
10500 0.13333343
10501 0.13088527
10502 0.13497084
10503 0.13656432
10504 0.13102229
10505 0.13620984
10506 0.13528339
10507 0.12963037
10508 0.13346937
10509 0.12929468
10510 0.13340972
10511 0.13248508
10512 0.13878671
10513 0.12960163
10514 0.12737563
10515 0.13259933
10516 0.13026867
10517 0.1315722
10518 0.13101796
10519 0.13746582
10520 0.13129724
10521 0.13001107
10522 0.1261849
10523 0.13000438
10524 0.13123831
10525 0.13017286
10526 0.12828779
10527 0.12484233
10528 0.12296612
10529 0.12501334
10530 0.12786913
10531 0.12580384
10532 0.12253824
10533 0.12610898
10534 0.12665075
10535 0.12063474
10536 0.12433852
10537 0.12051344
10538 0.12572792
10539 0.11909313
10540 0.12012099
10541 0.12345402
10542 0.11766578
10543 0.12041799
10544 0.12167326
10545 0.11650596
10546 0.12218556
10547 0.12023487
10548 0.12140789
10549 0.11887603
10550 0.11505583
10551 0.12005501
10552 0.12301764
10553 0.12009225
10554 0.11742843
10555 0.12016076
10556 0.11424833
10557 0.11476027
10558 0.11286038
10559 0.11780027
10560 0.11845628
10561 0.11696005
10562 0.11319209
10563 0.11382858
10564 0.12074229
10565 0.11365902
10566 0.11220292
10567 0.11564622
10568 0.1150119
10569 0.11355291
10570 0.11208867
10571 0.11232855
10572 0.11326838
10573 0.11636369
10574 0.11360262
10575 0.10971644
10576 0.11485788
10577 0.11357315
10578 0.11152666
10579 0.1169154
10580 0.11555294
10581 0.11395277
10582 0.11335352
10583 0.11736425
10584 0.11451731
10585 0.11361184
10586 0.11272589
10587 0.11432353
10588 0.11338551
10589 0.11420115
10590 0.11602873
10591 0.11476533
10592 0.11719216
10593 0.11824984
10594 0.11282983
10595 0.11639099
10596 0.11691323
10597 0.11647902
10598 0.11699024
10599 0.11731273
10600 0.12037081
10601 0.12010291
10602 0.11706725
10603 0.11285641
10604 0.12024554
10605 0.11984423
10606 0.12480798
10607 0.1202938
10608 0.12106587
10609 0.11894834
10610 0.11792337
10611 0.12324324
10612 0.11765728
10613 0.12511239
10614 0.1188171
10615 0.11927336
10616 0.12915531
10617 0.1225489
10618 0.12438426
10619 0.12569104
10620 0.12784039
10621 0.12832901
10622 0.13007958
10623 0.12530889
10624 0.12829665
10625 0.12444427
10626 0.12466102
10627 0.1289946
10628 0.1308126
10629 0.12892501
10630 0.13096481
10631 0.12647088
10632 0.13202954
10633 0.12806635
10634 0.12664297
10635 0.13045034
10636 0.13312519
10637 0.12984928
10638 0.13469625
10639 0.1315928
10640 0.12963923
10641 0.13242977
10642 0.13589512
10643 0.13188691
10644 0.13157111
10645 0.13673208
10646 0.13676154
10647 0.13793347
10648 0.13181244
10649 0.13252449
10650 0.13615868
10651 0.13310494
10652 0.13203948
10653 0.13942609
10654 0.13650503
10655 0.13470439
10656 0.13536076
10657 0.1349421
10658 0.13152501
10659 0.13370311
10660 0.13415304
10661 0.13464582
10662 0.12901015
10663 0.13188547
10664 0.13464799
10665 0.13262879
10666 0.13014267
10667 0.12674691
10668 0.1303896
10669 0.12880263
10670 0.12828888
10671 0.13000185
10672 0.12880299
10673 0.12807846
10674 0.12818494
10675 0.13068877
10676 0.12848827
10677 0.12544338
10678 0.12401494
10679 0.12975636
10680 0.1242917
10681 0.12410931
10682 0.12203335
10683 0.1221579
10684 0.12167578
10685 0.13054651
10686 0.12078731
10687 0.12608421
10688 0.12574925
10689 0.12452797
10690 0.11642787
10691 0.12019655
10692 0.12288278
10693 0.12005537
10694 0.12047511
10695 0.11887205
10696 0.12049355
10697 0.12157004
10698 0.11489512
10699 0.1198276
10700 0.11716161
10701 0.11724856
10702 0.11950438
10703 0.11484903
10704 0.11403122
10705 0.11403828
10706 0.11594178
10707 0.11948558
10708 0.11474436
10709 0.11310659
10710 0.11532481
10711 0.11716306
10712 0.11605566
10713 0.11387504
10714 0.11177323
10715 0.11266135
10716 0.11476497
10717 0.11379098
10718 0.11379279
10719 0.1128969
10720 0.11819272
10721 0.11385027
10722 0.11150606
10723 0.1119446
10724 0.11521906
10725 0.11632718
10726 0.1133922
10727 0.1114699
10728 0.11349723
10729 0.12043715
10730 0.11458293
10731 0.11765872
10732 0.1118421
10733 0.11098273
10734 0.11744017
10735 0.1162395
10736 0.11429696
10737 0.1189346
10738 0.11486602
10739 0.11453467
10740 0.11974426
10741 0.11869472
10742 0.11709455
10743 0.11505058
10744 0.11848466
10745 0.11714137
10746 0.11450629
10747 0.11721693
10748 0.11850346
10749 0.12559848
10750 0.11440976
10751 0.12014196
10752 0.11579987
10753 0.11787547
10754 0.11646727
10755 0.12280506
10756 0.11943732
10757 0.12457912
10758 0.11927444
10759 0.12424524
10760 0.12475718
10761 0.12296684
10762 0.12128225
10763 0.12351114
10764 0.1229484
10765 0.12383399
10766 0.12219658
10767 0.12671889
10768 0.12413841
10769 0.12551714
10770 0.13098252
10771 0.12763214
10772 0.12786389
10773 0.12414799
10774 0.12317726
10775 0.12958427
10776 0.13118372
10777 0.12453538
10778 0.13457243
10779 0.12665075
10780 0.13265573
10781 0.13161232
10782 0.1290886
10783 0.12757321
10784 0.1301367
10785 0.13233287
10786 0.12892501
10787 0.13587704
10788 0.13296267
10789 0.13160094
10790 0.13717912
10791 0.13379747
10792 0.13470475
10793 0.13358217
10794 0.1296978
10795 0.13528448
10796 0.13414238
10797 0.13714225
10798 0.13276292
10799 0.13716394
10800 0.13321105
10801 0.14067466
10802 0.13401783
10803 0.12850002
10804 0.13108683
10805 0.13567657
10806 0.13309536
10807 0.13510281
10808 0.13609595
10809 0.13231335
10810 0.13008735
10811 0.12921243
10812 0.13200116
10813 0.12652656
10814 0.13140227
10815 0.1302307
10816 0.1295154
10817 0.12751465
10818 0.12512017
10819 0.13036556
10820 0.12608096
10821 0.12847833
10822 0.12766938
10823 0.12767047
10824 0.12200533
10825 0.13060363
10826 0.1220451
10827 0.12554136
10828 0.12192977
10829 0.12522592
10830 0.12180703
10831 0.12293069
10832 0.12392022
10833 0.11537091
10834 0.12365485
10835 0.11946498
10836 0.11715908
10837 0.12041582
10838 0.1224173
10839 0.11690401
10840 0.11773682
10841 0.11999608
10842 0.1205702
10843 0.11641232
10844 0.11700868
10845 0.11448568
10846 0.11985598
10847 0.11567008
10848 0.1169257
10849 0.11602837
10850 0.11432209
10851 0.11735322
10852 0.11911482
10853 0.1140954
10854 0.12470187
10855 0.11776936
10856 0.11664678
10857 0.11417277
10858 0.11847328
10859 0.11474364
10860 0.11627421
10861 0.11637038
10862 0.11441862
10863 0.11699096
10864 0.11293414
10865 0.11705983
10866 0.11227632
10867 0.11958031
10868 0.11028948
10869 0.11168104
10870 0.11526877
10871 0.11052538
10872 0.11301223
10873 0.11446688
10874 0.11924859
10875 0.11570587
10876 0.11638846
10877 0.11455672
10878 0.11342095
10879 0.11617063
10880 0.12033429
10881 0.11522936
10882 0.1134298
10883 0.11201058
10884 0.11916761
10885 0.11463825
10886 0.11411709
10887 0.11124991
10888 0.11541032
10889 0.11661135
10890 0.1144009
10891 0.11518996
10892 0.11421181
10893 0.11407877
10894 0.11794995
10895 0.11629699
10896 0.11930355
10897 0.12065679
10898 0.12301908
10899 0.12136992
10900 0.11691432
10901 0.1228065
10902 0.1169257
10903 0.11640871
10904 0.12207348
10905 0.12131244
10906 0.11854034
10907 0.12154057
10908 0.12072277
10909 0.1243942
10910 0.12095976
10911 0.12077953
10912 0.12105376
10913 0.12330778
10914 0.12519465
10915 0.12313008
10916 0.12019655
10917 0.12547068
10918 0.12350084
10919 0.11926414
10920 0.12389817
10921 0.12412847
10922 0.12686785
10923 0.11998794
10924 0.12690798
10925 0.12710629
10926 0.12896441
10927 0.12938163
10928 0.1274427
10929 0.12893531
10930 0.13188728
10931 0.12708749
10932 0.13479947
10933 0.12851665
10934 0.13857213
10935 0.13492149
10936 0.13035164
10937 0.1313437
10938 0.13106767
10939 0.13446668
10940 0.12902262
10941 0.1326973
10942 0.13798246
10943 0.13881093
10944 0.13114323
10945 0.13507587
10946 0.12995395
10947 0.13445926
10948 0.13383652
10949 0.12690834
10950 0.13115353
10951 0.12807069
10952 0.13075548
10953 0.12975564
10954 0.13266712
10955 0.13225767
10956 0.130164
10957 0.12942068
10958 0.12969454
10959 0.13446776
10960 0.13102971
10961 0.12664008
10962 0.12990785
10963 0.13079416
10964 0.13202068
10965 0.12943875
10966 0.12834564
10967 0.13168861
10968 0.12839607
10969 0.12752567
10970 0.12776555
10971 0.12726102
10972 0.12825308
10973 0.12772867
10974 0.1264613
10975 0.12441445
10976 0.12813595
10977 0.11959983
10978 0.12214976
10979 0.12267165
10980 0.1274718
10981 0.12862384
10982 0.12198761
10983 0.12241333
10984 0.1209594
10985 0.11746458
10986 0.12486293
10987 0.12227359
10988 0.12140752
10989 0.12039666
10990 0.1190953
10991 0.11714173
10992 0.11502961
10993 0.11978747
10994 0.11440054
10995 0.12267345
10996 0.11382117
10997 0.11991274
10998 0.11730532
10999 0.11496363
11000 0.11531487
11001 0.11629518
11002 0.11549474
11003 0.11824731
11004 0.11549763
11005 0.11028062
11006 0.11030755
11007 0.11733262
11008 0.11473442
11009 0.11345782
11010 0.11447718
11011 0.11696475
11012 0.11533475
11013 0.11898033
11014 0.11252361
11015 0.11230831
11016 0.11686641
11017 0.10928928
11018 0.11667552
11019 0.11788686
11020 0.11085999
11021 0.11365938
11022 0.11371614
11023 0.11407913
11024 0.10964232
11025 0.11360117
11026 0.11494303
11027 0.11161886
11028 0.11249812
11029 0.11414691
11030 0.11391698
11031 0.11835559
11032 0.11373567
11033 0.1123949
11034 0.11497321
11035 0.11506794
11036 0.11573461
11037 0.11254566
11038 0.11887639
11039 0.11789391
11040 0.11691504
11041 0.11598046
11042 0.11588755
11043 0.12160872
11044 0.11516049
11045 0.11539007
11046 0.11967539
11047 0.11531306
11048 0.12008556
11049 0.11679971
11050 0.12225443
11051 0.11944618
11052 0.12180558
11053 0.11956784
11054 0.12004507
11055 0.12084515
11056 0.12347282
11057 0.12191097
11058 0.12365485
11059 0.12401494
11060 0.12626227
11061 0.12332838
11062 0.12192796
11063 0.12005645
11064 0.12854684
11065 0.12107148
11066 0.1224907
11067 0.12636766
11068 0.12171899
11069 0.12196665
11070 0.12417529
11071 0.12936428
11072 0.12786136
11073 0.13034567
11074 0.12215862
11075 0.12803237
11076 0.13070649
11077 0.13579045
11078 0.1264716
11079 0.13073776
11080 0.13155159
11081 0.13457459
11082 0.13231588
11083 0.12819199
11084 0.13314471
11085 0.13035562
11086 0.12783045
11087 0.13472536
11088 0.1322772
11089 0.12965947
11090 0.13409592
11091 0.1344213
11092 0.13298292
11093 0.13438967
11094 0.1309527
11095 0.12655458
11096 0.13546579
11097 0.13043967
11098 0.12903184
11099 0.13277287
11100 0.12754447
11101 0.13082851
11102 0.13172549
11103 0.13443793
11104 0.12859402
11105 0.12788902
11106 0.13022293
11107 0.1338085
11108 0.1279089
11109 0.13309753
11110 0.12804086
11111 0.12882215
11112 0.12732809
11113 0.12846983
11114 0.12823989
11115 0.12662345
11116 0.12672884
11117 0.12735611
11118 0.12240375
11119 0.12398801
11120 0.12543561
11121 0.12469156
11122 0.13161305
11123 0.12154979
11124 0.12573894
11125 0.12243394
11126 0.12674095
11127 0.12888252
11128 0.1221203
11129 0.12579534
11130 0.12012063
11131 0.1208381
11132 0.12422825
11133 0.11537091
11134 0.11960905
11135 0.12247298
11136 0.11934151
11137 0.11836084
11138 0.11603903
11139 0.12001668
11140 0.11971968
11141 0.11733406
11142 0.1184758
11143 0.11846767
11144 0.11371939
11145 0.11834167
11146 0.122313
11147 0.11830299
11148 0.11878275
11149 0.11434414
11150 0.11839916
11151 0.11543906
11152 0.11527691
11153 0.11650524
11154 0.11273655
11155 0.11382117
11156 0.11480257
11157 0.11162247
11158 0.11617316
11159 0.11272697
11160 0.11491537
11161 0.1146979
11162 0.11367674
11163 0.11227884
11164 0.11274686
11165 0.11654464
11166 0.11583784
11167 0.11110692
11168 0.11130739
11169 0.11575233
11170 0.11610465
11171 0.1207902
11172 0.11680893
11173 0.1175076
11174 0.11254277
11175 0.1162292
11176 0.11204077
11177 0.11402164
11178 0.11343794
11179 0.11523569
11180 0.11531559
11181 0.11714281
11182 0.11270673
11183 0.11409612
11184 0.11378104
11185 0.11882957
11186 0.1183527
11187 0.11594503
11188 0.11847689
11189 0.11810396
11190 0.11576119
11191 0.11688521
11192 0.11795212
11193 0.11757033
11194 0.12091149
11195 0.11857125
11196 0.11710413
11197 0.11682737
11198 0.11408618
11199 0.11921768
11200 0.11967431
11201 0.12399651
11202 0.11843712
11203 0.12526641
11204 0.12152213
11205 0.12171086
11206 0.12070288
11207 0.12283705
11208 0.11936103
11209 0.12238603
11210 0.11775092
11211 0.12434883
11212 0.12054001
11213 0.12312863
11214 0.12019727
11215 0.12904142
11216 0.12556613
11217 0.12474544
11218 0.12304277
11219 0.12783189
11220 0.12424868
11221 0.12431972
11222 0.12621437
11223 0.12931673
11224 0.12798482
11225 0.12918405
11226 0.12640345
11227 0.12711912
11228 0.12915639
11229 0.12644955
11230 0.12756544
11231 0.13084839
11232 0.13046878
11233 0.13002987
11234 0.13129833
11235 0.13148525
11236 0.13264904
11237 0.13380036
11238 0.13055356
11239 0.13549525
11240 0.13282999
11241 0.12973323
11242 0.13465612
11243 0.12963887
11244 0.13408561
11245 0.13391388
11246 0.12996208
11247 0.12623028
11248 0.13282963
11249 0.13665507
11250 0.13029777
11251 0.12754483
11252 0.1283169
11253 0.13357187
11254 0.12959205
11255 0.13537179
11256 0.13253154
11257 0.12583114
11258 0.12539331
11259 0.1237371
11260 0.12665816
11261 0.13343918
11262 0.12691901
11263 0.12522339
11264 0.12710918
11265 0.12564169
11266 0.12198725
11267 0.12653758
11268 0.12067306
11269 0.12477707
11270 0.12520531
11271 0.12787058
11272 0.11974173
11273 0.12633783
11274 0.12188475
11275 0.1256829
11276 0.12431122
11277 0.1153691
11278 0.11691504
11279 0.12243646
11280 0.1195512
11281 0.12258867
11282 0.11585519
11283 0.12083521
11284 0.11728435
11285 0.117581
11286 0.11462903
11287 0.11666594
11288 0.11582645
11289 0.1177332
11290 0.11269678
11291 0.11631182
11292 0.11696186
11293 0.11492314
11294 0.11915242
11295 0.11922907
11296 0.11615219
11297 0.11455347
11298 0.11593545
11299 0.11650451
11300 0.1205514
11301 0.11867447
11302 0.11553523
11303 0.11855173
11304 0.11408582
11305 0.11356538
11306 0.11185874
11307 0.11149611
11308 0.11821079
11309 0.11568563
11310 0.11377399
11311 0.10959153
11312 0.11599113
11313 0.10877553
11314 0.11436402
11315 0.11375302
11316 0.11536241
11317 0.11295438
11318 0.11515489
11319 0.11616177
11320 0.11417168
11321 0.11494519
11322 0.11527727
11323 0.11216279
11324 0.11543978
11325 0.11495297
11326 0.11436402
11327 0.11909422
11328 0.11563953
11329 0.11716233
11330 0.11473406
11331 0.11294372
11332 0.11409648
11333 0.12050313
11334 0.11723193
11335 0.11617136
11336 0.11638285
11337 0.11296288
11338 0.11379171
11339 0.11358021
11340 0.11724856
11341 0.11883734
11342 0.12035129
11343 0.11760685
11344 0.11801774
11345 0.1148483
11346 0.11761968
11347 0.11520984
11348 0.11986448
11349 0.1186667
11350 0.12354729
11351 0.11965551
11352 0.1211201
11353 0.12023596
11354 0.12336887
11355 0.12144332
11356 0.11793512
11357 0.12209192
11358 0.11969238
11359 0.1227501
11360 0.1263485
11361 0.12910776
11362 0.12374632
11363 0.12694703
11364 0.12641701
11365 0.12796386
11366 0.12601137
11367 0.12736677
11368 0.12900382
11369 0.12649709
11370 0.13201183
11371 0.13242977
11372 0.13089883
11373 0.12770915
11374 0.13230702
11375 0.12754881
11376 0.13002137
11377 0.12737491
11378 0.13169638
11379 0.13164956
11380 0.1275367
11381 0.1258964
11382 0.12958355
11383 0.13488642
11384 0.13073415
11385 0.13172585
11386 0.13324015
11387 0.12847544
11388 0.13601858
11389 0.13650684
11390 0.13286867
11391 0.12842048
11392 0.13349486
11393 0.13249683
11394 0.13545802
11395 0.13163004
11396 0.13026758
11397 0.12624908
11398 0.12878238
11399 0.12794722
11400 0.12600251
11401 0.13413424
11402 0.12989574
11403 0.13007886
11404 0.13147892
11405 0.1304216
11406 0.12684977
11407 0.12812781
11408 0.12882106
11409 0.12959385
11410 0.1302119
11411 0.12562397
11412 0.12740437
11413 0.12593942
11414 0.12894742
11415 0.12903998
11416 0.12372011
11417 0.12416715
11418 0.12531811
11419 0.11613231
11420 0.12475791
11421 0.12371939
11422 0.1139215
11423 0.12280469
11424 0.11914881
11425 0.11948378
11426 0.12529226
11427 0.12073868
11428 0.11869508
11429 0.11876956
11430 0.11826575
11431 0.12234915
11432 0.118457
11433 0.11811426
11434 0.1163232
11435 0.1198549
11436 0.11546527
11437 0.12042613
11438 0.11876106
11439 0.11877805
11440 0.12077881
11441 0.11692426
11442 0.11488807
11443 0.11415469
11444 0.11670535
11445 0.11553414
11446 0.11936067
11447 0.11699982
11448 0.11961971
11449 0.11123255
11450 0.11538338
11451 0.11442006
11452 0.11781979
11453 0.11270889
11454 0.11574528
11455 0.10985129
11456 0.11179456
11457 0.11106932
11458 0.11567605
11459 0.11472592
11460 0.11486077
11461 0.11750507
11462 0.11705731
11463 0.10909766
11464 0.11693456
11465 0.1123629
11466 0.11393469
11467 0.11118248
11468 0.11803654
11469 0.1140014
11470 0.11660213
11471 0.11293522
11472 0.11396307
11473 0.11313605
11474 0.11585844
11475 0.11649529
11476 0.11552492
11477 0.11467693
11478 0.11449779
11479 0.11244027
11480 0.11673084
11481 0.11019114
11482 0.11660068
11483 0.11690474
11484 0.11429804
11485 0.11620407
11486 0.11851304
11487 0.11677313
11488 0.11418451
11489 0.11511331
11490 0.11717119
11491 0.1175302
11492 0.11527546
11493 0.11721693
11494 0.12260675
11495 0.12030158
11496 0.1170931
11497 0.12452128
11498 0.11480004
11499 0.11443597
11500 0.1217414
11501 0.12364455
11502 0.11932199
11503 0.12165409
11504 0.12326421
11505 0.12295871
11506 0.12086323
11507 0.12363533
11508 0.12348276
11509 0.12757683
11510 0.12516879
11511 0.12359411
11512 0.12265574
11513 0.13024209
11514 0.1268881
11515 0.12841162
11516 0.12246484
11517 0.12391805
11518 0.12977516
11519 0.12502997
11520 0.12744125
11521 0.12924117
11522 0.12445241
11523 0.130995
11524 0.12185385
11525 0.12702295
11526 0.13179002
11527 0.12910668
11528 0.12874586
11529 0.13025981
11530 0.13337248
11531 0.12862801
11532 0.12938669
11533 0.13510533
11534 0.13277287
11535 0.12751717
11536 0.12902226
11537 0.13633041
11538 0.13503791
11539 0.13284029
11540 0.1351809
11541 0.13152249
11542 0.13539836
11543 0.13069546
11544 0.13261885
11545 0.13339905
11546 0.13423891
11547 0.13206606
11548 0.13124048
11549 0.13634324
11550 0.1298209
11551 0.13152357
11552 0.12903853
11553 0.1313061
11554 0.13042268
11555 0.13111413
11556 0.13128947
11557 0.12869796
11558 0.1290971
11559 0.12752748
11560 0.12805225
11561 0.12800146
11562 0.12880226
11563 0.13093498
11564 0.11848466
11565 0.12302758
11566 0.12535282
11567 0.12328156
11568 0.12992629
11569 0.12445168
11570 0.12126345
11571 0.12232222
11572 0.12548984
11573 0.12583367
11574 0.12558348
11575 0.12829141
11576 0.11945359
11577 0.12517549
11578 0.12241658
11579 0.1155994
11580 0.12115173
11581 0.11667588
11582 0.11729538
11583 0.11733154
11584 0.11960091
11585 0.12096862
11586 0.12152358
11587 0.12190103
11588 0.11450448
11589 0.12021716
11590 0.11788758
11591 0.11939899
11592 0.12077989
11593 0.11715347
11594 0.11907289
11595 0.11690546
11596 0.12325354
11597 0.11184735
11598 0.12386563
11599 0.11707827
11600 0.1130679
11601 0.11551245
11602 0.11934259
11603 0.11870574
11604 0.1164595
11605 0.11470568
11606 0.11964593
11607 0.10801232
11608 0.1206933
11609 0.11171503
11610 0.11320981
11611 0.11068789
11612 0.11687744
11613 0.11832432
11614 0.11182078
11615 0.11690654
11616 0.11578252
11617 0.11193538
11618 0.11264888
11619 0.11455419
11620 0.11412306
11621 0.11478341
11622 0.11416174
11623 0.12001777
11624 0.11702007
11625 0.11847653
11626 0.11851304
11627 0.11401695
11628 0.11887422
11629 0.12072024
11630 0.11665708
11631 0.11676319
11632 0.11822815
11633 0.12055954
11634 0.11717716
11635 0.1185134
11636 0.12163746
11637 0.11267943
11638 0.11644811
11639 0.12323438
11640 0.12178045
11641 0.11644667
11642 0.11998903
11643 0.1221767
11644 0.11687599
11645 0.12453899
11646 0.12103424
11647 0.12086106
11648 0.12289164
11649 0.12084407
11650 0.1192081
11651 0.11997583
11652 0.12324432
11653 0.12519645
11654 0.12778652
11655 0.12463552
11656 0.12510101
11657 0.12499526
11658 0.12741395
11659 0.1210534
11660 0.12240592
11661 0.12979324
11662 0.13179436
11663 0.13038436
11664 0.12502436
11665 0.12887927
11666 0.12810684
11667 0.12894345
11668 0.13159352
11669 0.12979396
11670 0.12922093
11671 0.13193626
11672 0.12876322
11673 0.13395365
11674 0.1325451
11675 0.13274448
11676 0.13031549
11677 0.13524796
11678 0.13260258
11679 0.13006819
11680 0.13040099
11681 0.1312394
11682 0.13142921
11683 0.13740942
11684 0.13486726
11685 0.13293032
11686 0.13437937
11687 0.13932323
11688 0.13566518
11689 0.13639928
11690 0.13987385
11691 0.13853164
11692 0.1355616
11693 0.14023575
11694 0.13528556
11695 0.13866433
11696 0.14106603
11697 0.13435207
11698 0.13815166
11699 0.13621653
11700 0.13622936
11701 0.13334337
11702 0.13990079
11703 0.13628431
11704 0.13623605
11705 0.13397173
11706 0.13313224
11707 0.13426765
11708 0.13885666
11709 0.13022854
11710 0.1301349
11711 0.13492294
11712 0.13494246
11713 0.13193554
11714 0.13391316
11715 0.12884095
11716 0.13653305
11717 0.13195615
11718 0.12607029
11719 0.13448873
11720 0.13121282
11721 0.12773753
11722 0.12817499
11723 0.12186306
11724 0.12932631
11725 0.12978547
11726 0.12483383
11727 0.132781
11728 0.12769035
11729 0.12664369
11730 0.12580529
11731 0.1250513
11732 0.1294129
11733 0.12939266
11734 0.12899532
11735 0.12481359
11736 0.12141602
11737 0.12013129
11738 0.1297269
11739 0.12731851
11740 0.12544519
11741 0.12753814
11742 0.12373927
11743 0.1224549
11744 0.12471958
11745 0.12049103
11746 0.12184426
11747 0.12126634
11748 0.12082599
11749 0.12058864
11750 0.12636766
11751 0.12641448
11752 0.13045214
11753 0.11840766
11754 0.12480328
11755 0.12751084
11756 0.12014087
11757 0.12880588
11758 0.12706236
11759 0.12630204
11760 0.12036051
11761 0.11889302
11762 0.11982724
11763 0.12209047
11764 0.11620896
11765 0.12281608
11766 0.12163421
11767 0.12329295
11768 0.1220093
11769 0.12117903
11770 0.12111161
11771 0.12060563
11772 0.11984604
11773 0.12235801
11774 0.12482569
11775 0.12452833
11776 0.12344227
11777 0.11823556
11778 0.12050133
11779 0.12576696
11780 0.12334935
11781 0.1220742
11782 0.12546363
11783 0.12473911
11784 0.12438715
11785 0.12907974
11786 0.12590001
11787 0.12897436
11788 0.12798555
11789 0.12366226
11790 0.12830804
11791 0.12728055
11792 0.12630023
11793 0.13005933
11794 0.13033645
11795 0.12573858
11796 0.13039466
11797 0.12526063
11798 0.13064973
11799 0.12966092
11800 0.13093715
11801 0.12982235
11802 0.12484197
11803 0.13235348
11804 0.13194657
11805 0.13016328
11806 0.13313404
11807 0.12969707
11808 0.13022329
11809 0.1302683
11810 0.1293171
11811 0.13077211
11812 0.1330865
11813 0.13532497
11814 0.13499
11815 0.13775108
11816 0.13322027
11817 0.13252485
11818 0.1333253
11819 0.13305884
11820 0.13924514
11821 0.13622827
11822 0.13785574
11823 0.14240716
11824 0.13637832
11825 0.13805477
11826 0.13819559
11827 0.13775849
11828 0.13313224
11829 0.13619809
11830 0.13413949
11831 0.14342543
11832 0.13671436
11833 0.13716846
11834 0.1458072
11835 0.14098247
11836 0.14123564
11837 0.13730315
11838 0.14119767
11839 0.14655945
11840 0.14011686
11841 0.14221704
11842 0.13969783
11843 0.14258172
11844 0.1355103
11845 0.13766819
11846 0.14220569
11847 0.1398542
11848 0.14055786
11849 0.13810696
11850 0.13538316
11851 0.13942716
11852 0.13971607
11853 0.13591109
11854 0.14017829
11855 0.13473498
11856 0.13659074
11857 0.13501234
11858 0.12856975
11859 0.13706822
11860 0.13333528
11861 0.13505981
11862 0.12810754
11863 0.13418657
11864 0.13168931
11865 0.13191437
11866 0.13320814
11867 0.13433753
11868 0.13552352
11869 0.1347292
11870 0.13156869
11871 0.12523947
11872 0.13232763
11873 0.13190451
11874 0.12922129
11875 0.12244474
11876 0.1317353
11877 0.12732606
11878 0.128553
11879 0.124915
11880 0.12960309
11881 0.12970827
11882 0.12978906
11883 0.12039352
11884 0.12745618
11885 0.13229692
11886 0.12203949
11887 0.12493659
11888 0.13055117
11889 0.12743422
11890 0.12400452
11891 0.12959248
11892 0.1320054
11893 0.12546267
11894 0.12954389
11895 0.12906008
11896 0.12579774
11897 0.12676779
11898 0.12676667
11899 0.12272062
11900 0.12756471
11901 0.12582845
11902 0.1251704
11903 0.12313966
11904 0.129123
11905 0.12791617
11906 0.12363184
11907 0.1312001
11908 0.12129488
11909 0.12737539
11910 0.12547402
11911 0.12350358
11912 0.123455
11913 0.12505089
11914 0.124474
11915 0.12777618
11916 0.12799472
11917 0.1324343
11918 0.12385951
11919 0.12850441
11920 0.12905282
11921 0.1279534
11922 0.12977882
11923 0.12624786
11924 0.12650512
11925 0.13239335
11926 0.12836406
11927 0.12613021
11928 0.12645616
11929 0.13002324
11930 0.1255617
11931 0.12839403
11932 0.12938492
11933 0.13266997
11934 0.12992495
11935 0.1321318
11936 0.13283621
11937 0.13281647
11938 0.12901988
11939 0.13504194
11940 0.13656077
11941 0.13126916
11942 0.13387532
11943 0.13627837
11944 0.13293338
11945 0.13364951
11946 0.13280438
11947 0.13732511
11948 0.13266811
11949 0.13653042
11950 0.13601236
11951 0.13785453
11952 0.14007125
11953 0.13173827
11954 0.13575621
11955 0.13946216
11956 0.13390677
11957 0.1391282
11958 0.14064963
11959 0.14139127
11960 0.13501085
11961 0.13291067
11962 0.14087208
11963 0.14294267
11964 0.13991991
11965 0.14087246
11966 0.14458938
11967 0.14302998
11968 0.13675437
11969 0.14242274
11970 0.14349908
11971 0.14459739
11972 0.14578561
11973 0.1465587
11974 0.14131531
11975 0.13819538
11976 0.14259922
11977 0.13854759
11978 0.13303856
11979 0.13549094
11980 0.13771567
11981 0.13549318
11982 0.13405831
11983 0.13901818
11984 0.13820897
11985 0.13827729
11986 0.13480664
11987 0.14225576
11988 0.12998266
11989 0.13190414
11990 0.13027529
11991 0.13088402
11992 0.13654103
11993 0.13592431
11994 0.1358666
11995 0.13587498
11996 0.13795505
11997 0.13352274
11998 0.13034398
11999 0.13576682
12000 0.13333417
12001 0.13332653
12002 0.13329731
12003 0.13127754
12004 0.12821792
12005 0.13185146
12006 0.13131775
12007 0.12822965
12008 0.13324723
12009 0.12876782
12010 0.12655986
12011 0.12638413
12012 0.11930657
12013 0.12687706
12014 0.12156386
12015 0.13116287
12016 0.12671883
12017 0.12364897
12018 0.12718179
12019 0.12217836
12020 0.12115023
12021 0.12472978
12022 0.1207487
12023 0.12559427
12024 0.11899457
12025 0.1269545
12026 0.12407284
12027 0.11993539
12028 0.126082
12029 0.12426942
12030 0.12473778
12031 0.12103184
12032 0.12221931
12033 0.128526
12034 0.12296616
12035 0.12129022
12036 0.11521044
12037 0.12078705
12038 0.11955322
12039 0.11754555
12040 0.12062007
12041 0.1197874
12042 0.12274762
12043 0.11772054
12044 0.11662298
12045 0.11844505
12046 0.11752247
12047 0.12246522
12048 0.12041734
12049 0.11723933
12050 0.11953386
12051 0.11889777
12052 0.11346209
12053 0.11942682
12054 0.11721196
12055 0.11516838
12056 0.11851411
12057 0.11735735
12058 0.1200724
12059 0.11848488
12060 0.11835737
12061 0.11785755
12062 0.12241812
12063 0.11875816
12064 0.11998249
12065 0.12122004
12066 0.12077978
12067 0.12385876
12068 0.12534799
12069 0.12267781
12070 0.12090767
12071 0.120828
12072 0.11824996
12073 0.12237754
12074 0.12126751
12075 0.12309293
12076 0.12023938
12077 0.12300488
12078 0.12317409
12079 0.12627932
12080 0.1232022
12081 0.12279806
12082 0.11998398
12083 0.12257375
12084 0.12650252
12085 0.12832571
12086 0.12276772
12087 0.12481597
12088 0.12825888
12089 0.12814085
12090 0.12981791
12091 0.12813322
12092 0.12742472
12093 0.12669035
12094 0.12498406
12095 0.12193096
12096 0.12750068
12097 0.12953217
12098 0.12373739
12099 0.12800347
12100 0.12894132
12101 0.12829648
12102 0.13060925
12103 0.13274592
12104 0.13229766
12105 0.13307076
12106 0.13126544
12107 0.13102214
12108 0.13508978
12109 0.12923804
12110 0.13123287
12111 0.13712313
12112 0.13177699
12113 0.13106887
12114 0.13535542
12115 0.13522493
12116 0.13061111
12117 0.13965836
12118 0.13937187
12119 0.1393339
12120 0.13717749
12121 0.13996384
12122 0.13878623
12123 0.13661922
12124 0.13325487
12125 0.13842268
12126 0.13462645
12127 0.13253836
12128 0.13367837
12129 0.13482414
12130 0.13222674
12131 0.13776537
12132 0.1354606
12133 0.13674487
12134 0.128588
12135 0.14055935
12136 0.13189613
12137 0.13374892
12138 0.1319436
12139 0.13288293
12140 0.13065821
12141 0.13062973
12142 0.13452201
12143 0.13560971
12144 0.13044153
12145 0.12743422
12146 0.1292373
12147 0.13040355
12148 0.13331406
12149 0.12889385
12150 0.13170756
12151 0.13374743
12152 0.12235595
12153 0.12503991
12154 0.12761069
12155 0.12878792
12156 0.12331576
12157 0.12495372
12158 0.13099254
12159 0.1297576
12160 0.12628956
12161 0.12538746
12162 0.12743199
12163 0.1220823
12164 0.12035629
12165 0.12379585
12166 0.12401364
12167 0.12638673
12168 0.12222005
12169 0.12369104
12170 0.12211153
12171 0.12266869
12172 0.12031868
12173 0.12006365
12174 0.11954447
12175 0.12400601
12176 0.12319811
12177 0.12089632
12178 0.11905414
12179 0.12131032
12180 0.1127212
12181 0.11703252
12182 0.12014072
12183 0.11800405
12184 0.12240528
12185 0.1168849
12186 0.12184924
12187 0.11594408
12188 0.11784805
12189 0.1217502
12190 0.11871255
12191 0.12172358
12192 0.11798729
12193 0.1117895
12194 0.11703289
12195 0.11349615
12196 0.11478154
12197 0.11976115
12198 0.11757944
12199 0.1174871
12200 0.11501796
12201 0.11896535
12202 0.11203504
12203 0.11564344
12204 0.12042721
12205 0.11849363
12206 0.12189671
12207 0.11532846
12208 0.12086746
12209 0.12141699
12210 0.11519983
12211 0.1150658
12212 0.11781845
12213 0.11373871
12214 0.11847613
12215 0.11845715
12216 0.11984697
12217 0.11889628
12218 0.1128005
12219 0.11813082
12220 0.11968837
12221 0.12032669
12222 0.11638582
12223 0.12334945
12224 0.12113999
12225 0.12656172
12226 0.12349521
12227 0.12414991
12228 0.1217206
12229 0.11953163
12230 0.12031682
12231 0.12488689
12232 0.12224053
12233 0.12715219
12234 0.12201287
12235 0.11841508
12236 0.12492487
12237 0.12608162
12238 0.12577838
12239 0.1295815
12240 0.12230699
12241 0.12662054
12242 0.1259556
12243 0.12616018
12244 0.12731657
12245 0.12816096
12246 0.12479549
12247 0.12884712
12248 0.12818069
12249 0.12679627
12250 0.12899288
12251 0.13155416
12252 0.12973898
12253 0.13286432
12254 0.12798188
12255 0.13158376
12256 0.12790295
12257 0.1296863
12258 0.13796343
12259 0.1309622
12260 0.13174665
12261 0.12999364
12262 0.13016751
12263 0.13239186
12264 0.1351581
12265 0.13577669
12266 0.13476495
12267 0.1352549
12268 0.14240524
12269 0.13972966
12270 0.13255921
12271 0.13246353
12272 0.13599952
12273 0.13346057
12274 0.13471747
12275 0.13434517
12276 0.13681245
12277 0.13681505
12278 0.13348104
12279 0.13131292
12280 0.13451029
12281 0.13796958
12282 0.13534444
12283 0.13590569
12284 0.13576608
12285 0.13412011
12286 0.13716726
12287 0.13750233
12288 0.12790109
12289 0.1309622
12290 0.13032686
12291 0.13249424
12292 0.12907069
12293 0.13271819
12294 0.13351473
12295 0.13416907
12296 0.13639416
12297 0.12414079
12298 0.12685584
12299 0.12825776
12300 0.1277101
12301 0.12456969
12302 0.12691503
12303 0.12993482
12304 0.1251477
12305 0.12500194
12306 0.12969952
12307 0.12445539
12308 0.12565962
12309 0.12506336
12310 0.12447475
12311 0.12532789
12312 0.12299241
12313 0.12956437
12314 0.11920176
12315 0.125797
12316 0.12088682
12317 0.12528954
12318 0.12156349
12319 0.11753383
12320 0.12161208
12321 0.12201324
12322 0.11839758
12323 0.12212139
12324 0.1245654
12325 0.12360299
12326 0.12191495
12327 0.11911148
12328 0.12154413
12329 0.11636795
12330 0.11441873
12331 0.12138665
12332 0.11633686
12333 0.11493643
12334 0.115289
12335 0.11569053
12336 0.11304455
12337 0.11772892
12338 0.12470018
12339 0.12025185
12340 0.11730951
12341 0.11753531
12342 0.12400452
12343 0.12459426
12344 0.11722034
12345 0.11144605
12346 0.12212288
12347 0.1169372
12348 0.11184944
12349 0.11472309
12350 0.11920325
12351 0.118486
12352 0.12017255
12353 0.11670042
12354 0.11839721
12355 0.11530948
12356 0.12020289
12357 0.11623019
12358 0.11939759
12359 0.11860365
12360 0.11951487
12361 0.12065227
12362 0.11538766
12363 0.12001507
12364 0.11857145
12365 0.11994712
12366 0.12016809
12367 0.12409257
12368 0.11787654
12369 0.1236015
12370 0.11464007
12371 0.12477688
12372 0.12272974
12373 0.12293433
12374 0.11833652
12375 0.12384667
12376 0.12051228
12377 0.12215062
12378 0.12074758
12379 0.1232694
12380 0.12481969
12381 0.1241017
12382 0.11959268
12383 0.12206331
12384 0.12362235
12385 0.12338296
12386 0.12397232
12387 0.12438595
12388 0.12463
12389 0.12481522
12390 0.12300265
12391 0.12877843
12392 0.12375861
12393 0.12885438
12394 0.13329842
12395 0.1261693
12396 0.1262957
12397 0.13292426
12398 0.12559893
12399 0.12811889
12400 0.13531707
12401 0.12849194
12402 0.13109847
12403 0.12586569
12404 0.13346243
12405 0.13005061
12406 0.13158042
12407 0.1297751
12408 0.13532694
12409 0.13235574
12410 0.14061966
12411 0.12756751
12412 0.13769053
12413 0.13728565
12414 0.1364219
12415 0.13301045
12416 0.13225448
12417 0.13206926
12418 0.13496115
12419 0.13797218
12420 0.13944094
12421 0.13662723
12422 0.13965911
12423 0.13331444
12424 0.14177642
12425 0.14083448
12426 0.13519459
12427 0.13346354
12428 0.13946439
12429 0.1340302
12430 0.13217815
12431 0.13282299
12432 0.13496301
12433 0.13474782
12434 0.13470984
12435 0.13781619
12436 0.13636345
12437 0.13241196
12438 0.13263125
12439 0.13844501
12440 0.12873971
12441 0.13786849
12442 0.13514823
12443 0.13513874
12444 0.13162937
12445 0.12672683
12446 0.13159214
12447 0.13452164
12448 0.12693142
12449 0.13412011
12450 0.12409071
12451 0.12734617
12452 0.12365847
12453 0.12691727
12454 0.12479512
12455 0.12835642
12456 0.12540756
12457 0.12651276
12458 0.1243746
12459 0.11965039
12460 0.12658405
12461 0.11841433
12462 0.12272937
12463 0.12577726
12464 0.12417988
12465 0.12434798
12466 0.12781676
12467 0.12465048
12468 0.12204098
12469 0.1194648
12470 0.11985721
12471 0.12395594
12472 0.1189741
12473 0.12059196
12474 0.11942384
12475 0.12464899
12476 0.12376885
12477 0.11645339
12478 0.11860365
12479 0.12037862
12480 0.11875927
12481 0.12098623
12482 0.11857479
12483 0.11647201
12484 0.12007463
12485 0.11743405
12486 0.11539753
12487 0.11909398
12488 0.11889628
12489 0.1180128
12490 0.11886631
12491 0.11342523
12492 0.11189654
12493 0.1152715
12494 0.11880675
12495 0.12089334
12496 0.11838697
12497 0.1198196
12498 0.11664997
12499 0.11471099
12500 0.11516223
12501 0.11557251
12502 0.12125038
12503 0.11967161
12504 0.11184386
12505 0.12069136
12506 0.11861352
12507 0.11802378
12508 0.12010535
12509 0.11712131
12510 0.12135891
12511 0.11692696
12512 0.11547385
12513 0.12143598
12514 0.11927846
12515 0.11732813
12516 0.11931829
12517 0.12332785
12518 0.12197787
12519 0.11749473
12520 0.12230885
12521 0.12109178
12522 0.12454493
12523 0.11709283
12524 0.11904279
12525 0.11993465
12526 0.12216049
12527 0.12228837
12528 0.12363073
12529 0.12532677
12530 0.12465122
12531 0.12115023
12532 0.12468994
12533 0.1249446
12534 0.12589677
12535 0.1217973
12536 0.12774696
12537 0.13269082
12538 0.12764978
12539 0.1258521
12540 0.12537424
12541 0.12800999
12542 0.12995492
12543 0.12804145
12544 0.12964255
12545 0.13191586
12546 0.12824827
12547 0.12646194
12548 0.12954055
12549 0.13472808
12550 0.13093446
12551 0.12815984
12552 0.13598313
12553 0.1305804
12554 0.13241234
12555 0.13483773
12556 0.13403131
12557 0.13240359
12558 0.13507042
12559 0.13279191
12560 0.13709056
12561 0.13047913
12562 0.1359433
12563 0.13364579
12564 0.13445146
12565 0.13326585
12566 0.13194975
12567 0.13563745
12568 0.13452127
12569 0.13750047
12570 0.14281515
12571 0.13411676
12572 0.13592208
12573 0.1358128
12574 0.13340249
12575 0.13362029
12576 0.13376642
12577 0.13397323
12578 0.14103981
12579 0.13969857
12580 0.13942492
12581 0.13107147
12582 0.13676647
12583 0.13805037
12584 0.13272694
12585 0.13086465
12586 0.13169769
12587 0.13255158
12588 0.1365213
12589 0.13884357
12590 0.13262101
12591 0.13607193
12592 0.13121649
12593 0.13510914
12594 0.13250951
12595 0.12706005
12596 0.13014089
12597 0.12771047
12598 0.12821792
12599 0.12757197
12600 0.12924791
12601 0.12903309
12602 0.12732718
12603 0.12671305
12604 0.12516016
12605 0.12739624
12606 0.12929799
12607 0.12603378
12608 0.1250535
12609 0.12400192
12610 0.12599469
12611 0.12195181
12612 0.11982575
12613 0.12542618
12614 0.12563188
12615 0.11684841
12616 0.12229787
12617 0.12057371
12618 0.12386714
12619 0.12041548
12620 0.11947503
12621 0.12236693
12622 0.11969097
12623 0.11651705
12624 0.11816191
12625 0.11992701
12626 0.1209248
12627 0.11791563
12628 0.11830692
12629 0.12032818
12630 0.11954187
12631 0.11654479
12632 0.11865298
12633 0.11844542
12634 0.12151602
12635 0.11296413
12636 0.11836686
12637 0.11761127
12638 0.11491706
12639 0.1151129
12640 0.1194177
12641 0.11844542
12642 0.11562036
12643 0.11686814
12644 0.11958431
12645 0.12041437
12646 0.11673691
12647 0.11851448
12648 0.11683891
12649 0.11458348
12650 0.11870343
12651 0.11798543
12652 0.11681807
12653 0.12280904
12654 0.11445708
12655 0.12207504
12656 0.11839646
12657 0.11297474
12658 0.11512276
12659 0.11946368
12660 0.12006588
12661 0.11806064
12662 0.12195739
12663 0.12087807
12664 0.12035777
12665 0.12364097
12666 0.11980751
12667 0.11922
12668 0.12247694
12669 0.12164279
12670 0.12160333
12671 0.12357451
12672 0.11948416
12673 0.12267092
12674 0.12692453
12675 0.12503339
12676 0.12566185
12677 0.12372976
12678 0.12530816
12679 0.13111894
12680 0.1258964
12681 0.1225408
12682 0.12712408
12683 0.1264342
12684 0.1232694
12685 0.12539472
12686 0.12589491
12687 0.12031608
12688 0.1302282
12689 0.1296688
12690 0.12713972
12691 0.12539509
12692 0.12900126
12693 0.13256144
12694 0.12914665
12695 0.12737502
12696 0.13279749
12697 0.13252086
12698 0.13016528
12699 0.12899102
12700 0.13128592
12701 0.13122635
12702 0.13104988
12703 0.13067683
12704 0.13771901
12705 0.13901129
12706 0.13269697
12707 0.13706245
12708 0.1335596
12709 0.13749023
12710 0.1397062
12711 0.13048099
12712 0.13453989
12713 0.13321726
12714 0.13815778
12715 0.13501085
12716 0.13759802
12717 0.13888638
12718 0.13876501
12719 0.13681431
12720 0.13725494
12721 0.13410875
12722 0.13965911
12723 0.13359869
12724 0.13352088
12725 0.1375377
12726 0.13314783
12727 0.13328372
12728 0.13736123
12729 0.13542411
12730 0.13648258
12731 0.13032611
12732 0.13538465
12733 0.13646248
12734 0.13352162
12735 0.13195198
12736 0.13280475
12737 0.13289391
12738 0.13397286
12739 0.12749956
12740 0.13269511
12741 0.13089277
12742 0.13401418
12743 0.13375804
12744 0.12853289
12745 0.13416069
12746 0.13278911
12747 0.12581561
12748 0.12352983
12749 0.13253445
12750 0.12447437
12751 0.12598334
12752 0.12785697
12753 0.12641558
12754 0.12736478
12755 0.12710137
12756 0.12792529
12757 0.12451421
12758 0.12675643
12759 0.12659169
12760 0.12073623
12761 0.12077792
12762 0.12497569
12763 0.11698467
12764 0.12540644
12765 0.11957258
12766 0.12258287
12767 0.12211227
12768 0.12604328
12769 0.1187388
12770 0.11986745
12771 0.1186796
12772 0.12087882
12773 0.11776764
12774 0.11404419
12775 0.12273086
12776 0.12026935
12777 0.11771067
12778 0.11883523
12779 0.12057371
12780 0.11578082
12781 0.12305123
12782 0.1183179
12783 0.11626854
12784 0.11761387
12785 0.12053648
12786 0.11964239
12787 0.11513189
12788 0.11485936
12789 0.11775926
12790 0.1179536
12791 0.12097636
12792 0.11282824
12793 0.11657327
12794 0.11838734
12795 0.11792735
12796 0.12081962
12797 0.11569016
12798 0.11691747
12799 0.11803625
12800 0.11515013
12801 0.11990654
12802 0.12226901
12803 0.11509391
12804 0.11797668
12805 0.11686554
12806 0.12180642
12807 0.11682905
12808 0.12159123
12809 0.1191528
12810 0.11689662
12811 0.12145422
12812 0.12245498
12813 0.11759191
12814 0.1235544
12815 0.12071109
12816 0.1223593
12817 0.11742493
12818 0.12282878
12819 0.12196354
12820 0.12361248
12821 0.12370817
12822 0.12291571
12823 0.127542
12824 0.12600418
12825 0.12278559
12826 0.12158174
12827 0.1288972
12828 0.12626982
12829 0.12751463
12830 0.12058097
12831 0.12221894
12832 0.12728846
12833 0.12435524
12834 0.13053404
12835 0.12803996
12836 0.12950183
12837 0.12962282
12838 0.1237951
12839 0.13127754
12840 0.12641261
12841 0.13142665
12842 0.1312848
12843 0.12743422
12844 0.13156106
12845 0.12895156
12846 0.13483512
12847 0.13579419
12848 0.12946348
12849 0.13449167
12850 0.13492503
12851 0.13299872
12852 0.13329917
12853 0.1350587
12854 0.13568827
12855 0.13456837
12856 0.13654141
12857 0.13959265
12858 0.13193876
12859 0.13953923
12860 0.13380588
12861 0.13890165
12862 0.14036463
12863 0.13751797
12864 0.13968908
12865 0.13608868
12866 0.13934339
12867 0.14125649
12868 0.14189555
12869 0.14103031
12870 0.13658776
12871 0.13635767
12872 0.1369247
12873 0.13517523
12874 0.1415199
12875 0.13731376
12876 0.13468527
12877 0.13185406
12878 0.13746249
12879 0.13143019
12880 0.12951895
12881 0.13207223
12882 0.13622141
12883 0.13721435
12884 0.13632807
12885 0.13346429
12886 0.13090412
12887 0.12647292
12888 0.13402145
12889 0.12974848
12890 0.13196184
12891 0.13128741
12892 0.13180399
12893 0.1289644
12894 0.1273834
12895 0.12870714
12896 0.12805169
12897 0.12917084
12898 0.12621901
12899 0.12371077
12900 0.12844447
12901 0.12426644
12902 0.12737576
12903 0.12560153
12904 0.11950166
12905 0.12922092
12906 0.12431763
12907 0.1251032
12908 0.12320946
12909 0.1266023
12910 0.12332022
12911 0.12552409
12912 0.12665088
12913 0.12445613
12914 0.12521713
12915 0.12112324
12916 0.11993428
12917 0.12414339
12918 0.12258398
12919 0.12379808
12920 0.11614103
12921 0.12258324
12922 0.12426104
12923 0.11691561
12924 0.11926896
12925 0.12187549
12926 0.11861166
12927 0.12147656
12928 0.12253391
12929 0.11399598
12930 0.11292541
12931 0.11667119
12932 0.1191031
12933 0.11802267
12934 0.11710493
12935 0.11425249
12936 0.1209073
12937 0.11642677
12938 0.11946517
12939 0.11593942
12940 0.11494332
12941 0.11661051
12942 0.12118206
12943 0.11885831
12944 0.11897521
12945 0.1183004
12946 0.11950501
12947 0.11737746
12948 0.12015133
12949 0.11991752
12950 0.12073231
12951 0.11679833
12952 0.11600625
12953 0.11880935
12954 0.1135049
12955 0.12034828
12956 0.12040636
12957 0.11660027
12958 0.11771067
12959 0.12030844
12960 0.12428989
12961 0.11968948
12962 0.1229723
12963 0.12424931
12964 0.12863044
12965 0.12047282
12966 0.11936688
12967 0.12004057
12968 0.11800368
12969 0.12470129
12970 0.12619127
12971 0.12920993
12972 0.12638599
12973 0.12565999
12974 0.12320835
12975 0.12118858
12976 0.1284441
12977 0.12884861
12978 0.12091233
12979 0.12706154
12980 0.12473052
12981 0.12869224
12982 0.12308046
12983 0.12796364
12984 0.12256016
12985 0.1309447
12986 0.12905171
12987 0.12960049
12988 0.13353186
12989 0.13216717
12990 0.13141306
12991 0.12766803
12992 0.13128741
12993 0.13014964
12994 0.12971851
12995 0.13554027
12996 0.13588521
12997 0.13532545
12998 0.13192312
12999 0.13448907
13000 0.13443396
13001 0.13136187
13002 0.13392427
13003 0.13026617
13004 0.13413835
13005 0.13937448
13006 0.13449241
13007 0.13535319
13008 0.13620559
13009 0.13786477
13010 0.14184585
13011 0.13722757
13012 0.13983446
13013 0.14021812
13014 0.1379612
13015 0.13335241
13016 0.14109826
13017 0.13956882
13018 0.1394454
13019 0.13431259
13020 0.13794985
13021 0.14044281
13022 0.14539245
13023 0.1372674
13024 0.13730315
13025 0.13781544
13026 0.13167796
13027 0.14160795
13028 0.13081309
13029 0.13720598
13030 0.13896494
13031 0.13434628
13032 0.13519067
13033 0.13663858
13034 0.13584203
13035 0.12934508
13036 0.1284992
13037 0.13303167
13038 0.13053107
13039 0.13431408
13040 0.13138309
13041 0.12857273
13042 0.13264801
13043 0.12888547
13044 0.13097393
13045 0.12679478
13046 0.12785139
13047 0.12483793
13048 0.13057202
13049 0.1239457
13050 0.12790518
13051 0.1292494
13052 0.12186525
13053 0.12962282
13054 0.12437646
13055 0.12778902
13056 0.1269921
13057 0.12198327
13058 0.12436808
13059 0.12505964
13060 0.12453357
13061 0.11457212
13062 0.12382879
13063 0.12340567
13064 0.12431689
13065 0.12084513
13066 0.12015207
13067 0.12434946
13068 0.1217677
13069 0.11671028
13070 0.12093541
13071 0.1211601
13072 0.11926896
13073 0.11717101
13074 0.12051303
13075 0.1173661
13076 0.11905303
13077 0.11708185
13078 0.1194944
13079 0.12624898
13080 0.1195441
13081 0.11846441
13082 0.11772165
13083 0.12022151
13084 0.12045718
13085 0.11597367
13086 0.1158389
13087 0.11707458
13088 0.1197699
13089 0.11442525
13090 0.11866899
13091 0.12093653
13092 0.11963178
13093 0.11722947
13094 0.11551592
13095 0.11739644
13096 0.12127998
13097 0.12204544
13098 0.11799567
13099 0.11794485
13100 0.11412424
13101 0.11695247
13102 0.12342726
13103 0.12337867
13104 0.11752545
13105 0.12071407
13106 0.12170999
13107 0.11623131
13108 0.12000483
13109 0.1217381
13110 0.12038477
13111 0.12111989
13112 0.12453357
13113 0.11642491
13114 0.12108154
13115 0.12530816
13116 0.12199537
13117 0.11976879
13118 0.11855972
13119 0.12543456
13120 0.12798411
13121 0.12651387
13122 0.12282729
13123 0.12356166
13124 0.13052195
13125 0.13116138
13126 0.12843386
13127 0.12727785
13128 0.12462274
13129 0.1270714
13130 0.12585619
13131 0.12811963
13132 0.13568938
13133 0.12733481
13134 0.13194286
13135 0.12757123
13136 0.12906343
13137 0.12650215
13138 0.12820694
13139 0.13356072
13140 0.13339485
13141 0.13089351
13142 0.13127605
13143 0.13072727
13144 0.13657641
13145 0.13365863
13146 0.13587237
13147 0.1390018
13148 0.13661121
13149 0.14062878
13150 0.13720635
13151 0.13711904
13152 0.14160217
13153 0.13155882
13154 0.13644163
13155 0.14073656
13156 0.1412645
13157 0.134568
13158 0.13761663
13159 0.1355103
13160 0.14333434
13161 0.13677708
13162 0.13723557
13163 0.14005915
13164 0.13766745
13165 0.13957031
13166 0.14118706
13167 0.13969597
13168 0.13793235
13169 0.13779422
13170 0.13976391
13171 0.13513651
13172 0.13826668
13173 0.13843217
13174 0.13502947
13175 0.13547233
13176 0.14013045
13177 0.13408977
13178 0.13267686
13179 0.1342264
13180 0.13868869
13181 0.13547233
13182 0.12839142
13183 0.13049012
13184 0.12851019
13185 0.13108171
13186 0.13126116
13187 0.12989424
13188 0.12464676
13189 0.12958075
13190 0.12812001
13191 0.12818032
13192 0.12853289
13193 0.13168205
13194 0.12855114
13195 0.12276735
13196 0.12517115
13197 0.12304211
13198 0.12588728
13199 0.12959248
13200 0.12421059
13201 0.12834432
13202 0.12496433
13203 0.12397381
13204 0.12390512
13205 0.12307357
13206 0.12746382
13207 0.12362049
13208 0.12242575
13209 0.11732664
13210 0.12121967
13211 0.12540347
13212 0.12315138
13213 0.1258668
13214 0.12255587
13215 0.11797445
13216 0.12233622
13217 0.11956234
13218 0.12106367
13219 0.11893538
13220 0.11481952
13221 0.11915317
13222 0.1143277
13223 0.11721196
13224 0.11922224
13225 0.12030844
13226 0.11751298
13227 0.11922149
13228 0.11735847
13229 0.11544537
13230 0.11764347
13231 0.11700552
13232 0.11722984
13233 0.11518159
13234 0.11883969
13235 0.11544611
13236 0.12074944
13237 0.11996722
13238 0.11679833
13239 0.11387833
13240 0.12048455
13241 0.11692734
13242 0.11192502
13243 0.11848674
13244 0.11782906
13245 0.11881959
13246 0.11475846
13247 0.11781008
13248 0.11867122
13249 0.11559187
13250 0.11703103
13251 0.11897558
13252 0.12015133
13253 0.11955359
13254 0.12446562
13255 0.12303559
13256 0.12022188
13257 0.11837599
13258 0.12468957
13259 0.1201988
13260 0.11957146
13261 0.12269977
13262 0.12023138
13263 0.12204358
13264 0.11795472
13265 0.12206443
13266 0.12392559
13267 0.12146223
13268 0.12509147
13269 0.12617005
13270 0.12323906
13271 0.12820154
13272 0.12271913
13273 0.12232747
13274 0.12867065
13275 0.12332711
13276 0.1225704
13277 0.12607027
13278 0.13367296
13279 0.13123733
13280 0.12339469
13281 0.12747108
13282 0.12797313
13283 0.13304302
13284 0.13357095
13285 0.13080769
13286 0.13415808
13287 0.13653377
13288 0.13275616
13289 0.13055154
13290 0.13658888
13291 0.12998192
13292 0.1349498
13293 0.13215879
13294 0.13554027
13295 0.13756953
13296 0.13838284
13297 0.13403969
13298 0.13862614
13299 0.13575435
13300 0.13660861
13301 0.1362458
13302 0.1350466
13303 0.13879275
13304 0.13134363
13305 0.13610953
13306 0.13980673
13307 0.14696061
13308 0.14079464
13309 0.1403624
13310 0.13596955
13311 0.13833462
13312 0.14111762
13313 0.13505795
13314 0.13635284
13315 0.14064888
13316 0.13738282
13317 0.13354024
13318 0.13773726
13319 0.13836273
13320 0.13774452
13321 0.13645261
13322 0.13740367
13323 0.13797181
13324 0.13797218
13325 0.1356488
13326 0.13347043
13327 0.13453225
13328 0.1343327
13329 0.13161001
13330 0.13629624
13331 0.13083431
13332 0.13171668
13333 0.13404118
13334 0.13435578
13335 0.12933075
13336 0.128561
13337 0.13159717
13338 0.12818758
13339 0.12760995
13340 0.12770898
13341 0.12773969
13342 0.12893443
13343 0.12831807
13344 0.12164056
13345 0.12417765
13346 0.13114276
13347 0.12640423
13348 0.12855151
13349 0.12533589
13350 0.12265007
13351 0.12219008
13352 0.12574878
13353 0.12658256
13354 0.12888584
13355 0.12437832
13356 0.11996425
13357 0.12033618
13358 0.12035629
13359 0.11766023
13360 0.12839812
13361 0.12235818
13362 0.1197699
13363 0.12623948
13364 0.11483888
13365 0.12083786
13366 0.12002456
13367 0.12154376
13368 0.12234943
13369 0.11951301
13370 0.11895511
13371 0.11750572
13372 0.11558275
13373 0.11784619
13374 0.1269571
13375 0.11462257
13376 0.11857368
13377 0.11930694
13378 0.12067237
13379 0.11662372
13380 0.11943817
13381 0.11941695
13382 0.11599452
13383 0.11716263
13384 0.1219263
13385 0.11553305
13386 0.11837822
13387 0.11999459
13388 0.11865335
13389 0.12120179
13390 0.11610193
13391 0.11827844
13392 0.12034568
13393 0.1184041
13394 0.11788025
13395 0.12260372
13396 0.11766171
13397 0.11496677
13398 0.12055361
13399 0.116905
13400 0.1208185
13401 0.1194944
13402 0.11607382
13403 0.11999459
13404 0.11798357
13405 0.12478897
13406 0.11863027
13407 0.1231605
13408 0.11824921
13409 0.12063179
13410 0.12166979
13411 0.12243674
13412 0.12409257
13413 0.12178781
13414 0.12145422
13415 0.12411193
13416 0.12654198
13417 0.12695524
13418 0.12489564
13419 0.12746307
13420 0.12781676
13421 0.12353933
13422 0.1297872
13423 0.13313219
13424 0.12174871
13425 0.11926748
13426 0.12430888
13427 0.13160424
13428 0.12903998
13429 0.12819596
13430 0.1323254
13431 0.13110218
13432 0.12701221
13433 0.13278576
13434 0.13086651
13435 0.12859172
13436 0.12957014
13437 0.13348365
13438 0.1330514
13439 0.13371671
13440 0.13477853
13441 0.13718699
13442 0.13361805
13443 0.13212659
13444 0.13602222
13445 0.1380204
13446 0.12818647
13447 0.135872
13448 0.13662611
13449 0.13450917
13450 0.1348731
13451 0.14004165
13452 0.13855968
13453 0.14197225
13454 0.1412375
13455 0.13902991
13456 0.13730464
13457 0.13478356
13458 0.13899082
13459 0.14063176
13460 0.13492466
13461 0.14026671
13462 0.13931268
13463 0.13349128
13464 0.13744462
13465 0.1331456
13466 0.13738319
13467 0.13643102
13468 0.14292033
13469 0.13346168
13470 0.13116939
13471 0.13654867
13472 0.13414859
13473 0.13549094
13474 0.1349202
13475 0.14156011
13476 0.1352078
13477 0.13388332
13478 0.12994319
13479 0.13387643
13480 0.13514712
13481 0.13404993
13482 0.13210872
13483 0.12856063
13484 0.12662855
13485 0.12873673
13486 0.13167759
13487 0.12955078
13488 0.12618792
13489 0.12986501
13490 0.13042291
13491 0.12422772
13492 0.12804182
13493 0.12410281
13494 0.1294726
13495 0.1226402
13496 0.12369867
13497 0.12713097
13498 0.12117034
13499 0.12400452
13500 0.12529717
13501 0.11997597
13502 0.12582473
13503 0.12381595
13504 0.1250239
13505 0.12241663
13506 0.11848265
13507 0.12363073
13508 0.1266816
13509 0.12366908
13510 0.12092592
13511 0.12373963
13512 0.1176511
13513 0.11817829
13514 0.11622181
13515 0.12130883
13516 0.12198438
13517 0.12044359
13518 0.11656341
13519 0.11721886
13520 0.12433848
13521 0.11704424
13522 0.11554477
13523 0.11909063
13524 0.11843741
13525 0.11693497
13526 0.11542713
13527 0.11567415
13528 0.11664196
13529 0.11982947
13530 0.11698616
13531 0.11298423
13532 0.11827881
13533 0.11695582
13534 0.11484837
13535 0.12039761
13536 0.11899457
13537 0.11734674
13538 0.11672964
13539 0.12085983
13540 0.1179281
13541 0.11699566
13542 0.11608332
13543 0.11772854
13544 0.11676259
13545 0.11760252
13546 0.11948453
13547 0.1181835
13548 0.12068261
13549 0.12177179
13550 0.11619036
13551 0.11985758
13552 0.12039538
13553 0.11994823
13554 0.12047468
13555 0.12080678
13556 0.12395594
13557 0.12368006
13558 0.12055398
13559 0.11621772
13560 0.12382693
13561 0.12341367
13562 0.12852526
13563 0.12387664
13564 0.1246717
13565 0.1224911
13566 0.1214356
13567 0.12691392
13568 0.12116159
13569 0.12883874
13570 0.12235595
13571 0.1228258
13572 0.13300207
13573 0.1261989
13574 0.12808892
13575 0.12943462
13576 0.13164799
13577 0.13215116
13578 0.13395387
13579 0.1290411
13580 0.13211784
13581 0.12815072
13582 0.12837392
13583 0.13283658
13584 0.13470872
13585 0.13276491
13586 0.13486547
13587 0.13023769
13588 0.13596191
13589 0.13188068
13590 0.13041491
13591 0.13433567
13592 0.13709019
13593 0.13371671
13594 0.13870805
13595 0.13551216
13596 0.1335004
13597 0.13637406
13598 0.13994262
13599 0.13581504
13600 0.13548983
13601 0.14080451
13602 0.14083485
13603 0.14204168
13604 0.13573834
13605 0.1364716
13606 0.14021403
13607 0.13706934
13608 0.13597215
13609 0.14357876
13610 0.1405707
13611 0.13871643
13612 0.13939235
13613 0.13896122
13614 0.13544236
13615 0.13768532
13616 0.13814866
13617 0.13865611
13618 0.13285259
13619 0.13581355
13620 0.13865835
13621 0.13657901
13622 0.13401884
13623 0.13052195
13624 0.13427313
13625 0.13263888
13626 0.13210984
13627 0.13387383
13628 0.13263926
13629 0.13189315
13630 0.1320028
13631 0.13458121
13632 0.13231516
13633 0.12917959
13634 0.12770861
13635 0.13362103
13636 0.12799361
13637 0.12780578
13638 0.12566799
13639 0.12579625
13640 0.12529978
13641 0.13443471
13642 0.12438484
13643 0.1298395
13644 0.12949456
13645 0.12823691
13646 0.11989556
13647 0.12377649
13648 0.12654273
13649 0.1236311
13650 0.12406335
13651 0.12241254
13652 0.12408234
13653 0.12519088
13654 0.11831716
13655 0.12339655
13656 0.12065115
13657 0.12074069
13658 0.1230637
13659 0.11826969
13660 0.11742753
13661 0.11743479
13662 0.11939499
13663 0.12304434
13664 0.11816191
13665 0.11647536
13666 0.11875965
13667 0.12065264
13668 0.11951227
13669 0.1172667
13670 0.11510229
13671 0.11601686
13672 0.11818313
13673 0.11718013
13674 0.11718199
13675 0.11625942
13676 0.12171297
13677 0.11724119
13678 0.11482715
13679 0.11527876
13680 0.11865075
13681 0.11979187
13682 0.11676948
13683 0.11478992
13684 0.11687763
13685 0.12402425
13686 0.11799567
13687 0.12116307
13688 0.11517321
13689 0.11428824
13690 0.12093801
13691 0.11970158
13692 0.11770118
13693 0.12247694
13694 0.11828719
13695 0.11794597
13696 0.12331073
13697 0.12222992
13698 0.12058209
13699 0.11847725
13700 0.12201361
13701 0.12063031
13702 0.11791674
13703 0.12070812
13704 0.12203297
13705 0.12933931
13706 0.11781734
13707 0.12372027
13708 0.11924886
13709 0.12138627
13710 0.11993614
13711 0.12646268
13712 0.12299464
13713 0.12828959
13714 0.12282692
13715 0.12794577
13716 0.12847295
13717 0.12662929
13718 0.12489452
13719 0.1271898
13720 0.1266103
13721 0.12752227
13722 0.12583609
13723 0.13049309
13724 0.12783575
13725 0.12925555
13726 0.13488371
13727 0.13143354
13728 0.13167219
13729 0.12784562
13730 0.12684597
13731 0.13344381
13732 0.1350909
13733 0.12824455
13734 0.13858053
13735 0.13042291
13736 0.13660675
13737 0.13553227
13738 0.13293338
13739 0.13137286
13740 0.1340127
13741 0.13627428
13742 0.13276491
13743 0.139924
13744 0.13692284
13745 0.13552054
13746 0.14126487
13747 0.1377825
13748 0.1387168
13749 0.13756078
13750 0.13356072
13751 0.13931379
13752 0.13813767
13753 0.14122689
13754 0.13671714
13755 0.14124923
13756 0.13717861
13757 0.14486452
13758 0.13800942
13759 0.13232726
13760 0.13499112
13761 0.13971756
13762 0.13705947
13763 0.13912671
13764 0.14014943
13765 0.13625417
13766 0.13396188
13767 0.13306089
13768 0.13593269
13769 0.13029503
13770 0.13531596
13771 0.1341095
13772 0.13337289
13773 0.13131254
13774 0.12884675
13775 0.13424837
13776 0.12983616
13777 0.13230493
13778 0.13147189
13779 0.131473
13780 0.12563914
13781 0.13449353
13782 0.12568009
13783 0.12928048
13784 0.12556133
13785 0.12895565
13786 0.12543493
13787 0.12659206
13788 0.12761106
13789 0.11880712
13790 0.12733779
13791 0.12302312
13792 0.12064855
13793 0.12400229
13794 0.12606338
13795 0.12038589
13796 0.12124349
13797 0.12357004
13798 0.12416126
13799 0.11987954
13800 0.12049367
13801 0.11789552
13802 0.12342577
13803 0.1191152
13804 0.12040822
13805 0.11948416
13806 0.11772706
13807 0.12084847
13808 0.12266254
13809 0.11749362
13810 0.12841599
13811 0.121277
13812 0.12012099
13813 0.11757329
13814 0.12200189
13815 0.11816116
13816 0.11973733
13817 0.11983636
13818 0.11782646
13819 0.12047542
13820 0.11629777
13821 0.12054635
13822 0.11562036
13823 0.12314189
13824 0.11357434
13825 0.11500735
13826 0.11870194
13827 0.11381727
13828 0.11637818
13829 0.11787616
13830 0.12280029
13831 0.11915206
13832 0.11985498
13833 0.11796868
13834 0.11679908
13835 0.11963066
13836 0.12391833
13837 0.11866136
13838 0.1168082
13839 0.11534671
13840 0.1227169
13841 0.11805264
13842 0.11751595
13843 0.11456337
13844 0.1188477
13845 0.1200845
13846 0.11780822
13847 0.11862078
13848 0.1176135
13849 0.11747649
13850 0.12146297
13851 0.11976078
13852 0.12285689
13853 0.12425043
13854 0.12668308
13855 0.12498481
13856 0.1203965
13857 0.12646417
13858 0.12040822
13859 0.11987582
13860 0.12570932
13861 0.12492561
13862 0.12207095
13863 0.12516054
13864 0.12431838
13865 0.12809916
13866 0.12456243
13867 0.12437683
13868 0.12465923
13869 0.12698038
13870 0.12892345
13871 0.12679739
13872 0.12377649
13873 0.1292077
13874 0.12717919
13875 0.12281631
13876 0.12758835
13877 0.12782551
13878 0.13064649
13879 0.12356166
13880 0.13068781
13881 0.13089202
13882 0.13280549
13883 0.13323514
13884 0.13123845
13885 0.13277552
13886 0.13581541
13887 0.13087266
13888 0.13881434
13889 0.13234439
13890 0.14269936
13891 0.13894
13892 0.13423404
13893 0.13525565
13894 0.13497139
13895 0.13847163
13896 0.13286543
13897 0.13664956
13898 0.14209213
13899 0.14294527
13900 0.1350492
13901 0.13909897
13902 0.1338245
13903 0.138464
13904 0.1378227
13905 0.13068818
13906 0.13505981
13907 0.13188515
13908 0.1346499
13909 0.13362029
13910 0.13661848
13911 0.13619684
13912 0.13404081
13913 0.13327534
13914 0.13355737
13915 0.13847275
13916 0.1349323
13917 0.13041193
13918 0.13377703
13919 0.13468974
13920 0.13595279
13921 0.13329396
13922 0.13216829
13923 0.13561082
13924 0.13222022
13925 0.1313239
13926 0.13157092
13927 0.13105137
13928 0.13207298
13929 0.13153294
13930 0.13022782
13931 0.12812001
13932 0.13195235
13933 0.12316199
13934 0.12578787
13935 0.1263253
13936 0.13126842
13937 0.13245478
13938 0.12562089
13939 0.12605929
13940 0.12456205
13941 0.12096315
13942 0.12858185
13943 0.12591539
13944 0.12502353
13945 0.12398256
13946 0.12264244
13947 0.12063068
13948 0.11845566
13949 0.12335522
13950 0.11780784
13951 0.12632716
13952 0.11721122
13953 0.12348422
13954 0.12079914
13955 0.11838771
13956 0.11874941
13957 0.11975892
13958 0.11893463
13959 0.12176919
13960 0.11893761
13961 0.11356522
13962 0.11359296
13963 0.12082725
13964 0.11815167
13965 0.11683705
13966 0.11788677
13967 0.12044843
13968 0.11876988
13969 0.12252404
13970 0.11587501
13971 0.1156533
13972 0.12034716
13973 0.11254435
13974 0.12015059
13975 0.121398
13976 0.11416184
13977 0.11704461
13978 0.11710307
13979 0.11747686
13980 0.11290791
13981 0.11698467
13982 0.11836649
13983 0.11494332
13984 0.11584876
13985 0.11754667
13986 0.11730988
13987 0.12188069
13988 0.11712317
13989 0.11574247
13990 0.11839758
13991 0.11849512
13992 0.11918166
13993 0.11589772
13994 0.122417
13995 0.12140526
13996 0.12039724
13997 0.11943483
13998 0.11933914
13999 0.12523072
14000 0.11859044
14001 0.11882685
14002 0.1232398
14003 0.11874755
14004 0.12366219
14005 0.12027847
14006 0.12589566
14007 0.12300376
14008 0.12543344
14009 0.12312905
14010 0.12362049
14011 0.1244444
14012 0.12715033
14013 0.12554197
14014 0.12733779
14015 0.12770861
14016 0.13002287
14017 0.1270016
14018 0.12555947
14019 0.12363222
14020 0.13237548
14021 0.12467747
14022 0.12613896
14023 0.13013139
14024 0.12534427
14025 0.1255993
14026 0.12787373
14027 0.13321726
14028 0.13166958
14029 0.13422789
14030 0.125797
14031 0.13184568
14032 0.13459945
14033 0.13983484
14034 0.13023843
14035 0.13463166
14036 0.13546972
14037 0.13858276
14038 0.13625678
14039 0.13201006
14040 0.13711029
14041 0.13423813
14042 0.13163775
14043 0.13873802
14044 0.13621694
14045 0.13352125
14046 0.13808983
14047 0.13842491
14048 0.13694368
14049 0.13839233
14050 0.134853
14051 0.13032388
14052 0.1395005
14053 0.13432469
14054 0.13287493
14055 0.13672737
14056 0.13134326
14057 0.13472511
14058 0.1356488
14059 0.13844204
14060 0.13242406
14061 0.13169806
14062 0.13410149
14063 0.13779385
14064 0.13171854
14065 0.13706171
14066 0.13185443
14067 0.13265899
14068 0.13112043
14069 0.13229618
14070 0.13205939
14071 0.1303948
14072 0.13050333
14073 0.13114928
14074 0.12604942
14075 0.12768087
14076 0.12917159
14077 0.12840538
14078 0.13553301
14079 0.12517003
14080 0.12948395
14081 0.12608051
14082 0.1305158
14083 0.13272116
14084 0.12575753
14085 0.12954203
14086 0.1236983
14087 0.12443714
14088 0.12792826
14089 0.11880712
14090 0.12317149
14091 0.12612072
14092 0.12289598
14093 0.1218861
14094 0.11949514
14095 0.12359126
14096 0.12328541
14097 0.12082874
14098 0.12200449
14099 0.12199611
14100 0.11710641
14101 0.12186636
14102 0.12595597
14103 0.12182653
14104 0.12232058
14105 0.11774976
14106 0.12192556
14107 0.1188773
14108 0.11871032
14109 0.11997523
14110 0.1160943
14111 0.11721122
14112 0.11822185
14113 0.11494704
14114 0.11963326
14115 0.11608443
14116 0.11833801
14117 0.11811406
14118 0.11706249
14119 0.11562296
14120 0.11610491
14121 0.12001581
14122 0.11928795
14123 0.11441613
14124 0.11462257
14125 0.1191999
14126 0.11956271
14127 0.12438781
14128 0.12028797
14129 0.12100745
14130 0.11589475
14131 0.11969097
14132 0.11537779
14133 0.11741766
14134 0.11681658
14135 0.11866788
14136 0.11875015
14137 0.12063179
14138 0.11606359
14139 0.11749436
14140 0.1171699
14141 0.12236879
14142 0.12187772
14143 0.11939834
14144 0.1220056
14145 0.12162157
14146 0.11920902
14147 0.12036652
14148 0.1214652
14149 0.12107205
14150 0.12451272
14151 0.12210278
14152 0.12059196
14153 0.12030696
14154 0.11748412
14155 0.12276846
14156 0.12323869
14157 0.12768962
14158 0.12196465
14159 0.12899734
14160 0.12514155
14161 0.12533589
14162 0.1242979
14163 0.12649563
14164 0.12291608
14165 0.12603118
14166 0.12125801
14167 0.12805243
14168 0.12413018
14169 0.1267959
14170 0.12377723
14171 0.13288479
14172 0.12930599
14173 0.12846086
14174 0.12670747
14175 0.13163924
14176 0.12794931
14177 0.12802246
14178 0.12997354
14179 0.13316831
14180 0.13179673
14181 0.13303167
14182 0.13016825
14183 0.13090524
14184 0.13300319
14185 0.13021573
14186 0.13136485
14187 0.13474559
14188 0.13435466
14189 0.13390268
14190 0.13520892
14191 0.13540141
14192 0.13659986
14193 0.13778547
14194 0.13444197
14195 0.13953085
14196 0.1367862
14197 0.13359721
14198 0.13866672
14199 0.13350003
14200 0.13807922
14201 0.13790238
14202 0.13383288
14203 0.12998992
14204 0.13678583
14205 0.14072521
14206 0.13417856
14207 0.13134363
14208 0.13213869
14209 0.13755017
14210 0.13345182
14211 0.1394037
14212 0.13647886
14213 0.12957889
14214 0.12912803
14215 0.12742249
14216 0.13043055
14217 0.13741354
14218 0.13069916
14219 0.12895304
14220 0.130895
14221 0.1293838
14222 0.12562052
14223 0.13030638
14224 0.12426719
14225 0.12849343
14226 0.12893443
14227 0.13167908
14228 0.12330812
14229 0.13010068
14230 0.12551497
14231 0.12942624
14232 0.12801371
14233 0.11880526
14234 0.12039724
14235 0.12608311
14236 0.12311192
14237 0.12623985
14238 0.11930582
14239 0.12443417
14240 0.12077755
14241 0.12108303
14242 0.11804314
14243 0.12014072
14244 0.11927623
14245 0.12123977
14246 0.11605335
14247 0.11977605
14248 0.12044545
14249 0.11834602
14250 0.12270126
14251 0.12278019
14252 0.11961167
14253 0.11796533
14254 0.11938847
14255 0.11997449
14256 0.1241419
14257 0.12220907
14258 0.11897633
14259 0.12208267
14260 0.11748375
14261 0.11694781
14262 0.11519034
14263 0.11481692
14264 0.12173159
14265 0.11913121
14266 0.11716263
14267 0.1128556
14268 0.11944581
14269 0.1120153
14270 0.11777024
14271 0.11714104
14272 0.11879837
14273 0.11631862
14274 0.11858466
14275 0.11962154
14276 0.11757217
14277 0.11836872
14278 0.11871069
14279 0.11550345
14280 0.11887804
14281 0.11837673
14282 0.11777024
14283 0.12264132
14284 0.11908374
14285 0.1206519
14286 0.1181513
14287 0.11630763
14288 0.11749473
14289 0.1240922
14290 0.12072356
14291 0.1196314
14292 0.1198492
14293 0.11632737
14294 0.11718088
14295 0.11696308
14296 0.12074069
14297 0.1223768
14298 0.12393583
14299 0.12110965
14300 0.12153278
14301 0.11826895
14302 0.12112287
14303 0.11864125
14304 0.12343452
14305 0.12220107
14306 0.12722703
14307 0.12321933
14308 0.12472755
14309 0.12381707
14310 0.12704329
14311 0.12506039
14312 0.1214477
14313 0.12572831
14314 0.1232573
14315 0.12640609
14316 0.13011166
14317 0.13295311
14318 0.12743199
14319 0.13072802
14320 0.13018221
14321 0.13177513
14322 0.12976449
14323 0.13116027
14324 0.13284607
14325 0.13026468
14326 0.13594367
14327 0.13637406
14328 0.13479752
14329 0.13151284
14330 0.13624766
14331 0.13134772
14332 0.13389393
14333 0.13116864
14334 0.13561883
14335 0.13557062
14336 0.13133525
14337 0.1296461
14338 0.13344307
14339 0.13890388
14340 0.13462794
14341 0.13564917
14342 0.13720858
14343 0.13230195
14344 0.14006976
14345 0.14057256
14346 0.13682604
14347 0.13224536
14348 0.13747087
14349 0.13644312
14350 0.1394925
14351 0.13555051
14352 0.13414747
14353 0.13000928
14354 0.13261804
14355 0.131758
14356 0.12975537
14357 0.1381293
14358 0.13376456
14359 0.13395313
14360 0.13539489
14361 0.13430608
14362 0.13062787
14363 0.13194397
14364 0.13265787
14365 0.13345368
14366 0.13409014
14367 0.12936556
14368 0.13119899
14369 0.1296904
14370 0.13278799
14371 0.1328833
14372 0.12740499
14373 0.12786535
14374 0.12905059
14375 0.1195912
14376 0.1284737
14377 0.12740425
14378 0.11731454
14379 0.12646231
14380 0.12269754
14381 0.12304248
14382 0.12902397
14383 0.12433476
14384 0.12223029
14385 0.12230699
14386 0.12178818
14387 0.1259932
14388 0.12198513
14389 0.12163218
14390 0.11978777
14391 0.12342466
14392 0.11890429
14393 0.1240129
14394 0.12229824
14395 0.12231574
14396 0.12437609
14397 0.12040673
14398 0.1183099
14399 0.11755467
14400 0.1201813
14401 0.11897521
14402 0.12291571
14403 0.12048455
14404 0.12318247
14405 0.1145455
14406 0.11881996
14407 0.11782795
14408 0.12132894
14409 0.11606582
14410 0.11919264
14411 0.1131231
14412 0.11512425
14413 0.11437741
14414 0.11912134
14415 0.11814292
14416 0.11828179
14417 0.12100484
14418 0.12054374
14419 0.11234703
14420 0.12041734
14421 0.11570952
14422 0.11732813
14423 0.11449394
14424 0.12155214
14425 0.11739682
14426 0.12007501
14427 0.11629888
14428 0.11735735
14429 0.1165057
14430 0.11930917
14431 0.11996499
14432 0.11896572
14433 0.11809247
14434 0.11790799
14435 0.11578919
14436 0.12020755
14437 0.11347307
14438 0.12007352
14439 0.12038663
14440 0.11770229
14441 0.11966509
14442 0.12204284
14443 0.12025111
14444 0.11758539
14445 0.11854185
14446 0.12066102
14447 0.12103072
14448 0.11870883
14449 0.12070812
14450 0.12625847
14451 0.12388464
14452 0.1205806
14453 0.12823002
14454 0.11821924
14455 0.11784433
14456 0.12536735
14457 0.12732718
14458 0.12287587
14459 0.12527744
14460 0.12693551
14461 0.12662091
14462 0.12446302
14463 0.12731768
14464 0.12716057
14465 0.13137658
14466 0.12889682
14467 0.12727524
14468 0.12630892
14469 0.13412122
14470 0.13066733
14471 0.13223624
14472 0.12611234
14473 0.12760883
14474 0.13364039
14475 0.12875386
14476 0.13123696
14477 0.13309049
14478 0.1281591
14479 0.13489655
14480 0.12548314
14481 0.1308062
14482 0.13571526
14483 0.132952
14484 0.13258043
14485 0.13413947
14486 0.13734485
14487 0.13245906
14488 0.13324034
14489 0.13912931
14490 0.13672737
14491 0.13131515
14492 0.13286506
14493 0.14039088
14494 0.13905988
14495 0.13679681
14496 0.13920713
14497 0.13543975
14498 0.13943107
14499 0.1345881
14500 0.13656877
14501 0.13737221
14502 0.13823708
14503 0.13599952
14504 0.13514935
14505 0.14040409
14506 0.13368749
14507 0.13544087
14508 0.13288182
14509 0.13521693
14510 0.13430719
14511 0.13501923
14512 0.1351998
14513 0.1325311
14514 0.13294213
14515 0.13132576
14516 0.13186616
14517 0.13181385
14518 0.13263851
14519 0.13483475
14520 0.12201361
14521 0.12669183
14522 0.12908633
14523 0.12695338
14524 0.13379601
14525 0.12815836
14526 0.12487516
14527 0.12596546
14528 0.12922743
14529 0.1295815
14530 0.12932386
14531 0.13211244
14532 0.1230114
14533 0.12890371
14534 0.12606264
14535 0.11904242
14536 0.12476012
14537 0.12015096
14538 0.12078891
14539 0.12082614
14540 0.12316311
14541 0.12457155
14542 0.12514304
14543 0.12553173
14544 0.11791488
14545 0.12379771
14546 0.12139874
14547 0.12295518
14548 0.1243772
14549 0.12064278
14550 0.12261936
14551 0.12038737
14552 0.12692453
14553 0.11517861
14554 0.12755484
14555 0.12056533
14556 0.11643552
14557 0.11895288
14558 0.12289709
14559 0.12224127
14560 0.11992813
14561 0.11812207
14562 0.12320946
14563 0.11122936
14564 0.12428804
14565 0.11504235
14566 0.11658165
14567 0.11398462
14568 0.12035852
14569 0.12184849
14570 0.11515125
14571 0.12038849
14572 0.11923099
14573 0.11526927
14574 0.11600402
14575 0.11796607
14576 0.1175221
14577 0.11820212
14578 0.11756194
14579 0.12359238
14580 0.12050539
14581 0.12200523
14582 0.12204284
14583 0.11741283
14584 0.12241477
14585 0.12431577
14586 0.1201316
14587 0.12024087
14588 0.12174946
14589 0.12415028
14590 0.12066717
14591 0.12204321
14592 0.12526031
14593 0.11603547
14594 0.1199164
14595 0.1269048
14596 0.12540756
14597 0.11991492
14598 0.12356278
14599 0.12581561
14600 0.12035703
14601 0.12824827
14602 0.12463912
14603 0.12446079
14604 0.12655185
14605 0.12444329
14606 0.1227586
14607 0.1235492
14608 0.12691503
14609 0.12892531
14610 0.13159251
14611 0.12834767
14612 0.12882702
14613 0.12871812
14614 0.13120885
14615 0.12465885
14616 0.12605165
14617 0.13365901
14618 0.13571972
14619 0.13426773
14620 0.12874809
14621 0.13271781
14622 0.13192238
14623 0.1327839
14624 0.13551291
14625 0.13365975
14626 0.13306964
14627 0.13586585
14628 0.1325983
14629 0.13794333
14630 0.13649282
14631 0.13669815
14632 0.1341968
14633 0.13927619
14634 0.13655202
14635 0.13394215
14636 0.13428486
14637 0.13514823
14638 0.1353437
14639 0.14150203
14640 0.13888415
14641 0.13688952
14642 0.13838172
14643 0.14347283
14644 0.13970583
14645 0.1404618
14646 0.14403986
14647 0.14265767
14648 0.13959917
14649 0.14441254
14650 0.13931491
14651 0.14279431
14652 0.14526754
14653 0.13835361
14654 0.14226637
14655 0.1402736
14656 0.14028682
14657 0.13731488
14658 0.1440676
14659 0.14034341
14660 0.14029371
14661 0.13796195
14662 0.13709745
14663 0.13826668
14664 0.14299237
14665 0.13410727
14666 0.13401084
14667 0.13894149
14668 0.13896159
14669 0.13586511
14670 0.13790163
14671 0.13267835
14672 0.14059955
14673 0.13588633
14674 0.12982517
14675 0.13849434
14676 0.13512087
14677 0.13154207
14678 0.13199256
14679 0.12549264
14680 0.13317817
14681 0.133651
14682 0.12855188
14683 0.13673575
14684 0.13149348
14685 0.13041565
14686 0.12955227
14687 0.12877583
14688 0.13326734
14689 0.13324649
14690 0.13283732
14691 0.12853103
14692 0.12503228
14693 0.12370928
14694 0.13359069
14695 0.13111056
14696 0.12918145
14697 0.13133674
14698 0.12742472
14699 0.1261021
14700 0.12843423
14701 0.12407973
14702 0.12547328
14703 0.12487814
14704 0.12442467
14705 0.12418025
14706 0.13013139
14707 0.13017961
14708 0.13433753
14709 0.12193431
14710 0.12852042
14711 0.13130863
14712 0.12371915
14713 0.13264223
14714 0.13084678
14715 0.13006382
14716 0.12394533
14717 0.12243413
14718 0.12339617
14719 0.12572682
14720 0.11967012
14721 0.12647404
14722 0.12525697
14723 0.12696511
14724 0.12564323
14725 0.12478823
14726 0.1247188
14727 0.12419775
14728 0.12341553
14729 0.12600232
14730 0.1285435
14731 0.12823728
14732 0.12711887
14733 0.12175709
14734 0.12409034
14735 0.12951281
14736 0.12702319
14737 0.12571006
14738 0.12920044
14739 0.12845434
14740 0.1280919
14741 0.13292426
14742 0.12964982
14743 0.13281573
14744 0.13179747
14745 0.12734542
14746 0.13212957
14747 0.13107147
14748 0.13006196
14749 0.13393302
14750 0.1342184
14751 0.12948358
14752 0.13427834
14753 0.12899139
14754 0.134541
14755 0.13352274
14756 0.13483698
14757 0.13368898
14758 0.12856026
14759 0.1362955
14760 0.13587646
14761 0.13404006
14762 0.13709931
14763 0.13355997
14764 0.13410186
14765 0.13414822
14766 0.13316868
14767 0.13466703
14768 0.13705035
14769 0.13935549
14770 0.13901055
14771 0.14185386
14772 0.1371881
14773 0.13647197
14774 0.13729626
14775 0.13702187
14776 0.14339242
14777 0.1402857
14778 0.14196164
14779 0.14664861
14780 0.14044021
14781 0.1421666
14782 0.14231161
14783 0.14186149
14784 0.13709745
14785 0.14025461
14786 0.1381347
14787 0.14769722
14788 0.14078627
14789 0.14125389
14790 0.13631739
14791 0.13656219
14792 0.13275982
14793 0.13652547
14794 0.14170983
14795 0.13548043
14796 0.13751111
14797 0.13507526
14798 0.13786372
14799 0.1310263
14800 0.13311279
14801 0.13750014
14802 0.13522645
14803 0.13590683
14804 0.13353703
14805 0.13090336
14806 0.13481354
14807 0.1350929
14808 0.13141383
14809 0.13553982
14810 0.13027663
14811 0.13207098
14812 0.13054481
14813 0.12431541
14814 0.13253267
14815 0.12892325
14816 0.13059071
14817 0.12386849
14818 0.12974636
14819 0.12733175
14820 0.12754936
14821 0.12880032
14822 0.12989234
14823 0.13103908
14824 0.13027104
14825 0.12721511
14826 0.12109532
14827 0.12794894
14828 0.12753982
14829 0.12494539
14830 0.11839308
14831 0.12737621
14832 0.12311287
14833 0.12429921
14834 0.12078159
14835 0.12531455
14836 0.12541625
14837 0.12549437
14838 0.11640973
14839 0.12323869
14840 0.12791925
14841 0.11800123
14842 0.12080247
14843 0.12623126
14844 0.12321745
14845 0.11990124
14846 0.12530429
14847 0.12763737
14848 0.12131114
14849 0.12525732
14850 0.12478952
14851 0.12163512
14852 0.12257307
14853 0.12257199
14854 0.11865982
14855 0.12334362
14856 0.12166482
14857 0.12102854
14858 0.11906499
14859 0.12485035
14860 0.12368345
14861 0.11954089
14862 0.12685872
14863 0.11728126
14864 0.12316057
14865 0.12132211
14866 0.11941688
14867 0.1193699
14868 0.12091299
14869 0.12035519
14870 0.1235481
14871 0.12375941
14872 0.12805208
14873 0.11976102
14874 0.12425223
14875 0.12478249
14876 0.12371945
14877 0.12548447
14878 0.12207035
14879 0.1223191
14880 0.12801248
14881 0.12411652
14882 0.12195659
14883 0.12227176
14884 0.1257208
14885 0.12140689
14886 0.1241455
14887 0.1251036
14888 0.12827995
14889 0.12562576
14890 0.12775959
14891 0.12844069
14892 0.12842161
14893 0.12475064
14894 0.13057343
14895 0.132042
14896 0.1269255
14897 0.12944541
14898 0.13176895
14899 0.12853464
14900 0.12922708
14901 0.12840991
14902 0.13278106
14903 0.12827815
14904 0.13201266
14905 0.13151174
14906 0.13329296
14907 0.13543632
14908 0.12737908
14909 0.13126407
14910 0.13484739
14911 0.12947583
14912 0.13452448
14913 0.13599557
14914 0.13671266
14915 0.13054338
14916 0.12851269
14917 0.13621066
14918 0.13821273
14919 0.13528999
14920 0.13621102
14921 0.13980495
14922 0.13829715
14923 0.1322292
14924 0.13771001
14925 0.13875073
14926 0.1398127
14927 0.14096159
14928 0.14170911
14929 0.13663922
14930 0.13362253
14931 0.13788064
14932 0.13396308
14933 0.12863634
14934 0.13100758
14935 0.13315869
14936 0.13100974
14937 0.12962235
14938 0.1344181
14939 0.13363567
14940 0.13370172
14941 0.13034592
14942 0.13754855
14943 0.12568156
14944 0.12753946
14945 0.12596451
14946 0.12655309
14947 0.13202292
14948 0.1314266
14949 0.1313708
14950 0.13137891
14951 0.13339015
14952 0.1291045
14953 0.12603093
14954 0.13127433
14955 0.12892217
14956 0.12891479
14957 0.12888653
14958 0.1269336
14959 0.12397522
14960 0.12748852
14961 0.12697248
14962 0.12398656
14963 0.12883811
14964 0.12450692
14965 0.12237202
14966 0.1222021
14967 0.11535874
14968 0.12267873
14969 0.11754134
14970 0.12682272
14971 0.12252573
14972 0.11955746
14973 0.12297337
14974 0.11813551
14975 0.1171414
14976 0.1206025
14977 0.11675315
14978 0.12143839
14979 0.11505707
14980 0.1227536
14981 0.1199673
14982 0.11596676
14983 0.12190997
14984 0.12015737
14985 0.12061024
14986 0.11702692
14987 0.1181751
14988 0.12427311
14989 0.11889724
14990 0.11727675
14991 0.11139816
14992 0.11679023
14993 0.11559723
14994 0.113656
14995 0.11662878
14996 0.11582366
14997 0.11868593
14998 0.11382519
14999 0.11276395
15000 0.11452573
15001 0.11363368
15002 0.11841287
15003 0.11643276
15004 0.11335991
15005 0.11557851
15006 0.11496347
15007 0.10970766
15008 0.11547501
15009 0.11333345
15010 0.11135748
15011 0.11459251
15012 0.11347403
15013 0.11609923
15014 0.11456425
15015 0.11444095
15016 0.11395767
15017 0.11836733
15018 0.11482848
15019 0.1160123
15020 0.1172089
15021 0.11678321
15022 0.11976031
15023 0.12120026
15024 0.11861843
15025 0.11690686
15026 0.11682983
15027 0.11433709
15028 0.1183281
15029 0.1172548
15030 0.11901981
15031 0.11626069
15032 0.11893468
15033 0.11909829
15034 0.12210077
15035 0.11912547
15036 0.1187347
15037 0.11601374
15038 0.11851781
15039 0.12231658
15040 0.12407944
15041 0.11870536
15042 0.12068584
15043 0.12401482
15044 0.1239007
15045 0.12552227
15046 0.12389332
15047 0.12320827
15048 0.12249819
15049 0.12084837
15050 0.1178963
15051 0.12328171
15052 0.12524598
15053 0.11964295
15054 0.12376787
15055 0.12467468
15056 0.12405118
15057 0.12628742
15058 0.12835339
15059 0.12791996
15060 0.12866748
15061 0.1269219
15062 0.12668665
15063 0.13061969
15064 0.12496159
15065 0.12689041
15066 0.13258576
15067 0.12741652
15068 0.12673183
15069 0.13087654
15070 0.13075037
15071 0.12628922
15072 0.1350371
15073 0.13476009
15074 0.13472337
15075 0.13263832
15076 0.13533247
15077 0.13419383
15078 0.13209852
15079 0.1288455
15080 0.1338423
15081 0.13017169
15082 0.1281527
15083 0.12925498
15084 0.13036284
15085 0.12785139
15086 0.13320674
15087 0.13097824
15088 0.13222002
15089 0.12433305
15090 0.13590827
15091 0.12753172
15092 0.1293232
15093 0.12757762
15094 0.12848587
15095 0.12633476
15096 0.12630722
15097 0.13007071
15098 0.13112241
15099 0.12612525
15100 0.12321745
15101 0.12496087
15102 0.12608853
15103 0.12890273
15104 0.12462878
15105 0.12734939
15106 0.12932176
15107 0.11830722
15108 0.12090237
15109 0.12338808
15110 0.12452636
15111 0.11923527
15112 0.12081903
15113 0.12665803
15114 0.12546395
15115 0.12211066
15116 0.12123842
15117 0.12321529
15118 0.11804263
15119 0.11637373
15120 0.11969947
15121 0.11991006
15122 0.12220462
15123 0.11817582
15124 0.11959813
15125 0.11807089
15126 0.11860961
15127 0.11633737
15128 0.11609077
15129 0.11558877
15130 0.11990268
15131 0.11912151
15132 0.11689589
15133 0.11511467
15134 0.11729619
15135 0.10899128
15136 0.11315994
15137 0.11616529
15138 0.11409932
15139 0.11835492
15140 0.1130172
15141 0.11781727
15142 0.11210751
15143 0.11394849
15144 0.11772152
15145 0.11478438
15146 0.11769578
15147 0.11408312
15148 0.10809041
15149 0.1131603
15150 0.10974059
15151 0.11098345
15152 0.11579828
15153 0.11368876
15154 0.11359948
15155 0.11121204
15156 0.11502881
15157 0.10832782
15158 0.11181682
15159 0.1164423
15160 0.11457271
15161 0.11786317
15162 0.11151227
15163 0.11686799
15164 0.11739933
15165 0.1113879
15166 0.1112583
15167 0.11391987
15168 0.10997513
15169 0.11455579
15170 0.11453743
15171 0.11588126
15172 0.11496203
15173 0.10906796
15174 0.1142219
15175 0.11572791
15176 0.11634511
15177 0.11253464
15178 0.11926784
15179 0.1171315
15180 0.12237382
15181 0.11940878
15182 0.12004182
15183 0.1176929
15184 0.11557635
15185 0.11633557
15186 0.12075441
15187 0.11819562
15188 0.12294476
15189 0.11797549
15190 0.11449675
15191 0.12079113
15192 0.12190961
15193 0.1216164
15194 0.12529368
15195 0.11825988
15196 0.1224307
15197 0.12178776
15198 0.12198557
15199 0.12310369
15200 0.12392014
15201 0.12066604
15202 0.1245836
15203 0.12393922
15204 0.12260061
15205 0.12472454
15206 0.12720107
15207 0.12544595
15208 0.12846787
15209 0.12374699
15210 0.12722969
15211 0.12367067
15212 0.12539502
15213 0.13339826
15214 0.12662869
15215 0.12738718
15216 0.12569218
15217 0.1258603
15218 0.12801104
15219 0.13068575
15220 0.13128387
15221 0.1303056
15222 0.13077935
15223 0.13769309
15224 0.13510603
15225 0.12817286
15226 0.12808034
15227 0.13149932
15228 0.12904439
15229 0.1302597
15230 0.12989972
15231 0.13228536
15232 0.13228788
15233 0.12906419
15234 0.1269678
15235 0.13005937
15236 0.1334042
15237 0.13086592
15238 0.1314086
15239 0.13127361
15240 0.1296821
15241 0.13262842
15242 0.13295241
15243 0.12366888
15244 0.12662869
15245 0.12601437
15246 0.12811004
15247 0.12479977
15248 0.12832657
15249 0.12909676
15250 0.12972944
15251 0.13188091
15252 0.120033
15253 0.12265821
15254 0.12401374
15255 0.1234842
15256 0.12044771
15257 0.12271545
15258 0.1256353
15259 0.12100659
15260 0.12086565
15261 0.12540779
15262 0.12033719
15263 0.12150157
15264 0.12092505
15265 0.12035591
15266 0.12118082
15267 0.11892262
15268 0.12527711
15269 0.1152574
15270 0.1216344
15271 0.11688671
15272 0.12114374
15273 0.11754098
15274 0.11364466
15275 0.11758796
15276 0.11797585
15277 0.11447983
15278 0.11808043
15279 0.12044356
15280 0.119513
15281 0.11788081
15282 0.11517011
15283 0.11752226
15284 0.11251736
15285 0.11063264
15286 0.11736999
15287 0.1124873
15288 0.11113321
15289 0.11147411
15290 0.11186236
15291 0.10930393
15292 0.11383329
15293 0.12057388
15294 0.11627275
15295 0.11342777
15296 0.1136461
15297 0.11990124
15298 0.12047146
15299 0.11334155
15300 0.10775832
15301 0.11808186
15302 0.11306778
15303 0.10814837
15304 0.11092693
15305 0.11525884
15306 0.11456533
15307 0.11619607
15308 0.11283883
15309 0.11447947
15310 0.11149391
15311 0.11622541
15312 0.11238416
15313 0.11544676
15314 0.11467908
15315 0.11556015
15316 0.11665991
15317 0.11156951
15318 0.1160438
15319 0.11464795
15320 0.1159781
15321 0.11619175
15322 0.11998638
15323 0.11397603
15324 0.11951156
15325 0.11084666
15326 0.12064804
15327 0.11866864
15328 0.11886646
15329 0.11442079
15330 0.11974861
15331 0.11652456
15332 0.11810869
15333 0.11675207
15334 0.11919045
15335 0.12068943
15336 0.1199952
15337 0.11563539
15338 0.11802427
15339 0.11953171
15340 0.11930025
15341 0.11987011
15342 0.12027005
15343 0.12050602
15344 0.12068512
15345 0.11893252
15346 0.12451718
15347 0.11966347
15348 0.12459062
15349 0.12888761
15350 0.12199439
15351 0.12211661
15352 0.12852582
15353 0.12144289
15354 0.12387947
15355 0.13083946
15356 0.12424017
15357 0.12676045
15358 0.12170082
15359 0.12904619
15360 0.12574726
15361 0.12722645
15362 0.12548087
15363 0.130849
15364 0.12797612
15365 0.13596659
15366 0.12334633
15367 0.13313438
15368 0.1327429
15369 0.13190773
15370 0.12860916
15371 0.12787821
15372 0.12769911
15373 0.13049532
15374 0.13340672
15375 0.13482687
15376 0.13210626
15377 0.13503782
15378 0.12890309
15379 0.13708507
15380 0.1361743
15381 0.13072103
15382 0.12904727
15383 0.13484954
15384 0.12959517
15385 0.12780441
15386 0.12842791
15387 0.13049712
15388 0.13028904
15389 0.13025232
15390 0.13325588
15391 0.13185121
15392 0.12803048
15393 0.12824251
15394 0.1338639
15395 0.12447974
15396 0.13330646
15397 0.13067621
15398 0.13066703
15399 0.12727379
15400 0.12253347
15401 0.12723779
15402 0.13007035
15403 0.12273129
15404 0.1296821
15405 0.11998458
15406 0.12313231
15407 0.11956664
15408 0.1227176
15409 0.12066568
15410 0.12410914
15411 0.12125785
15412 0.12232648
15413 0.12025907
15414 0.11569119
15415 0.12239541
15416 0.11449603
15417 0.11866829
15418 0.12161532
15419 0.1200708
15420 0.12023333
15421 0.12358734
15422 0.12052582
15423 0.11800267
15424 0.11551173
15425 0.11589116
15426 0.11985426
15427 0.11503727
15428 0.1166016
15429 0.11547214
15430 0.12052438
15431 0.11967337
15432 0.11259998
15433 0.11467908
15434 0.11639532
15435 0.11482956
15436 0.11698282
15437 0.11465118
15438 0.11261798
15439 0.11610139
15440 0.11354818
15441 0.11157905
15442 0.11515319
15443 0.11496203
15444 0.11410778
15445 0.11493306
15446 0.10967202
15447 0.10819391
15448 0.11145719
15449 0.11487546
15450 0.11689301
15451 0.11446957
15452 0.1158548
15453 0.11279005
15454 0.11091523
15455 0.11135154
15456 0.11174825
15457 0.11723823
15458 0.11571171
15459 0.10814297
15460 0.11669771
15461 0.11468862
15462 0.1141184
15463 0.11613109
15464 0.11324579
15465 0.11734317
15466 0.11305788
15467 0.11165285
15468 0.11741769
15469 0.11533156
15470 0.11344577
15471 0.11537008
15472 0.11924696
15473 0.11794165
15474 0.11360686
15475 0.11826168
15476 0.11708488
15477 0.12042376
15478 0.11321825
15479 0.11510369
15480 0.11596604
15481 0.11811822
15482 0.11824188
15483 0.11953982
15484 0.12117974
15485 0.12052654
15486 0.1171414
15487 0.12056398
15488 0.12081021
15489 0.12173088
15490 0.11776706
15491 0.12351984
15492 0.12830011
15493 0.12342588
15494 0.12168768
15495 0.12122564
15496 0.12377417
15497 0.12565474
15498 0.12380459
15499 0.12535271
15500 0.1275508
15501 0.12400456
15502 0.12227734
15503 0.12525408
15504 0.13026996
15505 0.12660187
15506 0.12391906
15507 0.13148348
15508 0.12625952
15509 0.12803084
15510 0.13037598
15511 0.12959625
15512 0.12802238
15513 0.13060097
15514 0.12839785
15515 0.13255426
15516 0.12616161
15517 0.13144496
15518 0.12922348
15519 0.1300025
15520 0.12885611
15521 0.12758356
15522 0.13114924
15523 0.13006999
15524 0.13295061
15525 0.13808943
15526 0.12967887
15527 0.13142445
15528 0.13131879
15529 0.12898823
15530 0.12919882
15531 0.12934012
15532 0.12954009
15533 0.13637283
15534 0.13507598
15535 0.13481139
15536 0.12673435
15537 0.1322409
15538 0.13348231
15539 0.12833503
15540 0.12653437
15541 0.12733985
15542 0.12816548
15543 0.13200384
15544 0.13424927
15545 0.12823261
15546 0.13156934
15547 0.12687456
15548 0.13063841
15549 0.1281248
15550 0.12285566
15551 0.12583456
15552 0.12348456
15553 0.12397522
15554 0.12335064
15555 0.12497113
15556 0.12476341
15557 0.12311395
15558 0.12252015
15559 0.12101864
15560 0.12318073
15561 0.12501954
15562 0.12186335
15563 0.12091551
15564 0.11989872
15565 0.12182556
15566 0.11791645
15567 0.11586074
15568 0.12127585
15569 0.12147475
15570 0.11298192
15571 0.11825106
15572 0.11658396
15573 0.11976841
15574 0.11643096
15575 0.11552163
15576 0.11831784
15577 0.11573043
15578 0.11266153
15579 0.11425196
15580 0.11595866
15581 0.11692343
15582 0.11401383
15583 0.11439217
15584 0.11634655
15585 0.11558625
15586 0.11268835
15587 0.11472678
15588 0.11452609
15589 0.11749508
15590 0.10922617
15591 0.11445013
15592 0.11371954
15593 0.11111449
15594 0.11130384
15595 0.11546619
15596 0.11452609
15597 0.1117945
15598 0.113001
15599 0.11562729
15600 0.11642988
15601 0.11287411
15602 0.11459287
15603 0.11297274
15604 0.11079194
15605 0.11477556
15606 0.11408132
15607 0.11295258
15608 0.11874532
15609 0.11066972
15610 0.1180356
15611 0.11447875
15612 0.10923643
15613 0.11131338
15614 0.11551066
15615 0.11609293
15616 0.11415404
15617 0.11792185
15618 0.11687825
15619 0.11637516
15620 0.11954971
15621 0.1158431
15622 0.11527504
15623 0.11842421
15624 0.11761766
15625 0.1175795
15626 0.11948546
15627 0.11553045
15628 0.11861177
15629 0.12272463
15630 0.12089607
15631 0.12150373
15632 0.11963557
15633 0.12116174
15634 0.12678025
15635 0.12173052
15636 0.11848595
15637 0.12291758
15638 0.12225052
15639 0.11919045
15640 0.12124544
15641 0.12172908
15642 0.11633485
15643 0.12591897
15644 0.12537809
15645 0.1229327
15646 0.1212458
15647 0.12473264
15648 0.12817502
15649 0.12487321
15650 0.12316021
15651 0.12840325
15652 0.12813578
15653 0.12585814
15654 0.12472274
15655 0.1269417
15656 0.1268841
15657 0.12671347
15658 0.12635276
15659 0.13316192
15660 0.13441144
15661 0.12830605
15662 0.13252708
15663 0.12914014
15664 0.13294071
15665 0.13508336
15666 0.12616341
15667 0.13008799
15668 0.12880914
15669 0.13358617
15670 0.13054338
15671 0.13304493
15672 0.13429066
15673 0.13417331
15674 0.13228716
15675 0.1327132
15676 0.12967113
15677 0.13503782
15678 0.12917794
15679 0.12910271
15680 0.13298661
15681 0.128742
15682 0.1288734
15683 0.13281598
15684 0.13094296
15685 0.13196641
15686 0.12601365
15687 0.1309048
15688 0.13194697
15689 0.12910342
15690 0.12758572
15691 0.12841027
15692 0.12849649
15693 0.12953973
15694 0.12328063
15695 0.12830426
15696 0.12656155
15697 0.12957969
15698 0.12933202
15699 0.12427977
15700 0.12972134
15701 0.12839515
15702 0.1216524
15703 0.11944226
15704 0.12814892
15705 0.12035555
15706 0.12181458
15707 0.12362621
15708 0.12223252
15709 0.12315031
15710 0.12289562
15711 0.12369227
15712 0.12039406
15713 0.12256209
15714 0.1224028
15715 0.11674109
15716 0.11678141
15717 0.12084027
15718 0.11311368
15719 0.12125677
15720 0.11561595
15721 0.11852663
15722 0.11807161
15723 0.12187253
15724 0.11480976
15725 0.11590106
15726 0.11475252
15727 0.11687897
15728 0.11387073
15729 0.1102705
15730 0.11866972
15731 0.11628967
15732 0.11381565
15733 0.114903
15734 0.11658396
15735 0.11194966
15736 0.1189795
15737 0.11440279
15738 0.11242124
15739 0.11372205
15740 0.11654796
15741 0.11568345
15742 0.1113222
15743 0.11105869
15744 0.11386263
15745 0.11405055
15746 0.11697328
15747 0.10909478
15748 0.11271589
15749 0.11446993
15750 0.11402516
15751 0.11682173
15752 0.111862
15753 0.1130487
15754 0.11413046
15755 0.11133984
15756 0.11593886
15757 0.11822316
15758 0.11128548
15759 0.11407286
15760 0.11299848
15761 0.11777588
15762 0.1129632
15763 0.1175678
15764 0.11521006
15765 0.11302854
15766 0.11743533
15767 0.11840297
15768 0.11370082
15769 0.11946602
15770 0.11671679
15771 0.11831046
15772 0.11353936
15773 0.1187644
15774 0.11792779
15775 0.11952217
15776 0.11961469
15777 0.11884846
15778 0.12332166
15779 0.12183474
15780 0.11872265
15781 0.11755862
15782 0.12463202
15783 0.12209159
15784 0.1232952
15785 0.11659098
15786 0.11817474
15787 0.12307651
15788 0.12024035
15789 0.1262147
15790 0.12380315
15791 0.12521664
15792 0.12533363
15793 0.11969875
15794 0.1269336
15795 0.12222964
15796 0.12707777
15797 0.12694062
15798 0.12321745
15799 0.12720773
15800 0.12468458
15801 0.13037346
15802 0.13130079
15803 0.12517956
15804 0.13004137
15805 0.1304604
15806 0.12859783
15807 0.12888833
15808 0.13058964
15809 0.13119837
15810 0.13011553
15811 0.13202328
15812 0.13497356
15813 0.12757294
15814 0.1349219
15815 0.12937828
15816 0.13430543
15817 0.13572
15818 0.13296753
15819 0.1350668
15820 0.13158554
15821 0.13473255
15822 0.13658235
15823 0.13720026
15824 0.13636365
15825 0.1320681
15826 0.13184563
15827 0.13239389
15828 0.13070231
15829 0.13683704
15830 0.13277008
15831 0.13022857
15832 0.12749104
15833 0.13291389
15834 0.1270812
15835 0.1252332
15836 0.12770199
15837 0.13171387
15838 0.13267396
15839 0.13181701
15840 0.12904799
15841 0.12657253
15842 0.12228796
15843 0.12958671
15844 0.12545513
15845 0.12759526
15846 0.12694314
15847 0.12744262
15848 0.124697
15849 0.12316831
15850 0.12444825
15851 0.12381449
15852 0.12489661
15853 0.12204245
15854 0.11961721
15855 0.12419427
15856 0.1201545
15857 0.12316093
15858 0.12144541
15859 0.11554738
15860 0.12494503
15861 0.12020399
15862 0.12096356
15863 0.11913249
15864 0.12241306
15865 0.11923958
15866 0.12137053
15867 0.12246003
15868 0.12033791
15869 0.12107372
15870 0.1171153
15871 0.11596568
15872 0.12003552
15873 0.11852771
15874 0.11970163
15875 0.11229795
15876 0.11852699
15877 0.12014927
15878 0.1130469
15879 0.11532238
15880 0.11784265
15881 0.11468682
15882 0.11745693
15883 0.11847929
15884 0.11022388
15885 0.10918873
15886 0.11281057
15887 0.11516201
15888 0.11411732
15889 0.11322995
15890 0.11047191
15891 0.11690651
15892 0.11257424
15893 0.11551209
15894 0.11210301
15895 0.11113987
15896 0.11275189
15897 0.11717218
15898 0.11492531
15899 0.11503835
15900 0.11438587
15901 0.11555061
15902 0.11349346
15903 0.11617555
15904 0.11594948
15905 0.11673731
15906 0.1129335
15907 0.11216763
15908 0.11487798
15909 0.10974905
15910 0.11636598
15911 0.11642214
15912 0.11274199
15913 0.11381565
15914 0.11632747
15915 0.12017717
15916 0.11572899
15917 0.11890318
15918 0.12013793
15919 0.12437409
15920 0.1164864
15921 0.11541706
15922 0.11606846
15923 0.11409896
15924 0.12057496
15925 0.12201563
15926 0.12493441
15927 0.1222039
15928 0.12150193
15929 0.11913141
15930 0.11717848
15931 0.12419391
15932 0.12458504
15933 0.11691137
15934 0.1228571
15935 0.12060322
15936 0.12443384
15937 0.11900776
15938 0.12372935
15939 0.11850467
15940 0.12661177
15941 0.12478141
15942 0.12531204
15943 0.12911332
15944 0.12779379
15945 0.12706464
15946 0.12344352
15947 0.12694314
15948 0.12584302
15949 0.12542615
15950 0.13105528
15951 0.1313888
15952 0.13084756
15953 0.12755782
15954 0.13003886
15955 0.12998557
15956 0.12701514
15957 0.12949275
15958 0.12595569
15959 0.12969975
15960 0.13476261
15961 0.13004209
15962 0.13087439
15963 0.13169858
15964 0.13330286
15965 0.1371522
15966 0.13268674
15967 0.13520737
15968 0.13557834
15969 0.1333961
15970 0.12893981
15971 0.13642935
15972 0.13495052
15973 0.13483118
15974 0.12986822
15975 0.13338512
15976 0.13579559
15977 0.14058145
15978 0.13272526
15979 0.13275982
15980 0.13325516
15981 0.12732077
15982 0.13692218
15983 0.12648452
15984 0.13266586
15985 0.13436662
15986 0.1299008
15987 0.13071725
15988 0.13211724
15989 0.13134705
15990 0.12506509
15991 0.1242472
15992 0.12862968
15993 0.12621183
15994 0.12986966
15995 0.12703566
15996 0.12431829
15997 0.12825872
15998 0.12462068
15999 0.12664003
16000 0.12259917
16001 0.12362082
16002 0.12070707
16003 0.12625142
16004 0.11984436
16005 0.12367283
16006 0.12497257
16007 0.11783276
16008 0.12533363
16009 0.12026087
16010 0.12356051
16011 0.12278996
16012 0.11794687
16013 0.12025277
16014 0.12092145
16015 0.12041278
16016 0.11078096
16017 0.11973133
16018 0.1193222
16019 0.12020327
16020 0.11684639
16021 0.11617627
16022 0.12023477
16023 0.11773844
16024 0.11284837
16025 0.11693369
16026 0.11715094
16027 0.11532238
16028 0.11329385
16029 0.11652528
16030 0.11348249
16031 0.11511359
16032 0.11320764
16033 0.11554035
16034 0.12207143
16035 0.11558841
16036 0.11454445
16037 0.11382627
16038 0.11624341
16039 0.11647128
16040 0.11213613
16041 0.11200581
16042 0.11320061
16043 0.11580674
16044 0.11063894
16045 0.11474226
16046 0.11693476
16047 0.11567319
16048 0.11335037
16049 0.11169353
16050 0.11351182
16051 0.11726685
16052 0.11800699
16053 0.11409122
16054 0.11404209
16055 0.11034789
16056 0.11308254
16057 0.11934308
16058 0.1192961
16059 0.11363656
16060 0.11671967
16061 0.11768264
16062 0.11238524
16063 0.1160339
16064 0.11770982
16065 0.11640127
16066 0.11711206
16067 0.12041278
16068 0.11257244
16069 0.11707498
16070 0.12116174
16071 0.11795857
16072 0.11580566
16073 0.11463661
16074 0.12128396
16075 0.12374915
16076 0.12232756
16077 0.11876296
16078 0.11947304
16079 0.12620301
16080 0.12682128
16081 0.12418402
16082 0.12306625
16083 0.120499
16084 0.12286664
16085 0.12169164
16086 0.12388019
16087 0.13119945
16088 0.12312133
16089 0.1275769
16090 0.12334992
16091 0.12479275
16092 0.12231622
16093 0.1239646
16094 0.12914122
16095 0.12898085
16096 0.12656227
16097 0.12693216
16098 0.12640154
16099 0.13205713
16100 0.1292359
16101 0.13137639
16102 0.13440226
16103 0.13209078
16104 0.13597541
16105 0.13266622
16106 0.1325818
16107 0.13691659
16108 0.12720557
16109 0.13192681
16110 0.13607962
16111 0.13659009
16112 0.13011517
16113 0.13306293
16114 0.1310263
16115 0.13859144
16116 0.13225116
16117 0.13269448
16118 0.13542463
16119 0.13311207
16120 0.13495196
16121 0.13651521
16122 0.13507346
16123 0.1333682
16124 0.13323464
16125 0.13513916
16126 0.13066487
16127 0.13369147
16128 0.13385148
16129 0.13056138
16130 0.13098958
16131 0.13549356
16132 0.12965277
16133 0.12828661
16134 0.12978488
16135 0.13409951
16136 0.13098958
16137 0.12414298
16138 0.12617223
16139 0.12425781
16140 0.12674425
16141 0.12691776
16142 0.12559607
16143 0.12052222
16144 0.12529296
16145 0.12388055
16146 0.12393886
16147 0.12427977
16148 0.12732472
16149 0.12429741
16150 0.11870501
16151 0.12102926
16152 0.11897068
16153 0.1217217
16154 0.12530429
16155 0.12010049
16156 0.12409744
16157 0.12082929
16158 0.11987154
16159 0.11980513
16160 0.11900109
16161 0.12324607
16162 0.11952992
16163 0.11837472
16164 0.11344433
16165 0.11720854
16166 0.1212539
16167 0.11907633
16168 0.1217019
16169 0.11850053
16170 0.1140707
16171 0.11828814
16172 0.11560605
16173 0.1170577
16174 0.11499983
16175 0.11102017
16176 0.11521042
16177 0.11054463
16178 0.11333345
16179 0.1152772
16180 0.11632747
16181 0.1136245
16182 0.11527648
16183 0.1134751
16184 0.11162531
16185 0.11375067
16186 0.11313384
16187 0.11335073
16188 0.11137026
16189 0.11490731
16190 0.11162603
16191 0.11675387
16192 0.11599754
16193 0.1129335
16194 0.11011012
16195 0.11649774
16196 0.11305824
16197 0.10822145
16198 0.11456605
16199 0.11393013
16200 0.11488787
16201 0.11096113
16202 0.11391177
16203 0.11474442
16204 0.11176697
16205 0.1131585
16206 0.11503871
16207 0.11617555
16208 0.11559759
16209 0.12034709
16210 0.11896437
16211 0.11624377
16212 0.11445895
16213 0.12056362
16214 0.11622145
16215 0.11561487
16216 0.11863967
16217 0.11625295
16218 0.11800519
16219 0.11405163
16220 0.11802535
16221 0.11982493
16222 0.11744307
16223 0.12095223
16224 0.12199511
16225 0.11916111
16226 0.12395938
16227 0.11865839
16228 0.11827968
16229 0.12441297
16230 0.11924625
16231 0.11851457
16232 0.12189864
16233 0.12924976
16234 0.12689472
16235 0.11931158
16236 0.12325309
16237 0.12373853
16238 0.12864066
16239 0.12915112
16240 0.12647929
16241 0.12971882
16242 0.1320159
16243 0.12836329
16244 0.12623162
16245 0.13206918
16246 0.12568084
16247 0.13048434
16248 0.12778569
16249 0.13105528
16250 0.13301739
16251 0.13380378
16252 0.12960435
16253 0.13403904
16254 0.13126227
16255 0.13208826
16256 0.13173745
16257 0.13057794
16258 0.13420013
16259 0.1269975
16260 0.1316057
16261 0.13518055
16262 0.14209772
16263 0.13613578
16264 0.13571784
16265 0.13147035
16266 0.13375716
16267 0.13644807
16268 0.13058892
16269 0.13184095
16270 0.13599485
16271 0.13283686
16272 0.12912143
16273 0.13317956
16274 0.13378434
16275 0.13318659
16276 0.13193743
16277 0.13285701
16278 0.13340636
16279 0.13340672
16280 0.13116021
16281 0.12905393
16282 0.13008061
16283 0.12988766
16284 0.12725507
16285 0.13178623
16286 0.12650504
16287 0.12735821
16288 0.12960579
16289 0.12990998
16290 0.12505123
16291 0.12430695
16292 0.12724265
16293 0.12394588
16294 0.12338736
16295 0.12348312
16296 0.12351282
16297 0.12466802
16298 0.12407206
16299 0.1176155
16300 0.12006864
16301 0.12680328
16302 0.12222154
16303 0.12429777
16304 0.12118856
16305 0.11859161
16306 0.11814684
16307 0.12158778
16308 0.12239398
16309 0.12462104
16310 0.12026267
16311 0.11599466
16312 0.11635429
16313 0.11637373
16314 0.11376688
16315 0.12414945
16316 0.11830938
16317 0.11580674
16318 0.12206225
16319 0.11103889
16320 0.11683937
16321 0.11605298
16322 0.1175219
16323 0.11830092
16324 0.11555835
16325 0.11501891
16326 0.11361748
16327 0.11175814
16328 0.11394669
16329 0.12275612
16330 0.11082974
16331 0.1146501
16332 0.1153591
16333 0.11667935
16334 0.11276467
16335 0.11548599
16336 0.11546548
16337 0.11215629
16338 0.11328575
16339 0.11789179
16340 0.11171009
16341 0.11446111
16342 0.116024
16343 0.11472714
16344 0.11719125
16345 0.11226015
16346 0.11436463
16347 0.11636347
16348 0.11448613
16349 0.11397962
16350 0.11854679
16351 0.11376831
16352 0.11116254
16353 0.11656452
16354 0.11303664
16355 0.11682065
16356 0.11554035
16357 0.11223297
16358 0.116024
16359 0.11407953
16360 0.12065974
16361 0.11470482
16362 0.11908515
16363 0.11433638
16364 0.11664012
16365 0.11764376
16366 0.11838533
16367 0.11998638
16368 0.11775788
16369 0.11743533
16370 0.1200051
16371 0.12235474
16372 0.12275432
16373 0.12076287
16374 0.12324535
16375 0.12358734
16376 0.11945144
16377 0.12549257
16378 0.12872688
16379 0.11772008
16380 0.11532094
16381 0.12019553
16382 0.12724949
16383 0.12477008
16384 0.12395399
16385 0.12794679
16386 0.12676404
16387 0.1228094
16388 0.12839191
16389 0.12653617
16390 0.12433665
16391 0.1252827
16392 0.12906671
16393 0.12864876
16394 0.12929206
16395 0.13031874
16396 0.1326475
16397 0.12919666
16398 0.12775455
16399 0.13152128
16400 0.13345334
16401 0.12394481
16402 0.13137603
16403 0.13210518
16404 0.13005829
16405 0.13041018
16406 0.13540771
16407 0.13397478
16408 0.13727442
16409 0.13656399
16410 0.13442944
16411 0.13276126
16412 0.13032361
16413 0.13439164
16414 0.13597828
16415 0.13046004
16416 0.13562532
16417 0.13470285
16418 0.12907409
16419 0.13289661
16420 0.12873984
16421 0.13283722
16422 0.13191655
16423 0.13819113
16424 0.12904547
16425 0.12682902
16426 0.13203031
16427 0.12970964
16428 0.13100758
16429 0.13045572
16430 0.13687592
16431 0.13073381
16432 0.12945315
16433 0.1256434
16434 0.12944649
16435 0.13067513
16436 0.12961425
16437 0.12773727
16438 0.12430659
16439 0.12243844
16440 0.12447687
16441 0.12732041
16442 0.12526398
16443 0.12201239
16444 0.12556781
16445 0.12610725
16446 0.12011706
16447 0.12380495
16448 0.11999628
16449 0.12518838
16450 0.11858207
16451 0.11960551
16452 0.12292424
16453 0.11716084
16454 0.11990124
16455 0.12115112
16456 0.116006
16457 0.12166122
16458 0.11971891
16459 0.12088689
16460 0.11836589
16461 0.11456209
16462 0.11953982
16463 0.12248973
16464 0.1195769
16465 0.11692451
16466 0.11964511
16467 0.11375806
16468 0.1142678
16469 0.11237606
16470 0.11729475
16471 0.11794795
16472 0.11645814
16473 0.11270635
16474 0.11334011
16475 0.12022415
16476 0.11317128
16477 0.11172142
16478 0.11514995
16479 0.11451835
16480 0.11306562
16481 0.11160767
16482 0.11184652
16483 0.11278231
16484 0.11586434
16485 0.11311512
16486 0.10924561
16487 0.11436499
16488 0.11308578
16489 0.11104807
16490 0.11641368
16491 0.11505707
16492 0.11346377
16493 0.11286709
16494 0.11686061
16495 0.11402588
16496 0.1131243
16497 0.11224215
16498 0.11383293
16499 0.11289894
16500 0.11371108
16501 0.11553081
16502 0.11427283
16503 0.11668925
16504 0.11774239
16505 0.11234564
16506 0.11589152
16507 0.11641152
16508 0.11597918
16509 0.1164882
16510 0.11680931
16511 0.11985426
16512 0.11958751
16513 0.11656488
16514 0.11237211
16515 0.11972953
16516 0.11932994
16517 0.12427239
16518 0.11977759
16519 0.12054634
16520 0.1184379
16521 0.11741733
16522 0.12271437
16523 0.11715238
16524 0.1245755
16525 0.11830722
16526 0.11876152
16527 0.12860106
16528 0.12202301
16529 0.12385049
16530 0.12515166
16531 0.12729179
16532 0.12777831
16533 0.12952137
16534 0.12477116
16535 0.12774609
16536 0.12391024
16537 0.12412606
16538 0.12844105
16539 0.13025124
16540 0.12837175
16541 0.1304028
16542 0.12592815
16543 0.13146296
16544 0.12751678
16545 0.12609951
16546 0.12989054
16547 0.13255391
16548 0.12929206
16549 0.13411823
16550 0.1310281
16551 0.12908291
16552 0.13186147
16553 0.13531195
16554 0.13132095
16555 0.1310065
16556 0.13614532
16557 0.13617466
16558 0.13734156
16559 0.13124679
16560 0.13195579
16561 0.13557438
16562 0.13253375
16563 0.13147286
16564 0.13882777
16565 0.13591925
16566 0.13412633
16567 0.13477989
16568 0.13436302
16569 0.1309606
16570 0.13312935
16571 0.13357735
16572 0.13406802
16573 0.12845653
16574 0.13131951
16575 0.13407017
16576 0.13205964
16577 0.12958419
16578 0.12620301
16579 0.12983006
16580 0.12824989
16581 0.12773835
16582 0.12944397
16583 0.12825025
16584 0.12752884
16585 0.12763486
16586 0.13012795
16587 0.12793689
16588 0.12490507
16589 0.12348276
16590 0.12919954
16591 0.12375833
16592 0.12357672
16593 0.12150967
16594 0.12163368
16595 0.12115364
16596 0.12998629
16597 0.12026897
16598 0.12554314
16599 0.12520962
16600 0.12399358
16601 0.11592824
16602 0.11968075
16603 0.12235546
16604 0.11954018
16605 0.11995812
16606 0.11836194
16607 0.11997648
16608 0.12104834
16609 0.11440207
16610 0.11931338
16611 0.11665883
16612 0.11674541
16613 0.11899155
16614 0.11435617
16615 0.11354188
16616 0.1135489
16617 0.11544424
16618 0.11897283
16619 0.11425196
16620 0.11262121
16621 0.11482992
16622 0.11666027
16623 0.11555763
16624 0.11338637
16625 0.11129358
16626 0.11217789
16627 0.11427248
16628 0.11330267
16629 0.11330447
16630 0.11241242
16631 0.11768552
16632 0.11336171
16633 0.11102755
16634 0.11146421
16635 0.11472462
16636 0.11582798
16637 0.1129056
16638 0.11099155
16639 0.11301018
16640 0.11992032
16641 0.11409122
16642 0.11715382
16643 0.11136216
16644 0.11050647
16645 0.1169362
16646 0.11574069
16647 0.11380647
16648 0.11842421
16649 0.1143731
16650 0.11404316
16651 0.1192304
16652 0.11818536
16653 0.11659206
16654 0.11455687
16655 0.11797621
16656 0.11663868
16657 0.11401491
16658 0.11671391
16659 0.11799493
16660 0.1250595
16661 0.11391879
16662 0.11962639
16663 0.11530294
16664 0.11736963
16665 0.11596748
16666 0.12227806
16667 0.11892478
16668 0.12404452
16669 0.1187626
16670 0.12371207
16671 0.12422181
16672 0.12243916
16673 0.12076179
16674 0.12298112
16675 0.1224208
16676 0.12330259
16677 0.1216722
16678 0.12617511
16679 0.1236057
16680 0.12497851
16681 0.13042044
16682 0.12708443
16683 0.12731518
16684 0.12361523
16685 0.12264867
16686 0.12902819
16687 0.13062077
16688 0.12400096
16689 0.13399494
16690 0.12610725
16691 0.13208646
16692 0.13104754
16693 0.12853464
16694 0.12702576
16695 0.12957825
16696 0.13176499
16697 0.12837175
16698 0.13529395
16699 0.13239209
16700 0.1310362
16701 0.13659045
16702 0.13322331
16703 0.13412669
16704 0.13300893
16705 0.12914122
16706 0.13470393
16707 0.13356673
16708 0.13655373
16709 0.1321932
16710 0.13657532
16711 0.1326394
16712 0.14007098
16713 0.13344272
16714 0.12794858
16715 0.1305243
16716 0.13509434
16717 0.13252421
16718 0.13452304
16719 0.13551192
16720 0.13174556
16721 0.12952911
16722 0.12865794
16723 0.1314347
16724 0.12598359
16725 0.13083838
16726 0.12967185
16727 0.12895961
16728 0.12696744
16729 0.12458324
16730 0.12980612
16731 0.12553991
16732 0.12792699
16733 0.12712151
16734 0.12712259
16735 0.12148177
16736 0.13004317
16737 0.12152137
16738 0.12500262
16739 0.12140653
16740 0.12468854
16741 0.12128431
16742 0.12240316
16743 0.12338844
16744 0.11487582
16745 0.12312421
16746 0.11895232
16747 0.11665632
16748 0.11989908
16749 0.12189197
16750 0.11640234
16751 0.11723157
16752 0.11948114
16753 0.1200528
16754 0.11591276
16755 0.11650656
16756 0.11399439
16757 0.11934164
16758 0.1151737
16759 0.11642394
16760 0.11553045
16761 0.1138315
16762 0.11684963
16763 0.11860367
16764 0.11360578
16765 0.12416673
16766 0.11726398
16767 0.11614621
16768 0.11368282
16769 0.11796487
16770 0.11425124
16771 0.11577525
16772 0.115871
16773 0.11392761
16774 0.11648892
16775 0.1124495
16776 0.1165575
16777 0.1117945
16778 0.11906715
16779 0.10981619
16780 0.11120178
16781 0.11477412
16782 0.11005108
16783 0.11252726
16784 0.11397567
16785 0.11873686
16786 0.11520934
16787 0.115889
16788 0.11406512
16789 0.11293422
16790 0.11567211
16791 0.1198179
16792 0.11473488
16793 0.11294304
16794 0.11152991
16795 0.11865623
16796 0.1141463
16797 0.11362738
16798 0.1107725
16799 0.11491505
16800 0.11611093
16801 0.11390997
16802 0.11469564
16803 0.1137217
16804 0.11358922
16805 0.11744379
16806 0.11579792
16807 0.11879158
16808 0.12013901
16809 0.12249117
16810 0.12084909
16811 0.1164126
16812 0.1222795
16813 0.11642394
16814 0.11590916
16815 0.12154963
16816 0.12079185
16817 0.11803165
16818 0.121019
16819 0.12020471
16820 0.12386039
16821 0.12044068
16822 0.12026123
16823 0.12053428
16824 0.12277863
16825 0.1246574
16826 0.12260169
16827 0.11968075
16828 0.12493225
16829 0.12297086
16830 0.11875234
16831 0.12336649
16832 0.1235958
16833 0.12632342
16834 0.11947304
16835 0.12636338
16836 0.12656084
16837 0.12841099
16838 0.12882642
16839 0.1268958
16840 0.12838201
16841 0.13132131
16842 0.12654212
16843 0.13422101
16844 0.12796515
16845 0.13797748
16846 0.13434251
16847 0.12979226
16848 0.13078007
16849 0.13050522
16850 0.13388964
16851 0.12846895
16852 0.13212786
16853 0.13739034
16854 0.13821525
16855 0.13058046
16856 0.13449622
16857 0.12939628
16858 0.13388226
16859 0.13326218
16860 0.12636374
16861 0.13059071
16862 0.1275211
16863 0.13019437
16864 0.12919882
16865 0.1320978
16866 0.13169012
16867 0.12960543
16868 0.12886529
16869 0.12913799
16870 0.13389072
16871 0.13046742
16872 0.12609663
16873 0.12935038
16874 0.13023288
16875 0.13145414
16876 0.12888329
16877 0.12779487
16878 0.13112349
16879 0.12784509
16880 0.12697842
16881 0.12721727
16882 0.12671491
16883 0.12770271
16884 0.12718055
16885 0.12591862
16886 0.12388055
16887 0.12758608
16888 0.11908659
16889 0.12162558
16890 0.12214523
16891 0.12692478
16892 0.12807188
16893 0.12146413
16894 0.12188802
16895 0.12044032
16896 0.11696051
16897 0.12432711
16898 0.12174888
16899 0.12088653
16900 0.11988
16901 0.11858423
16902 0.11663904
16903 0.11453599
16904 0.11927343
16905 0.11390961
16906 0.12214702
16907 0.11333273
16908 0.11939816
16909 0.11680193
16910 0.11447029
16911 0.11482002
16912 0.11579612
16913 0.11499911
16914 0.11773988
16915 0.11500199
16916 0.10980737
16917 0.10983419
16918 0.11682911
16919 0.11424206
16920 0.11297094
16921 0.11398593
16922 0.11646282
16923 0.11483982
16924 0.11846975
16925 0.11204074
16926 0.11182636
16927 0.11636491
16928 0.10882029
16929 0.11617483
16930 0.11738097
16931 0.11038425
16932 0.11317163
16933 0.11322815
16934 0.11358958
16935 0.10917181
16936 0.11311368
16937 0.11444977
16938 0.11113987
16939 0.11201535
16940 0.11365708
16941 0.11342813
16942 0.11784769
16943 0.11324759
16944 0.11191258
16945 0.11447983
16946 0.11457415
16947 0.11523796
16948 0.11206269
16949 0.11836625
16950 0.11738799
16951 0.11641332
16952 0.11548276
16953 0.11539024
16954 0.12108686
16955 0.11466631
16956 0.1148949
16957 0.11916183
16958 0.11481822
16959 0.11957023
16960 0.11629849
16961 0.1217298
16962 0.1189336
16963 0.12128288
16964 0.11905473
16965 0.11952992
16966 0.12032657
16967 0.12294296
16968 0.12138781
16969 0.12312421
16970 0.12348276
16971 0.12572044
16972 0.12279914
16973 0.12140473
16974 0.11954125
16975 0.1279952
16976 0.12055192
16977 0.12196505
16978 0.12582538
16979 0.12119666
16980 0.12144325
16981 0.12364242
16982 0.12880914
16983 0.12731267
16984 0.12978632
16985 0.1216344
16986 0.12748294
16987 0.13014559
16988 0.13520773
16989 0.12592887
16990 0.13017673
16991 0.13098706
16992 0.13399709
16993 0.13174807
16994 0.12764188
16995 0.13257334
16996 0.12979622
16997 0.12728189
16998 0.13414721
16999 0.13170956
17000 0.12910307
17001 0.13352047
17002 0.13384446
17003 0.13241225
17004 0.13381296
17005 0.13039074
17006 0.12601149
17007 0.13488447
17008 0.12987992
17009 0.12847813
17010 0.1322031
17011 0.12699714
17012 0.13026709
17013 0.13116021
17014 0.13386102
17015 0.12804218
17016 0.12734021
17017 0.1296641
17018 0.13323428
17019 0.12736
17020 0.13252637
17021 0.1274914
17022 0.12826933
17023 0.12678168
17024 0.12791853
17025 0.12768958
17026 0.12608007
17027 0.126185
17028 0.12680958
17029 0.12187848
17030 0.12345594
17031 0.12489733
17032 0.12415648
17033 0.13104826
17034 0.12102818
17035 0.12519936
17036 0.12190853
17037 0.12619706
17038 0.12832945
17039 0.12159624
17040 0.12525552
17041 0.11960515
17042 0.12031955
17043 0.12369515
17044 0.11487582
17045 0.11909577
17046 0.12194741
17047 0.11882938
17048 0.11785291
17049 0.11554107
17050 0.11950166
17051 0.11920593
17052 0.11683055
17053 0.11796739
17054 0.11795929
17055 0.11323139
17056 0.11783383
17057 0.12178812
17058 0.11779532
17059 0.11827302
17060 0.11385345
17061 0.11789107
17062 0.11494367
17063 0.11478222
17064 0.11600528
17065 0.11225277
17066 0.11333273
17067 0.11430991
17068 0.11114346
17069 0.11567463
17070 0.11224323
17071 0.11442223
17072 0.1142057
17073 0.11318892
17074 0.11179702
17075 0.11226302
17076 0.11604451
17077 0.11534074
17078 0.11063012
17079 0.11082974
17080 0.1152556
17081 0.11560641
17082 0.12027185
17083 0.11630767
17084 0.11700334
17085 0.11205982
17086 0.11573043
17087 0.11155997
17088 0.11353234
17089 0.11295114
17090 0.11474118
17091 0.11482074
17092 0.11664012
17093 0.11222307
17094 0.1136065
17095 0.11329277
17096 0.11831964
17097 0.11784481
17098 0.11544747
17099 0.11796847
17100 0.11759714
17101 0.11526442
17102 0.11638362
17103 0.11744595
17104 0.1170658
17105 0.12039263
17106 0.11806243
17107 0.1166016
17108 0.11632603
17109 0.1135966
17110 0.11870608
17111 0.11916075
17112 0.1234644
17113 0.11792887
17114 0.12472885
17115 0.12100064
17116 0.12118856
17117 0.12018491
17118 0.12230992
17119 0.11884882
17120 0.12186084
17121 0.11724562
17122 0.12381521
17123 0.12002274
17124 0.12260025
17125 0.11968147
17126 0.12848767
17127 0.12502729
17128 0.12421012
17129 0.12251475
17130 0.12728333
17131 0.1237155
17132 0.12378623
17133 0.12567274
17134 0.1287618
17135 0.1274356
17136 0.12862968
17137 0.12586102
17138 0.12657361
17139 0.12860214
17140 0.12590692
17141 0.12701802
17142 0.13028689
17143 0.1299089
17144 0.12947187
17145 0.13073489
17146 0.130921
17147 0.1320798
17148 0.13322618
17149 0.12999332
17150 0.1349138
17151 0.13225998
17152 0.1291765
17153 0.13407827
17154 0.12908255
17155 0.13351021
17156 0.13333922
17157 0.12940438
17158 0.12568859
17159 0.13225962
17160 0.13606865
17161 0.12973862
17162 0.1269975
17163 0.12776625
17164 0.13299867
17165 0.12903593
17166 0.13479087
17167 0.13196281
17168 0.12529116
17169 0.12485521
17170 0.12320611
17171 0.12611463
17172 0.13286655
17173 0.12637436
17174 0.12468602
17175 0.12656371
17176 0.12510252
17177 0.12146377
17178 0.12599457
17179 0.12015521
17180 0.12424161
17181 0.12466802
17182 0.12732185
17183 0.11922789
17184 0.12579568
17185 0.12136171
17186 0.12514356
17187 0.12377777
17188 0.11487402
17189 0.11641332
17190 0.12191105
17191 0.11903817
17192 0.12206261
17193 0.11535802
17194 0.12031667
17195 0.11678105
17196 0.11707642
17197 0.11413712
17198 0.11616529
17199 0.1153294
17200 0.11722797
17201 0.11221317
17202 0.11581269
17203 0.11645994
17204 0.11442997
17205 0.11864111
17206 0.11871742
17207 0.11565375
17208 0.11406188
17209 0.11543794
17210 0.11600456
17211 0.12003408
17212 0.1181652
17213 0.11503943
17214 0.11804299
17215 0.11359624
17216 0.11307804
17217 0.11137872
17218 0.11101765
17219 0.11770352
17220 0.11518919
17221 0.11328575
17222 0.10912124
17223 0.11549337
17224 0.10830874
17225 0.11387325
17226 0.11326487
17227 0.11486736
17228 0.11246966
17229 0.11466072
17230 0.11566329
17231 0.11368174
17232 0.11445193
17233 0.11478258
17234 0.11168147
17235 0.11494439
17236 0.11445967
17237 0.11387325
17238 0.11858315
17239 0.11514329
17240 0.11665955
17241 0.1142417
17242 0.11245904
17243 0.11360686
17244 0.11998602
17245 0.11672885
17246 0.11567283
17247 0.11588342
17248 0.11247812
17249 0.11330339
17250 0.1130928
17251 0.11674541
17252 0.11832738
17253 0.11983482
17254 0.11710216
17255 0.11751129
17256 0.11435545
17257 0.11711494
17258 0.11471544
17259 0.1193501
17260 0.11815746
17261 0.12301712
17262 0.11914203
17263 0.12060034
17264 0.11971999
17265 0.12283946
17266 0.12092217
17267 0.11742903
17268 0.12156799
17269 0.11917875
17270 0.12222334
17271 0.1258063
17272 0.12855372
17273 0.12321529
17274 0.12640226
17275 0.12587451
17276 0.12741472
17277 0.12547061
17278 0.1268202
17279 0.12845023
17280 0.12595426
17281 0.13144532
17282 0.13186147
17283 0.1303371
17284 0.12716111
17285 0.13173925
17286 0.12700146
17287 0.12946341
17288 0.1268283
17289 0.13113124
17290 0.13108462
17291 0.1269894
17292 0.12535614
17293 0.12902747
17294 0.13430758
17295 0.13017313
17296 0.13116057
17297 0.13266838
17298 0.12792411
17299 0.13543489
17300 0.13592105
17301 0.13229849
17302 0.12786939
17303 0.13292199
17304 0.13192825
17305 0.13487672
17306 0.13106518
17307 0.12970857
17308 0.12570731
17309 0.12822974
17310 0.12739816
17311 0.12546179
17312 0.13355863
17313 0.12933832
17314 0.12952065
17315 0.1309147
17316 0.12986192
17317 0.12630542
17318 0.12757798
17319 0.12826825
17320 0.12903773
17321 0.12965313
17322 0.12508488
17323 0.12685764
17324 0.12539897
17325 0.12839407
17326 0.12848623
17327 0.12318919
17328 0.12363431
17329 0.12478034
17330 0.11563395
17331 0.12422253
17332 0.12318847
17333 0.11343263
17334 0.1222777
17335 0.11863751
17336 0.11897104
17337 0.12475459
17338 0.12022055
17339 0.11818572
17340 0.11825988
17341 0.11775824
17342 0.12182412
17343 0.11794867
17344 0.1176074
17345 0.11582402
17346 0.11934056
17347 0.11496978
17348 0.11990934
17349 0.11825142
17350 0.11826834
17351 0.12026051
17352 0.1164225
17353 0.11439505
17354 0.11366482
17355 0.11620453
17356 0.11503835
17357 0.11884846
17358 0.11649774
17359 0.11910639
17360 0.11075522
17361 0.11488823
17362 0.11392905
17363 0.11731419
17364 0.11222523
17365 0.11524858
17366 0.10937989
17367 0.11131482
17368 0.11059268
17369 0.11517965
17370 0.1142336
17371 0.11436787
17372 0.11700082
17373 0.11655498
17374 0.10862949
17375 0.11643276
17376 0.11188072
17377 0.11344577
17378 0.11070536
17379 0.11753001
17380 0.11351218
17381 0.11610175
17382 0.11245058
17383 0.11347403
17384 0.11265055
17385 0.11536126
17386 0.11599538
17387 0.11502917
17388 0.11418482
17389 0.11400645
17390 0.11195776
17391 0.11622991
17392 0.10971828
17393 0.11610031
17394 0.11640306
17395 0.11380755
17396 0.1157054
17397 0.11800447
17398 0.11627203
17399 0.11369452
17400 0.11461933
17401 0.11666837
17402 0.11702584
17403 0.11478078
17404 0.11671391
17405 0.12208061
17406 0.11978533
17407 0.11659062
17408 0.12398692
17409 0.1143074
17410 0.11394489
17411 0.12121898
17412 0.12311395
17413 0.11880994
17414 0.12113204
17415 0.12273524
17416 0.12243106
17417 0.12034457
17418 0.12310477
17419 0.12295286
17420 0.12702936
17421 0.12463166
17422 0.12306374
17423 0.12212938
17424 0.12968318
17425 0.12634358
17426 0.12786057
17427 0.12193931
17428 0.12338628
17429 0.12921826
17430 0.12449343
17431 0.12689436
17432 0.12868656
17433 0.12391834
17434 0.13043286
17435 0.12133093
17436 0.12647786
17437 0.13122447
17438 0.12855264
17439 0.12819338
17440 0.12970082
17441 0.13280014
17442 0.12807602
17443 0.12883145
17444 0.13452556
17445 0.1322031
17446 0.12696996
17447 0.12846859
17448 0.13574538
17449 0.13445842
17450 0.13227023
17451 0.13460079
17452 0.13095808
17453 0.13481733
17454 0.13013461
17455 0.13204974
17456 0.1328266
17457 0.13366285
17458 0.13149932
17459 0.13067729
17460 0.13575815
17461 0.1292638
17462 0.13095916
17463 0.12848479
17464 0.13074263
17465 0.129863
17466 0.13055148
17467 0.13072607
17468 0.12814568
17469 0.12854311
17470 0.12698022
17471 0.12750274
17472 0.12745216
17473 0.12824954
17474 0.1303731
17475 0.11797621
17476 0.12249963
17477 0.1248149
17478 0.12275252
17479 0.12936874
17480 0.12391763
17481 0.12074307
17482 0.1217973
17483 0.12495133
17484 0.12529368
17485 0.12504457
17486 0.12774087
17487 0.11894098
17488 0.12463832
17489 0.12189125
17490 0.11510333
17491 0.12063184
17492 0.11617519
17493 0.11679203
17494 0.11682803
17495 0.11908767
17496 0.1204495
17497 0.12100208
17498 0.12137791
17499 0.11401311
17500 0.11970127
17501 0.11738169
17502 0.11888662
17503 0.12026159
17504 0.11665073
17505 0.11856191
17506 0.11640378
17507 0.12272463
17508 0.11136738
17509 0.12333408
17510 0.11657586
17511 0.1125827
17512 0.11501675
17513 0.11883046
17514 0.11819634
17515 0.11595974
17516 0.11421344
17517 0.11913249
17518 0.10754881
17519 0.12017537
17520 0.11123562
17521 0.11272399
17522 0.1102129
17523 0.11637588
17524 0.11781655
17525 0.11134092
17526 0.11640486
17527 0.11528566
17528 0.11145504
17529 0.11216547
17530 0.1140626
17531 0.11363332
17532 0.11429084
17533 0.11367184
17534 0.11950274
17535 0.1165179
17536 0.11796811
17537 0.11800447
17538 0.11352767
17539 0.1183641
17540 0.12020219
17541 0.11615647
17542 0.11626213
17543 0.1177208
17544 0.12004218
17545 0.11667432
17546 0.11800483
17547 0.12111548
17548 0.11219589
17549 0.1159484
17550 0.12270555
17551 0.12125785
17552 0.11594696
17553 0.11947412
17554 0.1216524
17555 0.11637444
17556 0.12400456
17557 0.12051484
17558 0.12034241
17559 0.12236428
17560 0.12032549
17561 0.11869654
17562 0.11946098
17563 0.12271545
17564 0.1246592
17565 0.12723815
17566 0.12410068
17567 0.12456416
17568 0.12445887
17569 0.12686718
17570 0.12053392
17571 0.12188063
17572 0.12923626
17573 0.13122879
17574 0.12982484
17575 0.12448784
17576 0.12832621
17577 0.1275571
17578 0.12839011
17579 0.13102882
17580 0.12923698
17581 0.1286664
17582 0.13137009
17583 0.12821066
17584 0.13337882
17585 0.1319763
17586 0.13217484
17587 0.12975626
17588 0.13466757
17589 0.13203354
17590 0.12951003
17591 0.1298414
17592 0.13067621
17593 0.13086521
17594 0.13681976
17595 0.13428851
17596 0.13235988
17597 0.1338027
17598 0.13872535
17599 0.135083
17600 0.13581395
17601 0.13927361
17602 0.13793716
17603 0.13497986
17604 0.13963396
17605 0.13470501
17606 0.13806928
17607 0.14046067
17608 0.13377552
17609 0.13755881
17610 0.13563198
17611 0.13564476
17612 0.13277116
17613 0.13930043
17614 0.13569948
17615 0.13565142
17616 0.13339682
17617 0.13256093
17618 0.13369147
17619 0.13826079
17620 0.12966969
17621 0.12957645
17622 0.13434394
17623 0.13436338
17624 0.13136937
17625 0.1333385
17626 0.12828805
17627 0.13594715
17628 0.13138988
17629 0.12552929
17630 0.1339116
17631 0.13064975
17632 0.12718937
17633 0.12762496
17634 0.12134011
17635 0.12877134
17636 0.12922852
17637 0.12429813
17638 0.1322112
17639 0.12714239
17640 0.12610023
17641 0.12526542
17642 0.12451466
17643 0.12885755
17644 0.12883739
17645 0.12844177
17646 0.12427797
17647 0.12089499
17648 0.11961577
17649 0.1291702
17650 0.12677215
17651 0.12490687
17652 0.12699084
17653 0.12320827
17654 0.12192941
17655 0.12418437
17656 0.11997396
17657 0.12132139
17658 0.12074595
17659 0.12030749
17660 0.12007116
17661 0.12582538
17662 0.125872
17663 0.12989234
17664 0.11789953
17665 0.12426771
17666 0.12696366
17667 0.11962531
17668 0.12825313
17669 0.12651709
17670 0.12576004
17671 0.119844
17672 0.11838282
17673 0.11931302
17674 0.12156655
17675 0.11571027
17676 0.12228904
17677 0.12111224
17678 0.12276386
17679 0.12148573
17680 0.12065902
17681 0.12059188
17682 0.12008808
17683 0.11933174
17684 0.12183294
17685 0.12429003
17686 0.12399394
17687 0.12291254
17688 0.11772818
17689 0.11998422
17690 0.12522726
17691 0.12282002
17692 0.12155035
17693 0.12492523
17694 0.12420381
17695 0.12385337
17696 0.12852582
17697 0.12535973
17698 0.12842089
17699 0.12743632
17700 0.12313159
17701 0.12775743
17702 0.12673435
17703 0.12575824
17704 0.12950121
17705 0.12977714
17706 0.125199
17707 0.1298351
17708 0.1247231
17709 0.13008907
17710 0.1291045
17711 0.13037526
17712 0.12926524
17713 0.12430623
17714 0.13178551
17715 0.13138034
17716 0.12960471
17717 0.13256273
17718 0.1291405
17719 0.12966446
17720 0.12970928
17721 0.12876216
17722 0.13021093
17723 0.13251539
17724 0.13474425
17725 0.13441072
17726 0.13715995
17727 0.13264858
17728 0.13195615
17729 0.13275316
17730 0.13248785
17731 0.1386476
17732 0.13564368
17733 0.13726416
17734 0.14179604
17735 0.13579308
17736 0.13746234
17737 0.13760255
17738 0.13716733
17739 0.13256093
17740 0.13561362
17741 0.13356385
17742 0.14280995
17743 0.13612768
17744 0.13657983
17745 0.13680742
17746 0.13299823
17747 0.13677063
17748 0.14196431
17749 0.13572372
17750 0.13775805
17751 0.13531782
17752 0.13811129
17753 0.13126159
17754 0.13335182
17755 0.13774705
17756 0.13546929
17757 0.13615089
17758 0.13377683
17759 0.13113843
17760 0.13505564
17761 0.13533549
17762 0.13164981
17763 0.13578322
17764 0.13051057
17765 0.13230815
17766 0.13077924
17767 0.12453865
17768 0.13277066
17769 0.12915477
17770 0.13082522
17771 0.12409093
17772 0.12997936
17773 0.1275604
17774 0.12777841
17775 0.12903161
17776 0.13012559
17777 0.13127439
17778 0.13050498
17779 0.12744356
17780 0.12131278
17781 0.12817871
17782 0.12776885
17783 0.12516976
17784 0.11860568
17785 0.12760494
17786 0.12333395
17787 0.12452242
17788 0.12099849
17789 0.12553959
17790 0.12564147
17791 0.12571973
17792 0.11661877
17793 0.12345999
17794 0.12814896
17795 0.11821313
17796 0.1210194
17797 0.12645795
17798 0.12343872
17799 0.12011656
17800 0.12552931
17801 0.12786658
17802 0.12152898
17803 0.12548225
17804 0.12501361
17805 0.12185355
17806 0.12279318
17807 0.1227921
17808 0.11887291
17809 0.12356512
17810 0.1218833
17811 0.12124588
17812 0.1192788
17813 0.12507455
17814 0.12390556
17815 0.11975556
17816 0.12708653
17817 0.11749187
17818 0.12338174
17819 0.12153998
17820 0.11963132
17821 0.11958426
17822 0.12113012
17823 0.12057132
17824 0.12376996
17825 0.12398165
17826 0.12828203
17827 0.11997609
17828 0.12447536
17829 0.12500657
17830 0.12394162
17831 0.12570981
17832 0.12228956
17833 0.12253875
17834 0.12824236
17835 0.1243394
17836 0.1221756
17837 0.12249133
17838 0.12594656
17839 0.12162491
17840 0.12436843
17841 0.12532826
17842 0.12851031
17843 0.12585136
17844 0.12798901
17845 0.12867134
17846 0.12865222
17847 0.12497466
17848 0.13080791
17849 0.13227912
17850 0.12715343
17851 0.12967787
17852 0.13200558
17853 0.12876546
17854 0.12945914
17855 0.1286405
17856 0.1330195
17857 0.12850851
17858 0.13224973
17859 0.1317479
17860 0.13353232
17861 0.13567954
17862 0.12760783
17863 0.13149979
17864 0.13508954
17865 0.12970834
17866 0.13476605
17867 0.13623978
17868 0.13695817
17869 0.1307778
17870 0.12874347
17871 0.13645526
17872 0.13846093
17873 0.13553294
17874 0.13645562
17875 0.14005601
17876 0.1385455
17877 0.13246665
17878 0.1379573
17879 0.1389999
17880 0.14006377
17881 0.14121473
17882 0.14196358
17883 0.13688459
17884 0.13386248
17885 0.13812824
17886 0.13420364
17887 0.12886734
17888 0.13124284
17889 0.13339781
17890 0.131245
17891 0.12985512
17892 0.13465949
17893 0.13387564
17894 0.13394182
17895 0.13057999
17896 0.13779556
17897 0.12590726
17898 0.12776849
17899 0.12619072
17900 0.12678035
17901 0.13226001
17902 0.13166261
17903 0.13160671
17904 0.13161483
17905 0.13362969
17906 0.12933634
17907 0.12625725
17908 0.13151007
17909 0.12915369
17910 0.12914629
17911 0.12911798
17912 0.12716154
17913 0.12419785
17914 0.12771746
17915 0.12720049
17916 0.12420921
17917 0.12906948
17918 0.12473051
17919 0.12259177
17920 0.12242155
17921 0.1155659
17922 0.12289903
17923 0.11775242
17924 0.12705046
17925 0.12274576
17926 0.11977215
17927 0.12319421
17928 0.11834765
17929 0.11735176
17930 0.12081907
17931 0.11696281
17932 0.12165646
17933 0.11526368
17934 0.12297404
17935 0.12018273
17936 0.11617501
17937 0.12212889
17938 0.12037315
17939 0.12082683
17940 0.11723708
17941 0.11838732
17942 0.12449627
17943 0.11911075
17944 0.11748735
17945 0.1115982
17946 0.11699996
17947 0.11580482
17948 0.1138601
17949 0.11683821
17950 0.11603166
17951 0.11889906
17952 0.1140296
17953 0.11296645
17954 0.11473139
17955 0.11383774
17956 0.11862551
17957 0.11664185
17958 0.11356348
17959 0.11578606
17960 0.11516992
17961 0.10990467
17962 0.11568238
17963 0.11353697
17964 0.11155745
17965 0.11479829
17966 0.1136778
17967 0.11630772
17968 0.11476998
17969 0.11464646
17970 0.11416231
17971 0.11857989
17972 0.11503468
17973 0.11622063
17974 0.11741937
17975 0.11699292
17976 0.11997537
17977 0.1214179
17978 0.11883144
17979 0.1171168
17980 0.11703963
17981 0.11454242
17982 0.11854058
17983 0.11746536
17984 0.11923354
17985 0.11646946
17986 0.11914825
17987 0.11931216
17988 0.12232003
17989 0.11933939
17990 0.11894792
17991 0.11622207
17992 0.11873064
17993 0.12253623
17994 0.12430226
17995 0.11891853
17996 0.12090256
17997 0.12423752
17998 0.1241232
17999 0.12574767
18000 0.1241158
18001 0.12342952
18002 0.12271817
18003 0.12106538
18004 0.11810801
18005 0.12350309
18006 0.12547089
18007 0.1198578
18008 0.12399013
18009 0.12489857
18010 0.12427395
18011 0.1265142
18012 0.12858388
18013 0.12814968
18014 0.12889854
18015 0.12714982
18016 0.12691415
18017 0.13085425
18018 0.12518599
18019 0.12711827
18020 0.13282385
18021 0.12764533
18022 0.12695941
18023 0.13111157
18024 0.13098517
18025 0.12651601
18026 0.13527959
18027 0.13500209
18028 0.1349653
18029 0.13287651
18030 0.13557549
18031 0.13443481
18032 0.13233574
18033 0.12907687
18034 0.13408265
18035 0.13040545
18036 0.12838283
18037 0.12948709
18038 0.13059694
18039 0.12808098
18040 0.13344595
18041 0.13121345
18042 0.13245745
18043 0.12455632
18044 0.13615233
18045 0.12776073
18046 0.12955543
18047 0.12780672
18048 0.1287166
18049 0.12656163
18050 0.12653404
18051 0.13030429
18052 0.13135788
18053 0.12635174
18054 0.12343872
18055 0.12518527
18056 0.12631495
18057 0.12913421
18058 0.12485258
18059 0.12757807
18060 0.12955399
18061 0.11851967
18062 0.12111948
18063 0.12360966
18064 0.12474998
18065 0.11944939
18066 0.12103599
18067 0.12688548
18068 0.12568925
18069 0.12232995
18070 0.12145613
18071 0.12343656
18072 0.1182546
18073 0.1165827
18074 0.11991442
18075 0.12012539
18076 0.12242407
18077 0.11838804
18078 0.1198129
18079 0.11828291
18080 0.1188226
18081 0.11654628
18082 0.11629924
18083 0.11579634
18084 0.120118
18085 0.11933542
18086 0.1171058
18087 0.11532139
18088 0.11750683
18089 0.109187
18090 0.11336315
18091 0.1163739
18092 0.11430422
18093 0.11856745
18094 0.11322015
18095 0.11802884
18096 0.11230883
18097 0.11415311
18098 0.11793292
18099 0.1149905
18100 0.11790713
18101 0.11428799
18102 0.10828452
18103 0.11336351
18104 0.10993766
18105 0.11118275
18106 0.11600623
18107 0.11389292
18108 0.11380348
18109 0.11141175
18110 0.11523537
18111 0.10852235
18112 0.11201762
18113 0.1166514
18114 0.11477845
18115 0.11807483
18116 0.11171252
18117 0.11707785
18118 0.11761015
18119 0.11158792
18120 0.11145809
18121 0.11412444
18122 0.11017262
18123 0.1147615
18124 0.11474311
18125 0.11608936
18126 0.11516848
18127 0.10926382
18128 0.11442702
18129 0.11593573
18130 0.11655403
18131 0.11273672
18132 0.11948202
18133 0.11734184
18134 0.12259357
18135 0.11962321
18136 0.12025738
18137 0.11790425
18138 0.1157839
18139 0.11654448
18140 0.12097126
18141 0.11840787
18142 0.12316553
18143 0.11818735
18144 0.11470236
18145 0.12100804
18146 0.12212853
18147 0.1218348
18148 0.12551867
18149 0.11847225
18150 0.12265055
18151 0.12200646
18152 0.12220463
18153 0.12332476
18154 0.12414267
18155 0.12088273
18156 0.12480732
18157 0.12416179
18158 0.12282077
18159 0.12494851
18160 0.12742949
18161 0.12567122
18162 0.12869856
18163 0.12396921
18164 0.12745816
18165 0.12389276
18166 0.12562019
18167 0.13363781
18168 0.12685609
18169 0.12761594
18170 0.12591789
18171 0.12608631
18172 0.12824092
18173 0.13092043
18174 0.13151962
18175 0.1305396
18176 0.1310142
18177 0.13794035
18178 0.13534865
18179 0.12840303
18180 0.12831034
18181 0.13173547
18182 0.12927612
18183 0.13049362
18184 0.13013299
18185 0.13252291
18186 0.13252543
18187 0.12929596
18188 0.12719581
18189 0.13029293
18190 0.13364376
18191 0.13110093
18192 0.13164458
18193 0.13150935
18194 0.12991498
18195 0.13286659
18196 0.13319116
18197 0.12389096
18198 0.12685609
18199 0.12624066
18200 0.12834009
18201 0.12502388
18202 0.12855701
18203 0.12932859
18204 0.12996241
18205 0.13211773
18206 0.12024855
18207 0.12287847
18208 0.12423644
18209 0.12370595
18210 0.120664
18211 0.12293581
18212 0.12586091
18213 0.12122389
18214 0.1210827
18215 0.12563299
18216 0.12055328
18217 0.12171976
18218 0.1211422
18219 0.12057204
18220 0.12139843
18221 0.11913617
18222 0.12550208
18223 0.11546438
18224 0.12185283
18225 0.11709661
18226 0.12136128
18227 0.11775206
18228 0.11384874
18229 0.11779912
18230 0.11818771
18231 0.11468541
18232 0.11829247
18233 0.12065985
18234 0.11972761
18235 0.1180925
18236 0.11537692
18237 0.11773331
18238 0.11271941
18239 0.11083131
18240 0.11758076
18241 0.1126893
18242 0.11133277
18243 0.11167429
18244 0.11206324
18245 0.10950021
18246 0.11403771
18247 0.1207904
18248 0.11648154
18249 0.11363145
18250 0.11385018
18251 0.12011656
18252 0.1206878
18253 0.11354508
18254 0.10795183
18255 0.11829391
18256 0.11327082
18257 0.10834258
18258 0.11112613
18259 0.11546582
18260 0.11477106
18261 0.11640473
18262 0.11304146
18263 0.11468505
18264 0.11169413
18265 0.11643412
18266 0.11258598
18267 0.11565407
18268 0.11488502
18269 0.11576767
18270 0.11686941
18271 0.11176986
18272 0.11625218
18273 0.11485383
18274 0.11618637
18275 0.11640041
18276 0.12020185
18277 0.1141807
18278 0.11972617
18279 0.11104571
18280 0.12086469
18281 0.11888175
18282 0.11907991
18283 0.11462627
18284 0.11996365
18285 0.11673381
18286 0.11832078
18287 0.11696173
18288 0.11940448
18289 0.12090616
18290 0.12021068
18291 0.11584304
18292 0.11823621
18293 0.11974636
18294 0.11951448
18295 0.12008536
18296 0.12048603
18297 0.12072242
18298 0.12090184
18299 0.11914609
18300 0.12474079
18301 0.11987836
18302 0.12481436
18303 0.12911906
18304 0.12221346
18305 0.1223359
18306 0.12875663
18307 0.12166097
18308 0.12410192
18309 0.13107442
18310 0.12446328
18311 0.12698808
18312 0.12191937
18313 0.12927792
18314 0.12597307
18315 0.12745492
18316 0.12570621
18317 0.13108398
18318 0.12820594
18319 0.13621075
18320 0.12356783
18321 0.13337346
18322 0.13298127
18323 0.1321446
18324 0.12884011
18325 0.12810785
18326 0.12792843
18327 0.13072966
18328 0.13364628
18329 0.13506898
18330 0.13234349
18331 0.13528031
18332 0.12913457
18333 0.13733124
18334 0.13641884
18335 0.13095578
18336 0.129279
18337 0.1350917
18338 0.12982789
18339 0.12803392
18340 0.12865854
18341 0.13073146
18342 0.13052301
18343 0.13048622
18344 0.13349518
18345 0.13208798
18346 0.1282604
18347 0.12847281
18348 0.13410429
18349 0.12470328
18350 0.13354584
18351 0.13091087
18352 0.13090168
18353 0.12750234
18354 0.12275351
18355 0.12746628
18356 0.13030393
18357 0.12295168
18358 0.12991498
18359 0.12020004
18360 0.12335343
18361 0.11978135
18362 0.12293797
18363 0.12088237
18364 0.12433201
18365 0.1214756
18366 0.12254615
18367 0.12047503
18368 0.11589894
18369 0.12261521
18370 0.11470164
18371 0.11888138
18372 0.12183372
18373 0.12028642
18374 0.12044924
18375 0.12380927
18376 0.12074226
18377 0.11821457
18378 0.11571917
18379 0.11609927
18380 0.12006949
18381 0.11524385
18382 0.11681099
18383 0.1156795
18384 0.12074082
18385 0.11988827
18386 0.11280218
18387 0.11488502
18388 0.11660434
18389 0.11503576
18390 0.11719289
18391 0.11485707
18392 0.11282021
18393 0.11630988
18394 0.11375209
18395 0.11177942
18396 0.11535997
18397 0.11516848
18398 0.11431269
18399 0.11513945
18400 0.10986896
18401 0.1083882
18402 0.11165734
18403 0.11508175
18404 0.11710292
18405 0.11467513
18406 0.11606285
18407 0.11299259
18408 0.11111441
18409 0.1115515
18410 0.11194892
18411 0.11744877
18412 0.1159195
18413 0.10833717
18414 0.11690727
18415 0.11489457
18416 0.11432333
18417 0.11633963
18418 0.11344916
18419 0.11755389
18420 0.1132609
18421 0.11185335
18422 0.11762854
18423 0.11553867
18424 0.11364949
18425 0.11557726
18426 0.1194611
18427 0.11815344
18428 0.11381087
18429 0.11847405
18430 0.11729514
18431 0.12064001
18432 0.11342157
18433 0.11531039
18434 0.11617429
18435 0.11833034
18436 0.11845421
18437 0.11975448
18438 0.12139735
18439 0.12074298
18440 0.11735176
18441 0.12078048
18442 0.12102716
18443 0.12194948
18444 0.11797854
18445 0.12374165
18446 0.12853051
18447 0.12364752
18448 0.12190621
18449 0.12144333
18450 0.12399644
18451 0.12588039
18452 0.12402691
18453 0.12557782
18454 0.12777985
18455 0.12422724
18456 0.12249692
18457 0.12547901
18458 0.1305039
18459 0.12682922
18460 0.12414159
18461 0.13171959
18462 0.12648626
18463 0.12826076
18464 0.1306101
18465 0.12982897
18466 0.12825228
18467 0.1308355
18468 0.12862842
18469 0.1327923
18470 0.12638817
18471 0.13168101
18472 0.12945554
18473 0.13023595
18474 0.12908751
18475 0.12781267
18476 0.13138475
18477 0.13030357
18478 0.13318936
18479 0.13833741
18480 0.12991174
18481 0.13166045
18482 0.13155461
18483 0.12921986
18484 0.12943083
18485 0.12957238
18486 0.12977271
18487 0.13661773
18488 0.13531854
18489 0.13505347
18490 0.12696193
18491 0.13247837
18492 0.13372202
18493 0.12856549
18494 0.1267616
18495 0.12756852
18496 0.12839563
18497 0.13224089
18498 0.13449035
18499 0.12846289
18500 0.1318056
18501 0.1271024
18502 0.13087301
18503 0.12835488
18504 0.12307628
18505 0.12606053
18506 0.12370631
18507 0.12419785
18508 0.12357215
18509 0.12519555
18510 0.12498746
18511 0.12333503
18512 0.12274017
18513 0.12123596
18514 0.12340193
18515 0.12524405
18516 0.12208219
18517 0.12113264
18518 0.12011403
18519 0.12204432
18520 0.1181282
18521 0.1160688
18522 0.12149364
18523 0.12169289
18524 0.11318481
18525 0.11846341
18526 0.11679331
18527 0.11998348
18528 0.11664004
18529 0.11572908
18530 0.11853031
18531 0.11593825
18532 0.11286384
18533 0.11445713
18534 0.11616689
18535 0.11713339
18536 0.11421857
18537 0.1145976
18538 0.11655548
18539 0.11579382
18540 0.11289071
18541 0.1149328
18542 0.11473175
18543 0.11770608
18544 0.10942232
18545 0.11465566
18546 0.11392375
18547 0.11131402
18548 0.11150371
18549 0.11567354
18550 0.11473175
18551 0.11199526
18552 0.11320392
18553 0.11583493
18554 0.11663896
18555 0.1130768
18556 0.11479865
18557 0.11317561
18558 0.11099089
18559 0.11498167
18560 0.11428619
18561 0.11315542
18562 0.11895856
18563 0.11086846
18564 0.11824757
18565 0.11468433
18566 0.10943259
18567 0.11151327
18568 0.11571809
18569 0.11630141
18570 0.11435904
18571 0.11813361
18572 0.11708813
18573 0.11658415
18574 0.1197644
18575 0.11605113
18576 0.11548205
18577 0.11863687
18578 0.11782887
18579 0.11779065
18580 0.11970002
18581 0.11573792
18582 0.11882477
18583 0.12294501
18584 0.12111317
18585 0.12172192
18586 0.11985041
18587 0.12137932
18588 0.12700791
18589 0.12194912
18590 0.11869873
18591 0.12313831
18592 0.12247005
18593 0.11940448
18594 0.12146316
18595 0.12194768
18596 0.11654376
18597 0.12614509
18598 0.12560324
18599 0.12315346
18600 0.12146352
18601 0.12495663
18602 0.12840519
18603 0.12509746
18604 0.12338138
18605 0.12863383
18606 0.12836588
18607 0.12608415
18608 0.12494671
18609 0.12716966
18610 0.12711196
18611 0.12694102
18612 0.12657966
18613 0.13340105
18614 0.13465281
18615 0.12853646
18616 0.13276507
18617 0.12937205
18618 0.13317944
18619 0.13532594
18620 0.12638997
18621 0.1303216
18622 0.12904045
18623 0.13382606
18624 0.1307778
18625 0.13328385
18626 0.13453182
18627 0.13441425
18628 0.13252471
18629 0.13295152
18630 0.12990398
18631 0.13528031
18632 0.12940992
18633 0.12933454
18634 0.13322543
18635 0.12897319
18636 0.12910482
18637 0.13305448
18638 0.1311781
18639 0.13220339
18640 0.12623994
18641 0.13113988
18642 0.13218391
18643 0.12933526
18644 0.12781483
18645 0.12864086
18646 0.12872723
18647 0.12977235
18648 0.12350201
18649 0.12853466
18650 0.12678883
18651 0.12981238
18652 0.12956426
18653 0.12450295
18654 0.12995429
18655 0.12862571
18656 0.12187086
18657 0.11965675
18658 0.12837904
18659 0.12057168
18660 0.12203333
18661 0.12384822
18662 0.12245202
18663 0.12337146
18664 0.12311631
18665 0.12391439
18666 0.12061026
18667 0.12278218
18668 0.1226226
18669 0.11695073
18670 0.11699112
18671 0.12105727
18672 0.1133168
18673 0.12147452
18674 0.11582357
18675 0.11873947
18676 0.11828363
18677 0.12209139
18678 0.11501593
18679 0.11610919
18680 0.11495859
18681 0.11708885
18682 0.11407522
18683 0.11046851
18684 0.11888283
18685 0.1164985
18686 0.11402004
18687 0.11510934
18688 0.11679331
18689 0.11215069
18690 0.11919315
18691 0.11460823
18692 0.11262312
18693 0.11392627
18694 0.11675725
18695 0.11589119
18696 0.11152211
18697 0.11125812
18698 0.1140671
18699 0.11425535
18700 0.11718334
18701 0.10929068
18702 0.1129183
18703 0.11467549
18704 0.11422993
18705 0.11703151
18706 0.11206288
18707 0.11325171
18708 0.11433541
18709 0.11153978
18710 0.11614706
18711 0.11843546
18712 0.11148532
18713 0.11427771
18714 0.1132014
18715 0.11798737
18716 0.11316606
18717 0.11777893
18718 0.11541695
18719 0.11323151
18720 0.11764621
18721 0.1186156
18722 0.113905
18723 0.11968055
18724 0.11692639
18725 0.11852291
18726 0.11374325
18727 0.11897767
18728 0.11813956
18729 0.11973681
18730 0.11982949
18731 0.11906188
18732 0.12354312
18733 0.12205352
18734 0.11893584
18735 0.11776973
18736 0.12485583
18737 0.12231083
18738 0.12351661
18739 0.11680035
18740 0.11838696
18741 0.12329753
18742 0.12045627
18743 0.12644135
18744 0.12402547
18745 0.1254415
18746 0.1255587
18747 0.1199137
18748 0.12716154
18749 0.12244914
18750 0.12730597
18751 0.12716858
18752 0.12343872
18753 0.12743616
18754 0.12490848
18755 0.13060758
18756 0.13153657
18757 0.12540435
18758 0.1302749
18759 0.13069467
18760 0.12882876
18761 0.12911978
18762 0.13082414
18763 0.13143397
18764 0.13034919
18765 0.13226037
18766 0.13521594
18767 0.12780203
18768 0.13516419
18769 0.12961061
18770 0.13454661
18771 0.13596372
18772 0.13320631
18773 0.13530934
18774 0.13182184
18775 0.1349745
18776 0.13682761
18777 0.13744664
18778 0.13660853
18779 0.13230527
18780 0.13208239
18781 0.13263164
18782 0.13093702
18783 0.13708276
18784 0.1330085
18785 0.13046243
18786 0.12771998
18787 0.13315257
18788 0.12730941
18789 0.12545809
18790 0.12793131
18791 0.1319504
18792 0.13291221
18793 0.13205372
18794 0.12927972
18795 0.12679983
18796 0.12250756
18797 0.12981941
18798 0.12568042
18799 0.12782439
18800 0.1271711
18801 0.12767148
18802 0.12492092
18803 0.12338949
18804 0.12467173
18805 0.12403683
18806 0.12512089
18807 0.12226161
18808 0.11983202
18809 0.1244173
18810 0.12037026
18811 0.1233821
18812 0.1216635
18813 0.11575487
18814 0.1251694
18815 0.12041985
18816 0.12118079
18817 0.11934642
18818 0.12263288
18819 0.11945371
18820 0.12158848
18821 0.12267994
18822 0.120554
18823 0.12129114
18824 0.11732561
18825 0.11617393
18826 0.12025107
18827 0.11874056
18828 0.11991658
18829 0.11249961
18830 0.11873984
18831 0.12036503
18832 0.11324991
18833 0.11552947
18834 0.11805427
18835 0.11489277
18836 0.11766785
18837 0.11869205
18838 0.11042181
18839 0.10938481
18840 0.11301315
18841 0.11536881
18842 0.11432225
18843 0.11343328
18844 0.11067029
18845 0.11711644
18846 0.11277639
18847 0.11571953
18848 0.11230432
18849 0.11133945
18850 0.11295437
18851 0.11738259
18852 0.11513169
18853 0.11524493
18854 0.11459128
18855 0.11575811
18856 0.11369727
18857 0.11638417
18858 0.1161577
18859 0.11694694
18860 0.11313631
18861 0.11236905
18862 0.11508427
18863 0.10994614
18864 0.11657495
18865 0.11663121
18866 0.11294445
18867 0.11402004
18868 0.11653636
18869 0.12039298
18870 0.11593681
18871 0.1191167
18872 0.12035367
18873 0.12459743
18874 0.11669558
18875 0.11562432
18876 0.11627689
18877 0.11430386
18878 0.12079148
18879 0.12223474
18880 0.12515876
18881 0.12242335
18882 0.12172012
18883 0.11934534
18884 0.1173889
18885 0.12441694
18886 0.12480876
18887 0.11712131
18888 0.12307772
18889 0.12081979
18890 0.1246573
18891 0.11922146
18892 0.12395154
18893 0.11871748
18894 0.12683913
18895 0.12500549
18896 0.12553707
18897 0.12934518
18898 0.12802328
18899 0.12729281
18900 0.1236652
18901 0.1271711
18902 0.126069
18903 0.12565139
18904 0.13129062
18905 0.13162475
18906 0.13108254
18907 0.12778688
18908 0.13027237
18909 0.130219
18910 0.12724323
18911 0.12972529
18912 0.12618188
18913 0.12993265
18914 0.13500461
18915 0.13027562
18916 0.1311094
18917 0.13193508
18918 0.13354224
18919 0.1373985
18920 0.13292501
18921 0.13545017
18922 0.13582181
18923 0.13363564
18924 0.12917136
18925 0.13667435
18926 0.13519286
18927 0.13507331
18928 0.13010143
18929 0.13362465
18930 0.13603945
18931 0.1408339
18932 0.1329636
18933 0.13299823
18934 0.13349446
18935 0.1275494
18936 0.13716805
18937 0.12671165
18938 0.1329041
18939 0.13460791
18940 0.13013407
18941 0.13095198
18942 0.13235449
18943 0.13158292
18944 0.12528967
18945 0.12447031
18946 0.12886067
18947 0.12643847
18948 0.13010287
18949 0.12726378
18950 0.12454153
18951 0.12848904
18952 0.12484447
18953 0.12686744
18954 0.12281933
18955 0.12384281
18956 0.12092383
18957 0.12647814
18958 0.12005958
18959 0.12389492
18960 0.12519699
18961 0.11804435
18962 0.1255587
18963 0.12047683
18964 0.1237824
18965 0.12301047
18966 0.11815868
18967 0.12046871
18968 0.1211386
18969 0.12062902
18970 0.1109799
18971 0.11994634
18972 0.11953648
18973 0.12041913
18974 0.11705622
18975 0.1163849
18976 0.12045068
18977 0.11794987
18978 0.11305102
18979 0.11714367
18980 0.11736131
18981 0.11552947
18982 0.1134973
18983 0.11673453
18984 0.11368627
18985 0.1153203
18986 0.11341093
18987 0.11574784
18988 0.12229064
18989 0.11579598
18990 0.11475014
18991 0.11403068
18992 0.11645215
18993 0.11668043
18994 0.1123375
18995 0.11220695
18996 0.11340389
18997 0.1160147
18998 0.11083762
18999 0.11494831
19000 0.11714475
19001 0.11588091
19002 0.11355392
19003 0.1118941
19004 0.11371566
19005 0.11747744
19006 0.1182189
19007 0.1142961
19008 0.11424688
19009 0.11054605
19010 0.11328561
19011 0.11955739
19012 0.11951033
19013 0.11384062
19014 0.11692927
19015 0.11789397
19016 0.11258706
19017 0.11624226
19018 0.1179212
19019 0.11661029
19020 0.11732237
19021 0.12062902
19022 0.11277459
19023 0.11728522
19024 0.12137932
19025 0.11817039
19026 0.11601362
19027 0.11484247
19028 0.12150175
19029 0.12397137
19030 0.12254723
19031 0.11897623
19032 0.11968758
19033 0.12642964
19034 0.12704902
19035 0.12440702
19036 0.12328725
19037 0.12071539
19038 0.12308728
19039 0.12191017
19040 0.12410265
19041 0.13143505
19042 0.12334243
19043 0.127806
19044 0.12357143
19045 0.12501685
19046 0.12253587
19047 0.12418721
19048 0.12937313
19049 0.12921247
19050 0.12678955
19051 0.1271601
19052 0.12662853
19053 0.13229427
19054 0.12946798
19055 0.13161231
19056 0.13464362
19057 0.13232798
19058 0.13621959
19059 0.13290446
19060 0.13281989
19061 0.13716246
19062 0.127434
19063 0.13216372
19064 0.13632399
19065 0.13683537
19066 0.13034883
19067 0.13330188
19068 0.13126159
19069 0.13884031
19070 0.13248865
19071 0.13293277
19072 0.13566782
19073 0.1333511
19074 0.1351943
19075 0.13676036
19076 0.13531602
19077 0.13360769
19078 0.1334739
19079 0.13538184
19080 0.13089952
19081 0.13393154
19082 0.13409185
19083 0.13079583
19084 0.13122481
19085 0.13573688
19086 0.12988559
19087 0.12851699
19088 0.13001794
19089 0.13434032
19090 0.13122481
19091 0.12436591
19092 0.1263988
19093 0.12448095
19094 0.12697185
19095 0.12714567
19096 0.12582161
19097 0.12073865
19098 0.12551795
19099 0.12410301
19100 0.12416143
19101 0.12450295
19102 0.12755337
19103 0.12452062
19104 0.11891817
19105 0.1212466
19106 0.11918432
19107 0.12194028
19108 0.12552931
19109 0.12031617
19110 0.12432029
19111 0.12104627
19112 0.1200868
19113 0.12002027
19114 0.11921479
19115 0.12346739
19116 0.11974456
19117 0.11858729
19118 0.11364805
19119 0.11741901
19120 0.12147164
19121 0.11929016
19122 0.12192045
19123 0.11871333
19124 0.11427555
19125 0.11850056
19126 0.11581365
19127 0.11726791
19128 0.11520634
19129 0.11121953
19130 0.11541731
19131 0.11074314
19132 0.11353697
19133 0.11548421
19134 0.11653636
19135 0.11382854
19136 0.11548349
19137 0.11367888
19138 0.11182576
19139 0.11395494
19140 0.113337
19141 0.11355428
19142 0.11157025
19143 0.11511366
19144 0.11182648
19145 0.11696353
19146 0.11620584
19147 0.11313631
19148 0.11030785
19149 0.11670694
19150 0.11326126
19151 0.10841579
19152 0.11477178
19153 0.11413472
19154 0.11509419
19155 0.11116039
19156 0.11411633
19157 0.11495047
19158 0.11196767
19159 0.1133617
19160 0.11524529
19161 0.11638417
19162 0.11580518
19163 0.1205632
19164 0.119178
19165 0.11645251
19166 0.11466449
19167 0.12078012
19168 0.11643016
19169 0.11582249
19170 0.11885271
19171 0.11646171
19172 0.1182171
19173 0.11425643
19174 0.11823729
19175 0.1200401
19176 0.11765397
19177 0.12116943
19178 0.12221418
19179 0.11937509
19180 0.12418198
19181 0.11887147
19182 0.11849208
19183 0.12463638
19184 0.11946038
19185 0.1187274
19186 0.12211754
19187 0.12948186
19188 0.12712259
19189 0.11952584
19190 0.12347442
19191 0.12396074
19192 0.12887167
19193 0.12938305
19194 0.12670642
19195 0.12995177
19196 0.13225297
19197 0.1285938
19198 0.12645831
19199 0.13230635
19200 0.12590654
19201 0.13071866
19202 0.12801516
19203 0.13129062
19204 0.13325626
19205 0.13404406
19206 0.12983709
19207 0.13427974
19208 0.13149799
19209 0.13232546
19210 0.13197402
19211 0.13081242
19212 0.13444112
19213 0.12722556
19214 0.13184203
19215 0.1354233
19216 0.14235289
19217 0.13638025
19218 0.13596155
19219 0.13170643
19220 0.13399736
19221 0.1366931
19222 0.13082342
19223 0.13207771
19224 0.13623906
19225 0.1330754
19226 0.1293533
19227 0.13341872
19228 0.13402459
19229 0.13342576
19230 0.13217435
19231 0.13309559
19232 0.13364592
19233 0.13364628
19234 0.13139575
19235 0.12928568
19236 0.1303142
19237 0.13012091
19238 0.12748359
19239 0.13202289
19240 0.12673221
19241 0.12758691
19242 0.12983853
19243 0.13014326
19244 0.12527579
19245 0.12453018
19246 0.12747115
19247 0.12416846
19248 0.12360894
19249 0.12370486
19250 0.12373462
19251 0.12489189
19252 0.12429486
19253 0.11782671
19254 0.12028425
19255 0.12703099
19256 0.12244102
19257 0.12452098
19258 0.12140618
19259 0.11880457
19260 0.11835901
19261 0.12180613
19262 0.12261377
19263 0.12484483
19264 0.12047863
19265 0.11620296
19266 0.11656323
19267 0.1165827
19268 0.11397117
19269 0.1243724
19270 0.11852183
19271 0.1160147
19272 0.12228144
19273 0.11123829
19274 0.11704918
19275 0.11626138
19276 0.11773295
19277 0.11851336
19278 0.11576587
19279 0.11522546
19280 0.11382151
19281 0.11195884
19282 0.11415131
19283 0.12297656
19284 0.11102876
19285 0.11485599
19286 0.11556626
19287 0.11688888
19288 0.11296717
19289 0.11569338
19290 0.11567282
19291 0.1123577
19292 0.11348918
19293 0.1181035
19294 0.11191069
19295 0.11466665
19296 0.11623235
19297 0.11493316
19298 0.1174017
19299 0.11246174
19300 0.11457001
19301 0.11657243
19302 0.11469172
19303 0.1141843
19304 0.11875967
19305 0.11397261
19306 0.11136216
19307 0.11677384
19308 0.11323963
19309 0.11703043
19310 0.11574784
19311 0.11243451
19312 0.11623235
19313 0.11428438
19314 0.12087641
19315 0.11491081
19316 0.119299
19317 0.1145417
19318 0.11684957
19319 0.11785502
19320 0.11859793
19321 0.12020185
19322 0.11796934
19323 0.11764621
19324 0.1202206
19325 0.12257446
19326 0.12297476
19327 0.12097973
19328 0.12346667
19329 0.12380927
19330 0.11966595
19331 0.12571792
19332 0.12895804
19333 0.11793148
19334 0.11552803
19335 0.12041137
19336 0.12747799
19337 0.12499413
19338 0.12417658
19339 0.12817655
19340 0.12699168
19341 0.12302994
19342 0.12862247
19343 0.1267634
19344 0.12455993
19345 0.12550768
19346 0.12929848
19347 0.12887978
19348 0.12952424
19349 0.13055276
19350 0.13288571
19351 0.12942867
19352 0.12798397
19353 0.13175746
19354 0.13369299
19355 0.12416738
19356 0.13161195
19357 0.13234241
19358 0.13029185
19359 0.13064437
19360 0.13565087
19361 0.13421536
19362 0.13752093
19363 0.13680922
19364 0.13467084
19365 0.13299967
19366 0.13055763
19367 0.13463298
19368 0.13622247
19369 0.13069431
19370 0.13586887
19371 0.13494475
19372 0.12930587
19373 0.13313526
19374 0.12897103
19375 0.13307576
19376 0.13215344
19377 0.13843929
19378 0.1292772
19379 0.12705678
19380 0.1322674
19381 0.12994257
19382 0.13124284
19383 0.13068999
19384 0.13712171
19385 0.13096857
19386 0.12968562
19387 0.12586903
19388 0.12967895
19389 0.13090979
19390 0.129847
19391 0.12796666
19392 0.12452982
19393 0.12265831
19394 0.1247004
19395 0.12754904
19396 0.12548892
19397 0.1222315
19398 0.1257933
19399 0.12633371
19400 0.12033276
19401 0.12402727
19402 0.12021176
19403 0.12541319
19404 0.11879501
19405 0.1198203
19406 0.12314498
19407 0.11737123
19408 0.12011656
19409 0.12136868
19410 0.11621432
19411 0.1218797
19412 0.1199339
19413 0.12110397
19414 0.11857845
19415 0.11476782
19416 0.11975448
19417 0.12270969
19418 0.11979163
19419 0.11713447
19420 0.11985996
19421 0.11396234
19422 0.114473
19423 0.11257786
19424 0.11750539
19425 0.11815976
19426 0.11666727
19427 0.11290874
19428 0.11354364
19429 0.12044004
19430 0.1133745
19431 0.11192205
19432 0.11535673
19433 0.11472399
19434 0.11326866
19435 0.11180809
19436 0.11204737
19437 0.11298484
19438 0.11607241
19439 0.11331824
19440 0.10944179
19441 0.11457037
19442 0.11328885
19443 0.11124748
19444 0.11662273
19445 0.11526368
19446 0.11366752
19447 0.11306977
19448 0.11707046
19449 0.11423065
19450 0.11332744
19451 0.11244371
19452 0.11403735
19453 0.11310168
19454 0.11391527
19455 0.11573828
19456 0.11447804
19457 0.1168988
19458 0.11795383
19459 0.11254739
19460 0.11609963
19461 0.11662057
19462 0.11618745
19463 0.11669739
19464 0.11701907
19465 0.12006949
19466 0.11980226
19467 0.1167742
19468 0.1125739
19469 0.11994453
19470 0.11954423
19471 0.12449555
19472 0.11999268
19473 0.12076281
19474 0.11865058
19475 0.11762818
19476 0.12293473
19477 0.11736275
19478 0.12479921
19479 0.11851967
19480 0.11897479
19481 0.128832
19482 0.12224213
19483 0.12407289
19484 0.1253764
19485 0.12752037
19486 0.12800777
19487 0.12975396
19488 0.12499521
19489 0.12797549
19490 0.12413276
19491 0.12434896
19492 0.1286717
19493 0.13048514
19494 0.12860228
19495 0.13063697
19496 0.12615429
19497 0.13169904
19498 0.12774577
19499 0.12632595
19500 0.13012379
19501 0.13279194
19502 0.12952424
19503 0.13435907
19504 0.13126339
19505 0.12931471
19506 0.13209826
19507 0.13555494
19508 0.13155677
19509 0.13124176
19510 0.13638981
19511 0.1364192
19512 0.13758819
19513 0.13148248
19514 0.13219275
19515 0.13581784
19516 0.13277175
19517 0.13170896
19518 0.13907707
19519 0.13616333
19520 0.13436719
19521 0.13502192
19522 0.13460431
19523 0.13119577
19524 0.13336842
19525 0.13381722
19526 0.13430877
19527 0.12868721
19528 0.13155533
19529 0.13431093
19530 0.13229679
19531 0.12981689
19532 0.12642964
19533 0.13006321
19534 0.1284802
19535 0.12796774
19536 0.12967642
19537 0.12848056
19538 0.12775785
19539 0.12786406
19540 0.13036163
19541 0.12816663
19542 0.12512937
19543 0.1237045
19544 0.12943155
19545 0.12398057
19546 0.12379863
19547 0.12172787
19548 0.12185211
19549 0.1213712
19550 0.13021972
19551 0.12048495
19552 0.12576859
19553 0.12543446
19554 0.12421625
19555 0.11613642
19556 0.11989567
19557 0.12257518
19558 0.11975484
19559 0.12017354
19560 0.11857449
19561 0.12019193
19562 0.12126572
19563 0.11460751
19564 0.11952764
19565 0.11686833
19566 0.11695506
19567 0.11920523
19568 0.11456153
19569 0.11374578
19570 0.11375281
19571 0.11565155
19572 0.11918648
19573 0.11445713
19574 0.11282345
19575 0.11503612
19576 0.11686977
19577 0.11576515
19578 0.11358998
19579 0.11149344
19580 0.11237933
19581 0.11447768
19582 0.11350614
19583 0.11350794
19584 0.11261429
19585 0.11789685
19586 0.11356528
19587 0.11122693
19588 0.11166438
19589 0.11493064
19590 0.11603598
19591 0.11310836
19592 0.11119086
19593 0.11321312
19594 0.12013567
19595 0.1142961
19596 0.1173642
19597 0.11156214
19598 0.11070491
19599 0.11714619
19600 0.11594853
19601 0.11401084
19602 0.11863687
19603 0.11457848
19604 0.11424796
19605 0.11944451
19606 0.11839759
19607 0.11680143
19608 0.11476258
19609 0.11818807
19610 0.11684813
19611 0.11421965
19612 0.1169235
19613 0.11820682
19614 0.12528408
19615 0.11412336
19616 0.11984121
19617 0.11551
19618 0.1175804
19619 0.11617573
19620 0.12249764
19621 0.11913834
19622 0.12426727
19623 0.11897587
19624 0.12393423
19625 0.12444489
19626 0.12265903
19627 0.12097865
19628 0.12320196
19629 0.12264063
19630 0.12352401
19631 0.1218907
19632 0.12640169
19633 0.12382766
19634 0.12520294
19635 0.13065464
19636 0.12731265
19637 0.12754381
19638 0.12383722
19639 0.12286892
19640 0.12925989
19641 0.13085533
19642 0.12422364
19643 0.13423556
19644 0.12633371
19645 0.13232366
19646 0.13128287
19647 0.12876546
19648 0.12725387
19649 0.12981094
19650 0.13200161
19651 0.12860228
19652 0.1355369
19653 0.13262984
19654 0.13127151
19655 0.13683573
19656 0.13346254
19657 0.13436755
19658 0.13324778
19659 0.12937313
19660 0.13494583
19661 0.13380659
19662 0.13679894
19663 0.13243059
19664 0.13682058
19665 0.13287759
19666 0.14032252
19667 0.13368235
19668 0.12817835
19669 0.13075869
19670 0.13533693
19671 0.13276219
19672 0.13476461
19673 0.13575527
19674 0.13198214
19675 0.12976171
19676 0.12888898
19677 0.13167073
19678 0.12620983
19679 0.13107334
19680 0.1299047
19681 0.12919119
19682 0.12719544
19683 0.12480696
19684 0.13003922
19685 0.12576535
19686 0.12815671
19687 0.12734979
19688 0.12735087
19689 0.12169992
19690 0.1302767
19691 0.12173959
19692 0.1252271
19693 0.12162455
19694 0.12491245
19695 0.12150211
19696 0.12262296
19697 0.12361002
19698 0.11508211
19699 0.12334531
19700 0.11916593
19701 0.1168658
19702 0.12011439
19703 0.12211086
19704 0.11661137
19705 0.11744209
19706 0.1196957
19707 0.12026838
19708 0.11612091
19709 0.11671578
19710 0.11419909
19711 0.11955595
19712 0.11538053
19713 0.11663301
19714 0.11573792
19715 0.11403591
19716 0.11705946
19717 0.11881665
19718 0.11380979
19719 0.12438971
19720 0.11747455
19721 0.11635478
19722 0.11388696
19723 0.11817671
19724 0.11445641
19725 0.11598315
19726 0.11607908
19727 0.1141322
19728 0.11669811
19729 0.11265143
19730 0.1167668
19731 0.11199526
19732 0.11928097
19733 0.11001339
19734 0.11140147
19735 0.11498023
19736 0.11024871
19737 0.11272933
19738 0.11418034
19739 0.11895008
19740 0.11541623
19741 0.11609711
19742 0.11426995
19743 0.11313703
19744 0.11587983
19745 0.12003307
19746 0.11494092
19747 0.11314586
19748 0.11173019
19749 0.11886931
19750 0.11435128
19751 0.11383143
19752 0.11097142
19753 0.11512141
19754 0.11631944
19755 0.11411452
19756 0.11490161
19757 0.11392591
19758 0.1137932
19759 0.11765469
19760 0.11600587
19761 0.1190049
19762 0.12035475
19763 0.12271113
19764 0.1210661
19765 0.11662165
19766 0.12249908
19767 0.11663301
19768 0.11611731
19769 0.1217679
19770 0.12100876
19771 0.11824361
19772 0.12123632
19773 0.12042057
19774 0.12408281
19775 0.12065697
19776 0.12047719
19777 0.12075073
19778 0.12299911
19779 0.12488125
19780 0.12282185
19781 0.11989567
19782 0.1251566
19783 0.12319168
19784 0.11896559
19785 0.12358802
19786 0.12381774
19787 0.12655027
19788 0.11968758
19789 0.1265903
19790 0.12678811
19791 0.12864158
19792 0.12905776
19793 0.12712367
19794 0.12861255
19795 0.13155713
19796 0.12676935
19797 0.13446204
19798 0.12819494
19799 0.13822525
19800 0.13458375
19801 0.13002534
19802 0.13101492
19803 0.13073957
19804 0.13413007
19805 0.12869965
19806 0.13236513
19807 0.13763706
19808 0.13846345
19809 0.13081495
19810 0.13473774
19811 0.12962864
19812 0.13412268
19813 0.13350149
19814 0.12659066
19815 0.13082522
19816 0.1277501
19817 0.13042816
19818 0.12943083
19819 0.13233502
19820 0.1319266
19821 0.12983817
19822 0.12909671
19823 0.12936989
19824 0.13413115
19825 0.13070171
19826 0.12632307
19827 0.12958266
19828 0.13046675
19829 0.1316902
19830 0.12911474
19831 0.12802436
19832 0.13135896
19833 0.12807467
19834 0.12720644
19835 0.12744572
19836 0.12694246
19837 0.12793203
19838 0.12740894
19839 0.12614473
19840 0.12410301
19841 0.12781519
19842 0.11930044
19843 0.12184399
19844 0.12236457
19845 0.12715271
19846 0.12830187
19847 0.12168225
19848 0.1221069
19849 0.12065661
19850 0.11717054
19851 0.12455037
19852 0.12196751
19853 0.12110361
19854 0.12009528
19855 0.11879718
19856 0.11684849
19857 0.11474167
19858 0.11948761
19859 0.11411416
19860 0.12236637
19861 0.11353625
19862 0.11961257
19863 0.11701168
19864 0.11467585
19865 0.11502621
19866 0.11600407
19867 0.11520562
19868 0.11795131
19869 0.11520851
19870 0.11000456
19871 0.11003143
19872 0.11703891
19873 0.11444721
19874 0.11317381
19875 0.11419062
19876 0.11667196
19877 0.11504604
19878 0.11868249
19879 0.11224193
19880 0.11202717
19881 0.11657387
19882 0.1090157
19883 0.11638345
19884 0.11759176
19885 0.11058248
19886 0.11337486
19887 0.11343148
19888 0.11379356
19889 0.10936786
19890 0.1133168
19891 0.1146553
19892 0.11133945
19893 0.11221651
19894 0.11386118
19895 0.11363181
19896 0.11805932
19897 0.11345096
19898 0.11211354
19899 0.11468541
19900 0.11477989
19901 0.1154449
19902 0.11226393
19903 0.11857881
19904 0.11759879
19905 0.11662237
19906 0.11569014
19907 0.11559745
19908 0.1213043
19909 0.11487222
19910 0.11510122
19911 0.11937581
19912 0.11502441
19913 0.11978495
19914 0.11650733
19915 0.1219484
19916 0.11914717
19917 0.12150067
19918 0.11926853
19919 0.11974456
19920 0.12054265
19921 0.12316373
19922 0.1216058
19923 0.12334531
19924 0.1237045
19925 0.1259462
19926 0.12301966
19927 0.12162275
19928 0.11975592
19929 0.12822505
19930 0.1207684
19931 0.12218407
19932 0.12605133
19933 0.1214143
19934 0.12166133
19935 0.12386445
19936 0.12904045
19937 0.12754129
19938 0.13001939
19939 0.12185283
19940 0.12771187
19941 0.1303793
19942 0.13545053
19943 0.12615501
19944 0.13041049
19945 0.13122228
19946 0.13423772
19947 0.13198466
19948 0.12787109
19949 0.13281141
19950 0.1300293
19951 0.12751046
19952 0.13438811
19953 0.13194607
19954 0.1293349
19955 0.13376024
19956 0.13408481
19957 0.13265003
19958 0.13405326
19959 0.13062489
19960 0.12623778
19961 0.13512669
19962 0.13011315
19963 0.12870884
19964 0.1324405
19965 0.1272252
19966 0.13050101
19967 0.13139575
19968 0.1341014
19969 0.12827211
19970 0.12756888
19971 0.12989695
19972 0.13347354
19973 0.12758871
19974 0.13276435
19975 0.12772035
19976 0.12849967
19977 0.12700935
19978 0.12814824
19979 0.12791887
19980 0.12630648
19981 0.1264116
19982 0.1270373
19983 0.12209734
19984 0.12367764
19985 0.12512161
19986 0.12437943
19987 0.13128359
19988 0.12124552
19989 0.12542419
19990 0.12212745
19991 0.12642368
19992 0.1285599
19993 0.1218146
19994 0.12548045
19995 0.11981994
19996 0.12053561
19997 0.12391727
19998 0.11508211
19999 0.11930964
20000 0.1221664
20001 0.11904277
20002 0.11806455
20003 0.11574856
20004 0.11971625
20005 0.11941999
20006 0.11704035
20007 0.11817923
20008 0.11817111
20009 0.11343473
20010 0.11804544
20011 0.12200682
20012 0.11800685
20013 0.11848541
20014 0.1140579
20015 0.11810278
20016 0.11515008
20017 0.11498834
20018 0.11621359
20019 0.11245434
20020 0.11353625
20021 0.11451519
20022 0.11134305
20023 0.11588235
20024 0.11244479
20025 0.11462771
20026 0.11441078
20027 0.11339218
20028 0.11199778
20029 0.11246462
20030 0.1162529
20031 0.11554787
20032 0.11082879
20033 0.11102876
20034 0.11546258
20035 0.11581401
20036 0.12048783
20037 0.11651653
20038 0.11721345
20039 0.11226105
20040 0.11593825
20041 0.11176031
20042 0.11373622
20043 0.11315398
20044 0.11494723
20045 0.11502693
20046 0.11684957
20047 0.11242459
20048 0.11381051
20049 0.11349622
20050 0.11853211
20051 0.11805643
20052 0.11565479
20053 0.11818031
20054 0.11780832
20055 0.11547141
20056 0.11659262
20057 0.11765685
20058 0.11727602
20059 0.12060882
20060 0.11827444
20061 0.11681099
20062 0.11653492
20063 0.11380059
20064 0.11891925
20065 0.11937473
20066 0.12368611
20067 0.11814064
20068 0.12495283
20069 0.12121793
20070 0.12140618
20071 0.12040074
20072 0.12252956
20073 0.11906224
20074 0.12207967
20075 0.11745616
20076 0.12403755
20077 0.12023827
20078 0.12282041
20079 0.11989639
20080 0.1287184
20081 0.12525181
20082 0.12443317
20083 0.12273476
20084 0.1275119
20085 0.12393766
20086 0.12400852
20087 0.12589842
20088 0.12899302
20089 0.12766445
20090 0.12886067
20091 0.12608703
20092 0.12680091
20093 0.12883308
20094 0.12613302
20095 0.12724611
20096 0.13052085
20097 0.13014218
20098 0.12970437
20099 0.13096966
20100 0.13115611
20101 0.13231699
20102 0.13346542
20103 0.13022675
20104 0.13515608
20105 0.13249748
20106 0.12940847
20107 0.13431905
20108 0.12931435
20109 0.13374997
20110 0.13357866
20111 0.12963676
20112 0.12591429
20113 0.13249712
20114 0.13631299
20115 0.1299716
20116 0.12722556
20117 0.12799569
20118 0.1332375
20119 0.12926765
20120 0.13503292
20121 0.13219978
20122 0.12551615
20123 0.12507942
20124 0.12342736
20125 0.1263411
20126 0.13310515
20127 0.1266013
20128 0.12490992
20129 0.12679099
20130 0.12532718
20131 0.12168189
20132 0.12622083
20133 0.12037098
20134 0.12446472
20135 0.12489189
20136 0.12755049
20137 0.11944199
20138 0.12602158
20139 0.12157965
20140 0.12536829
20141 0.12400004
20142 0.11508031
20143 0.11662237
20144 0.12212997
20145 0.11925194
20146 0.1222818
20147 0.11556518
20148 0.12053273
20149 0.11699076
20150 0.11728666
20151 0.11434209
20152 0.1163739
20153 0.11553651
20154 0.11743849
20155 0.11241468
20156 0.11602066
20157 0.11666908
20158 0.11463546
20159 0.11885416
20160 0.11893061
20161 0.11586144
20162 0.11426671
20163 0.11564523
20164 0.11621287
20165 0.12024963
20166 0.1183774
20167 0.11524601
20168 0.11825496
20169 0.11380023
20170 0.1132811
20171 0.11157873
20172 0.11121701
20173 0.11791488
20174 0.11539604
20175 0.11348918
20176 0.10931719
20177 0.11570077
20178 0.10850324
20179 0.11407774
20180 0.11346827
20181 0.11507363
20182 0.11267163
20183 0.11486663
20184 0.11587099
20185 0.11388588
20186 0.11465746
20187 0.1149887
20188 0.11188202
20189 0.11515081
20190 0.11466521
20191 0.11407774
20192 0.11879609
20193 0.11535006
20194 0.11686905
20195 0.11444685
20196 0.11266099
20197 0.11381087
20198 0.12020149
20199 0.11693847
20200 0.11588055
20201 0.11609152
20202 0.1126801
20203 0.11350686
20204 0.11329589
20205 0.11695506
20206 0.11853986
20207 0.12005002
20208 0.11731245
20209 0.11772231
20210 0.11456081
20211 0.11732525
20212 0.11492144
20213 0.11956443
20214 0.11836964
20215 0.12323803
20216 0.11935598
20217 0.12081691
20218 0.11993498
20219 0.12306005
20220 0.12113932
20221 0.1176399
20222 0.12178629
20223 0.11939277
20224 0.12244283
20225 0.12603222
20226 0.12878458
20227 0.12343656
20228 0.12662925
20229 0.12610055
20230 0.12764353
20231 0.12569593
20232 0.12704794
20233 0.12868089
20234 0.12618044
20235 0.13168137
20236 0.13209826
20237 0.13057115
20238 0.12738946
20239 0.13197582
20240 0.12722952
20241 0.1296959
20242 0.12705606
20243 0.13136672
20244 0.13132001
20245 0.12721744
20246 0.12558125
20247 0.12925917
20248 0.13454877
20249 0.13040689
20250 0.13139611
20251 0.13290662
20252 0.12815383
20253 0.13567809
20254 0.13616513
20255 0.13253607
20256 0.12809901
20257 0.13316069
20258 0.13216516
20259 0.13511893
20260 0.13130054
20261 0.12994149
20262 0.12593305
20263 0.12846001
20264 0.12762694
20265 0.12568709
20266 0.13379847
20267 0.12957058
20268 0.12975324
20269 0.13114979
20270 0.13009512
20271 0.12653224
20272 0.12780708
20273 0.12849859
20274 0.12926945
20275 0.12988595
20276 0.12530951
20277 0.12708545
20278 0.12562416
20279 0.12862463
20280 0.12871696
20281 0.12341041
20282 0.12385633
20283 0.12500441
20284 0.1158416
20285 0.12444561
20286 0.12340969
20287 0.11363633
20288 0.12249728
20289 0.11885055
20290 0.11918468
20291 0.12497862
20292 0.12043644
20293 0.11839795
20294 0.11847225
20295 0.1179697
20296 0.12204288
20297 0.11816048
20298 0.1178186
20299 0.11603202
20300 0.11955487
20301 0.11517623
20302 0.12012467
20303 0.11846377
20304 0.11848072
20305 0.12047647
20306 0.11663157
20307 0.11460048
20308 0.11386893
20309 0.11641321
20310 0.11524493
20311 0.11906188
20312 0.11670694
20313 0.11932027
20314 0.11095411
20315 0.11509455
20316 0.11413364
20317 0.11752486
20318 0.11242676
20319 0.11545554
20320 0.10957631
20321 0.11151471
20322 0.11079128
20323 0.11538648
20324 0.11443873
20325 0.11457325
20326 0.11721093
20327 0.11676428
20328 0.10882457
20329 0.11664185
20330 0.11208163
20331 0.11364949
20332 0.11090416
20333 0.11774106
20334 0.11371602
20335 0.11631024
20336 0.11265251
20337 0.1136778
20338 0.11285285
20339 0.11556842
20340 0.11620368
20341 0.11523574
20342 0.11438987
20343 0.11421117
20344 0.11215881
20345 0.11643863
20346 0.1099153
20347 0.1163088
20348 0.1166121
20349 0.11401192
20350 0.11591318
20351 0.11821638
20352 0.11648082
20353 0.11389868
20354 0.11482516
20355 0.11687788
20356 0.11723599
20357 0.1149869
20358 0.1169235
20359 0.12229983
20360 0.12000043
20361 0.11679999
20362 0.12420957
20363 0.11451267
20364 0.11414951
20365 0.12143666
20366 0.12333503
20367 0.11902329
20368 0.12134956
20369 0.12295565
20370 0.12265091
20371 0.12056068
20372 0.12332584
20373 0.12317365
20374 0.12725747
20375 0.12485547
20376 0.12328473
20377 0.1223487
20378 0.12991606
20379 0.12657046
20380 0.12809018
20381 0.12215828
20382 0.12360786
20383 0.1294503
20384 0.12471699
20385 0.12712223
20386 0.12891765
20387 0.12414087
20388 0.13066708
20389 0.12154881
20390 0.12670498
20391 0.13146012
20392 0.12878349
20393 0.12842358
20394 0.12993374
20395 0.13303861
20396 0.12830602
20397 0.1290628
20398 0.13476713
20399 0.1324405
20400 0.12719797
20401 0.12869929
20402 0.13598914
20403 0.13469987
20404 0.13250776
20405 0.13484251
20406 0.13119325
20407 0.13505943
20408 0.1303683
20409 0.13228687
20410 0.13306512
20411 0.13390287
20412 0.13173547
20413 0.13091195
20414 0.13600194
20415 0.12949593
20416 0.13119433
20417 0.12871552
20418 0.13097741
20419 0.1300962
20420 0.13078592
20421 0.13096082
20422 0.1283758
20423 0.12877394
20424 0.12720824
20425 0.1277317
20426 0.12768104
20427 0.12847984
20428 0.13060722
20429 0.11818807
20430 0.12271961
20431 0.12503903
20432 0.12297296
20433 0.12960105
20434 0.12414015
20435 0.1209599
20436 0.12201601
20437 0.12517571
20438 0.12551867
20439 0.12526912
20440 0.12797026
20441 0.11915457
20442 0.12486214
20443 0.12211014
20444 0.11531003
20445 0.12084846
20446 0.11638381
20447 0.11700176
20448 0.11703783
20449 0.11930152
20450 0.1206658
20451 0.12121937
20452 0.12159588
20453 0.11421785
20454 0.11991622
20455 0.11759248
20456 0.11910011
20457 0.12047755
20458 0.11686021
20459 0.11877482
20460 0.11661282
20461 0.12294501
20462 0.11156737
20463 0.12355556
20464 0.1167852
20465 0.11278487
20466 0.1152233
20467 0.11904385
20468 0.11840859
20469 0.11616797
20470 0.11441854
20471 0.11934642
20472 0.10774194
20473 0.12039118
20474 0.11143538
20475 0.11292642
20476 0.11041081
20477 0.11658487
20478 0.11802812
20479 0.11154086
20480 0.1166139
20481 0.11549269
20482 0.11165518
20483 0.11236689
20484 0.11426743
20485 0.11383738
20486 0.11449607
20487 0.11387597
20488 0.11971733
20489 0.11672714
20490 0.11817995
20491 0.11821638
20492 0.11373153
20493 0.11857665
20494 0.12041805
20495 0.11636506
20496 0.11647091
20497 0.1179322
20498 0.12025774
20499 0.11688384
20500 0.11821674
20501 0.12133297
20502 0.11239736
20503 0.11615661
20504 0.1229259
20505 0.1214756
20506 0.11615517
20507 0.11968866
20508 0.12187086
20509 0.11658343
20510 0.12422724
20511 0.12073126
20512 0.12055852
20513 0.12258401
20514 0.12054156
20515 0.11890969
20516 0.1196755
20517 0.12293581
20518 0.12488306
20519 0.12746664
20520 0.12432353
20521 0.12478785
20522 0.12468236
20523 0.127095
20524 0.12075037
20525 0.1220995
20526 0.12946834
20527 0.13146444
20528 0.13005797
20529 0.12471139
20530 0.12855665
20531 0.12778616
20532 0.12862067
20533 0.13126411
20534 0.12946906
20535 0.12889745
20536 0.13160599
20537 0.12844089
20538 0.13361833
20539 0.1322133
20540 0.13241219
20541 0.12998927
20542 0.1349094
20543 0.13227064
20544 0.1297426
20545 0.13007456
20546 0.13091087
20547 0.13110021
20548 0.13706545
20549 0.13452965
20550 0.13259756
20551 0.13404298
20552 0.13897447
20553 0.13532558
20554 0.13605784
20555 0.13952371
20556 0.13818486
20557 0.13522225
20558 0.13988471
20559 0.13494691
20560 0.13831721
20561 0.1407129
20562 0.13401575
20563 0.13780583
20564 0.13587554
20565 0.13588834
20566 0.13300958
20567 0.13955058
20568 0.13594316
20569 0.13589502
20570 0.13363637
20571 0.13279897
20572 0.13393154
20573 0.13850907
20574 0.12990254
20575 0.12980914
20576 0.13458519
20577 0.13460467
20578 0.13160527
20579 0.13357794
20580 0.12851843
20581 0.13619128
20582 0.13162583
20583 0.12575471
20584 0.13415207
20585 0.13088437
20586 0.12741777
20587 0.12785414
20588 0.12155801
20589 0.12900258
20590 0.12946058
20591 0.12452134
20592 0.13244862
20593 0.12737071
20594 0.12632667
20595 0.12549036
20596 0.12473826
20597 0.12908895
20598 0.12906876
20599 0.12867242
20600 0.12450115
20601 0.12111209
20602 0.11983057
20603 0.12940216
20604 0.1269998
20605 0.12513117
20606 0.12721888
20607 0.12342952
20608 0.12214837
20609 0.12440738
20610 0.12018941
20611 0.12153926
20612 0.12096278
20613 0.12052353
20614 0.12028678
20615 0.12605133
20616 0.12609803
20617 0.13012559
20618 0.11811125
20619 0.12449087
20620 0.12719165
20621 0.11984013
20622 0.12848344
20623 0.12674429
20624 0.12598587
20625 0.12005922
20626 0.1185954
20627 0.11952728
20628 0.12178485
20629 0.11591806
20630 0.12250864
20631 0.12132973
20632 0.12298432
20633 0.12170388
20634 0.12087569
20635 0.12080843
20636 0.12030373
20637 0.11954603
20638 0.12205172
20639 0.12451322
20640 0.12421661
20641 0.12313326
20642 0.11793959
20643 0.12019968
20644 0.12545214
20645 0.12304058
20646 0.12176862
20647 0.12514956
20648 0.12442685
20649 0.12407578
20650 0.12875663
20651 0.12558485
20652 0.1286515
20653 0.12766517
20654 0.12335271
20655 0.12798685
20656 0.12696193
20657 0.12598407
20658 0.12973376
20659 0.13001019
20660 0.12542383
20661 0.13006825
20662 0.12494707
20663 0.13032268
20664 0.12933634
20665 0.13060938
20666 0.12949737
20667 0.12452946
20668 0.13202217
20669 0.13161627
20670 0.12983745
20671 0.13280078
20672 0.12937241
20673 0.12989731
20674 0.12994221
20675 0.12899338
20676 0.13044476
20677 0.13275335
20678 0.13498622
20679 0.13465209
20680 0.13740625
20681 0.13288679
20682 0.13219311
20683 0.13299155
20684 0.13272576
20685 0.13889657
20686 0.13588726
20687 0.13751066
20688 0.14205068
20689 0.13603693
20690 0.13770919
20691 0.13784965
20692 0.13741365
20693 0.13279897
20694 0.13585715
20695 0.1338037
20696 0.1430664
20697 0.13637213
20698 0.13682509
20699 0.12929509
20700 0.13296246
20701 0.13801152
20702 0.1319447
20703 0.13392239
20704 0.1315501
20705 0.13426579
20706 0.12760681
20707 0.12963885
20708 0.13391169
20709 0.13169735
20710 0.13235997
20711 0.13005202
20712 0.12748708
20713 0.13129522
20714 0.13156728
20715 0.12798423
20716 0.13200254
20717 0.1268767
20718 0.12862423
20719 0.12713789
20720 0.12107106
20721 0.12907387
20722 0.12555865
20723 0.12718259
20724 0.1206358
20725 0.12636028
20726 0.12400868
20727 0.12422061
20728 0.12543892
20729 0.12650244
20730 0.12761925
20731 0.12687126
20732 0.12389509
20733 0.11793501
20734 0.12460977
20735 0.12421132
20736 0.1216846
20737 0.11530329
20738 0.12405198
20739 0.11989991
20740 0.12105528
20741 0.11762947
20742 0.12204413
20743 0.12214317
20744 0.12221925
20745 0.1133717
20746 0.12002244
20747 0.12458084
20748 0.11492167
20749 0.1176498
20750 0.12293692
20751 0.12000175
20752 0.11677209
20753 0.12203414
20754 0.12430633
20755 0.11814519
20756 0.12198838
20757 0.12153279
20758 0.11846072
20759 0.11937419
20760 0.11937314
20761 0.11556307
20762 0.12012463
20763 0.11848965
20764 0.11786997
20765 0.11595767
20766 0.12159204
20767 0.12045559
20768 0.11642115
20769 0.123548
20770 0.11422048
20771 0.11994636
20772 0.11815588
20773 0.11630037
20774 0.11625462
20775 0.11775744
20776 0.11721419
20777 0.12032377
20778 0.12052957
20779 0.12471021
20780 0.11663553
20781 0.12100953
20782 0.12152595
20783 0.12049066
20784 0.12220961
20785 0.11888459
20786 0.11912685
20787 0.12467165
20788 0.12087736
20789 0.1187738
20790 0.11908074
20791 0.12243977
20792 0.11823845
20793 0.12090558
20794 0.12183868
20795 0.12493214
20796 0.12234722
20797 0.12442535
20798 0.12508868
20799 0.1250701
20800 0.12149493
20801 0.12716576
20802 0.12859601
20803 0.12361303
20804 0.12606718
20805 0.12833008
20806 0.12518018
20807 0.12585455
20808 0.1250587
20809 0.12931577
20810 0.12493039
20811 0.12856743
20812 0.12807958
20813 0.12981432
20814 0.13190174
20815 0.12405478
20816 0.12783838
20817 0.13132818
20818 0.1260968
20819 0.1310137
20820 0.13244639
20821 0.13314477
20822 0.12713649
20823 0.1251588
20824 0.13265587
20825 0.13460569
20826 0.13175923
20827 0.13265622
20828 0.13615636
20829 0.13468791
20830 0.12877832
20831 0.13411609
20832 0.13512965
20833 0.1361639
20834 0.13728282
20835 0.13801082
20836 0.13307325
20837 0.13013529
20838 0.13428227
20839 0.13046695
20840 0.12527923
20841 0.12758858
20842 0.12968355
20843 0.12759068
20844 0.1262395
20845 0.1309101
20846 0.13014808
20847 0.13021241
20848 0.12694419
20849 0.13395885
20850 0.12240156
20851 0.12421097
20852 0.12267713
20853 0.12325035
20854 0.12857743
20855 0.12799667
20856 0.12794233
20857 0.12795021
20858 0.12990897
20859 0.12573517
20860 0.12274181
20861 0.12784837
20862 0.1255576
20863 0.12555041
20864 0.12552289
20865 0.12362092
20866 0.12073975
20867 0.12416136
20868 0.12365878
20869 0.12075079
20870 0.12547573
20871 0.12125758
20872 0.11917839
20873 0.11901291
20874 0.11234814
20875 0.11947709
20876 0.11447378
20877 0.12351294
20878 0.11932809
20879 0.11643728
20880 0.11976405
20881 0.11505244
20882 0.11408427
20883 0.11745505
20884 0.11370616
20885 0.11826912
20886 0.11205434
20887 0.11955001
20888 0.11683643
20889 0.11294029
20890 0.1187284
20891 0.11702154
20892 0.11746259
20893 0.11397279
20894 0.115091
20895 0.12102986
20896 0.11579429
20897 0.1142161
20898 0.10849092
20899 0.11374227
20900 0.11258041
20901 0.11068983
20902 0.11358503
20903 0.11280093
20904 0.11558849
20905 0.11085461
20906 0.10982107
20907 0.11153687
20908 0.1106681
20909 0.11532257
20910 0.11339413
20911 0.11040147
20912 0.11256218
20913 0.11196319
20914 0.10684454
20915 0.11246138
20916 0.1103757
20917 0.1084513
20918 0.1116019
20919 0.11051261
20920 0.11306931
20921 0.11157438
20922 0.1114543
20923 0.11098363
20924 0.11527822
20925 0.11183172
20926 0.11298464
20927 0.11415001
20928 0.11373543
20929 0.11663483
20930 0.11803721
20931 0.11552276
20932 0.11385586
20933 0.11378084
20934 0.11135316
20935 0.11524
20936 0.11419471
20937 0.11591367
20938 0.11322655
20939 0.11583075
20940 0.11599009
20941 0.11891421
20942 0.11601656
20943 0.115636
20944 0.11298604
20945 0.11542476
20946 0.1191244
20947 0.12084125
20948 0.11560742
20949 0.11753621
20950 0.12077831
20951 0.12066718
20952 0.12224642
20953 0.12065999
20954 0.11999281
20955 0.11930127
20956 0.1176945
20957 0.11481947
20958 0.12006434
20959 0.12197734
20960 0.11652054
20961 0.12053781
20962 0.12142095
20963 0.12081373
20964 0.12299161
20965 0.12500366
20966 0.12458154
20967 0.12530955
20968 0.12360953
20969 0.12338041
20970 0.12721082
20971 0.12170037
20972 0.12357885
20973 0.12912557
20974 0.12409124
20975 0.12342442
20976 0.12746096
20977 0.12733808
20978 0.12299336
20979 0.13151294
20980 0.13124316
20981 0.1312074
20982 0.12917676
20983 0.1318006
20984 0.13069167
20985 0.12865105
20986 0.12548292
20987 0.13034932
20988 0.12677451
20989 0.12480821
20990 0.12588172
20991 0.12696067
20992 0.12451476
20993 0.12973035
20994 0.12756001
20995 0.12876938
20996 0.12108824
20997 0.13236137
20998 0.12420343
20999 0.12594815
21000 0.12424813
21001 0.12513268
21002 0.12303771
21003 0.12301089
21004 0.12667616
21005 0.12770042
21006 0.12283367
21007 0.12000175
21008 0.12169967
21009 0.12279791
21010 0.12553867
21011 0.12137625
21012 0.12402586
21013 0.12594675
21014 0.11521967
21015 0.11774709
21016 0.12016793
21017 0.12127651
21018 0.1161235
21019 0.11766593
21020 0.12335254
21021 0.12218963
21022 0.11892385
21023 0.11807437
21024 0.11999965
21025 0.11496198
21026 0.11333664
21027 0.11657559
21028 0.11678068
21029 0.11901536
21030 0.1150917
21031 0.11647689
21032 0.1149895
21033 0.11551417
21034 0.11330122
21035 0.11306107
21036 0.11257217
21037 0.11677349
21038 0.11601271
21039 0.11384517
21040 0.11211044
21041 0.11423503
21042 0.10614686
21043 0.11020672
21044 0.11313364
21045 0.11112159
21046 0.11526612
21047 0.11006771
21048 0.11474251
21049 0.10918176
21050 0.11097469
21051 0.11464925
21052 0.11178877
21053 0.11462418
21054 0.11110581
21055 0.1052695
21056 0.11020707
21057 0.10687661
21058 0.10808703
21059 0.11277621
21060 0.11072174
21061 0.11063479
21062 0.10830966
21063 0.11202682
21064 0.10550071
21065 0.10889866
21066 0.11340342
21067 0.11158262
21068 0.11478721
21069 0.10860206
21070 0.113818
21071 0.11433547
21072 0.10848093
21073 0.10835471
21074 0.11094682
21075 0.10710503
21076 0.11156614
21077 0.11154826
21078 0.11285702
21079 0.11196179
21080 0.10622153
21081 0.11124097
21082 0.11270767
21083 0.11330876
21084 0.10959774
21085 0.11615522
21086 0.11407463
21087 0.11918014
21088 0.11629248
21089 0.116909
21090 0.11462138
21091 0.11256007
21092 0.11329947
21093 0.117603
21094 0.11511098
21095 0.11973618
21096 0.1148966
21097 0.11150865
21098 0.11763876
21099 0.11872805
21100 0.11844249
21101 0.1220238
21102 0.11517357
21103 0.11923553
21104 0.11860937
21105 0.11880202
21106 0.11989097
21107 0.12068611
21108 0.11751693
21109 0.12133225
21110 0.12070469
21111 0.11940101
21112 0.12146951
21113 0.12388141
21114 0.1221721
21115 0.12511515
21116 0.12051748
21117 0.12390928
21118 0.12044315
21119 0.12212249
21120 0.12991686
21121 0.12332397
21122 0.12406267
21123 0.1224119
21124 0.12257563
21125 0.12467025
21126 0.12727515
21127 0.12785766
21128 0.12690492
21129 0.12736631
21130 0.13409961
21131 0.13158007
21132 0.12482784
21133 0.12473773
21134 0.12806749
21135 0.12567662
21136 0.12686022
21137 0.12650963
21138 0.12883301
21139 0.12883546
21140 0.12569591
21141 0.12365423
21142 0.12666512
21143 0.12992265
21144 0.12745062
21145 0.12797914
21146 0.12784767
21147 0.1262977
21148 0.12916712
21149 0.12948266
21150 0.1204414
21151 0.12332397
21152 0.12272568
21153 0.12476666
21154 0.12154278
21155 0.12497754
21156 0.12572763
21157 0.1263438
21158 0.12843912
21159 0.11690041
21160 0.11945711
21161 0.12077726
21162 0.12026154
21163 0.11730429
21164 0.11951285
21165 0.12235651
21166 0.11784859
21167 0.11771133
21168 0.12213493
21169 0.11719666
21170 0.11833065
21171 0.11776918
21172 0.11721489
21173 0.11801827
21174 0.11581901
21175 0.12200767
21176 0.11224945
21177 0.11846002
21178 0.11383623
21179 0.11798216
21180 0.11447343
21181 0.11067879
21182 0.11451918
21183 0.11489695
21184 0.11149217
21185 0.1149988
21186 0.11730026
21187 0.11639398
21188 0.11480439
21189 0.11216443
21190 0.1144552
21191 0.10958091
21192 0.10774538
21193 0.1143069
21194 0.10955164
21195 0.10823288
21196 0.10856489
21197 0.10894301
21198 0.10645135
21199 0.1108625
21200 0.11742717
21201 0.11323829
21202 0.11046756
21203 0.11068019
21204 0.11677209
21205 0.11732743
21206 0.11038359
21207 0.10494608
21208 0.1150002
21209 0.11011697
21210 0.10532594
21211 0.10803199
21212 0.11225085
21213 0.11157543
21214 0.11316362
21215 0.10989399
21216 0.11149182
21217 0.10858418
21218 0.11319219
21219 0.10945119
21220 0.11243386
21221 0.11168622
21222 0.11254429
21223 0.11361536
21224 0.1086578
21225 0.11301532
21226 0.1116559
21227 0.11295133
21228 0.11315941
21229 0.11685501
21230 0.11100151
21231 0.11639258
21232 0.10795381
21233 0.1174994
21234 0.11557166
21235 0.11576432
21236 0.11143467
21237 0.11662344
21238 0.11348353
21239 0.11502632
21240 0.11370511
21241 0.11607985
21242 0.11753971
21243 0.1168636
21244 0.11261757
21245 0.1149441
21246 0.11641221
21247 0.11618678
21248 0.11674177
21249 0.11713128
21250 0.11736109
21251 0.11753551
21252 0.11582865
21253 0.12126757
21254 0.11654053
21255 0.12133909
21256 0.12552394
21257 0.11881061
21258 0.11892964
21259 0.12517159
21260 0.11827351
21261 0.12064649
21262 0.12742485
21263 0.12099779
21264 0.12345229
21265 0.11852471
21266 0.12567838
21267 0.12246554
21268 0.12390613
21269 0.12220611
21270 0.12743414
21271 0.12463624
21272 0.13241817
21273 0.12012727
21274 0.12965988
21275 0.12927861
21276 0.12846524
21277 0.12525276
21278 0.12454088
21279 0.12436646
21280 0.12708969
21281 0.1299251
21282 0.13130819
21283 0.12865859
21284 0.13151364
21285 0.12553902
21286 0.13350746
21287 0.13262046
21288 0.12730951
21289 0.12567943
21290 0.13133028
21291 0.12621303
21292 0.12446901
21293 0.12507623
21294 0.12709144
21295 0.1268888
21296 0.12685303
21297 0.12977821
21298 0.12841019
21299 0.12468918
21300 0.12489568
21301 0.13037035
21302 0.1212311
21303 0.12982746
21304 0.12726586
21305 0.12725692
21306 0.12395223
21307 0.11933563
21308 0.12391717
21309 0.12667581
21310 0.11952828
21311 0.1262977
21312 0.11685326
21313 0.11991884
21314 0.11644622
21315 0.11951495
21316 0.11751658
21317 0.12087017
21318 0.1180933
21319 0.11913404
21320 0.11712058
21321 0.11267191
21322 0.11920117
21323 0.11150795
21324 0.11557131
21325 0.11844144
21326 0.11693722
21327 0.11709551
21328 0.12036199
21329 0.11738037
21330 0.11492307
21331 0.11249714
21332 0.11286667
21333 0.11672634
21334 0.11203506
21335 0.11355856
21336 0.11245858
21337 0.11737897
21338 0.11655017
21339 0.10966137
21340 0.11168622
21341 0.11335767
21342 0.11183277
21343 0.11392984
21344 0.11165905
21345 0.1096789
21346 0.11307141
21347 0.11058483
21348 0.10866709
21349 0.11214795
21350 0.11196179
21351 0.11112983
21352 0.11193356
21353 0.10680983
21354 0.10537029
21355 0.10854841
21356 0.11187747
21357 0.11384237
21358 0.11148217
21359 0.11283125
21360 0.10984649
21361 0.1080206
21362 0.10844552
21363 0.10883187
21364 0.11417858
21365 0.11269189
21366 0.10532069
21367 0.11365217
21368 0.11169551
21369 0.11114017
21370 0.11310033
21371 0.11029034
21372 0.11428078
21373 0.11010733
21374 0.10873896
21375 0.11435335
21376 0.11232167
21377 0.11048509
21378 0.11235918
21379 0.11613489
21380 0.11486364
21381 0.11064198
21382 0.11517532
21383 0.11402923
21384 0.11728098
21385 0.11026351
21386 0.11209974
21387 0.11293959
21388 0.11503561
21389 0.11515604
21390 0.1164201
21391 0.11801722
21392 0.11738107
21393 0.11408427
21394 0.11741753
21395 0.11765734
21396 0.11855398
21397 0.1146936
21398 0.12029625
21399 0.12495177
21400 0.12020475
21401 0.11851191
21402 0.11806193
21403 0.12054395
21404 0.12237544
21405 0.12057357
21406 0.12208129
21407 0.12422201
21408 0.12076832
21409 0.11908618
21410 0.12198523
21411 0.12687021
21412 0.12329785
21413 0.12068506
21414 0.12805206
21415 0.12296444
21416 0.12468953
21417 0.12697346
21418 0.12621408
21419 0.12468129
21420 0.12719258
21421 0.12504696
21422 0.1290949
21423 0.12286908
21424 0.12801455
21425 0.12585104
21426 0.12660973
21427 0.12549326
21428 0.12425392
21429 0.12772654
21430 0.12667546
21431 0.1294809
21432 0.13448561
21433 0.12629454
21434 0.12799457
21435 0.12789167
21436 0.12562193
21437 0.12582703
21438 0.12596463
21439 0.12615939
21440 0.13281381
21441 0.1315508
21442 0.13129312
21443 0.12342687
21444 0.12878971
21445 0.12999873
21446 0.12498578
21447 0.12323211
21448 0.12401657
21449 0.12482065
21450 0.12855884
21451 0.13074567
21452 0.12488603
21453 0.12813568
21454 0.12356343
21455 0.12722905
21456 0.12478104
21457 0.11964941
21458 0.12255056
21459 0.12026189
21460 0.12073975
21461 0.12013147
21462 0.12170967
21463 0.12150737
21464 0.11990096
21465 0.11932265
21466 0.11786033
21467 0.11996599
21468 0.12175682
21469 0.118683
21470 0.11775989
21471 0.11676964
21472 0.11864619
21473 0.1148391
21474 0.11283704
21475 0.11811083
21476 0.11830453
21477 0.11003335
21478 0.11516498
21479 0.11354138
21480 0.11664272
21481 0.11339238
21482 0.11250678
21483 0.11523001
21484 0.11271013
21485 0.10972132
21486 0.11127024
21487 0.1129324
21488 0.11387199
21489 0.11103833
21490 0.1114068
21491 0.11331016
21492 0.11256972
21493 0.10974744
21494 0.11173267
21495 0.11153722
21496 0.11442873
21497 0.10637562
21498 0.11146324
21499 0.11075172
21500 0.10821465
21501 0.10839906
21502 0.11245279
21503 0.11153722
21504 0.10887692
21505 0.11005193
21506 0.11260968
21507 0.11339133
21508 0.10992835
21509 0.11160225
21510 0.11002441
21511 0.10790052
21512 0.11178018
21513 0.11110406
21514 0.11000478
21515 0.11564634
21516 0.10778149
21517 0.11495514
21518 0.11149112
21519 0.10638561
21520 0.10840835
21521 0.11249609
21522 0.11306317
21523 0.11117488
21524 0.11484436
21525 0.11382799
21526 0.11333804
21527 0.11642974
21528 0.11281986
21529 0.11226663
21530 0.11533361
21531 0.11454811
21532 0.11451094
21533 0.11636716
21534 0.11251537
21535 0.11551627
21536 0.11952179
21537 0.11774096
21538 0.11833276
21539 0.11651336
21540 0.11799969
21541 0.12347157
21542 0.11855363
21543 0.11539374
21544 0.11970971
21545 0.11906006
21546 0.11607985
21547 0.11808121
21548 0.11855223
21549 0.11329877
21550 0.12263278
21551 0.12210601
21552 0.11972443
21553 0.11808156
21554 0.1214774
21555 0.12482994
21556 0.12161431
21557 0.11994601
21558 0.12505222
21559 0.12479173
21560 0.12257353
21561 0.12146776
21562 0.12362881
21563 0.12357272
21564 0.12340654
21565 0.12305524
21566 0.1296867
21567 0.13090361
21568 0.12495756
21569 0.12906843
21570 0.12576988
21571 0.12947126
21572 0.13155799
21573 0.12287083
21574 0.12669299
21575 0.12544751
21576 0.13009988
21577 0.12713649
21578 0.12957276
21579 0.13078598
21580 0.13067169
21581 0.12883476
21582 0.12924969
21583 0.126287
21584 0.13151364
21585 0.12580669
21586 0.12573342
21587 0.12951597
21588 0.12538213
21589 0.12551009
21590 0.12934978
21591 0.12752565
21592 0.12852238
21593 0.12272498
21594 0.12748848
21595 0.12850345
21596 0.12573412
21597 0.12425602
21598 0.12505905
21599 0.12514302
21600 0.12615904
21601 0.12006329
21602 0.12495581
21603 0.12325859
21604 0.12619795
21605 0.12595674
21606 0.12103635
21607 0.12633591
21608 0.12504433
21609 0.11847755
21610 0.11632509
21611 0.12480452
21612 0.11721454
21613 0.11863549
21614 0.12039985
21615 0.11904253
21616 0.11993637
21617 0.11968832
21618 0.12046418
21619 0.11725205
21620 0.1193635
21621 0.11920836
21622 0.11369442
21623 0.11373368
21624 0.11768661
21625 0.11016167
21626 0.11809225
21627 0.11259864
21628 0.11543335
21629 0.11499021
21630 0.11869194
21631 0.11181349
21632 0.11287631
21633 0.11175774
21634 0.11382869
21635 0.11089897
21636 0.10739269
21637 0.11557271
21638 0.11325477
21639 0.11084532
21640 0.11190429
21641 0.11354138
21642 0.10902802
21643 0.1158744
21644 0.11141714
21645 0.1094873
21646 0.11075417
21647 0.11350632
21648 0.11266437
21649 0.10841694
21650 0.10816031
21651 0.11089108
21652 0.11107409
21653 0.11392055
21654 0.10624765
21655 0.10977426
21656 0.11148253
21657 0.11104937
21658 0.11377295
21659 0.10894266
21660 0.11009838
21661 0.11115191
21662 0.10843412
21663 0.11291312
21664 0.1151378
21665 0.10838118
21666 0.11109582
21667 0.11004948
21668 0.1147022
21669 0.11001512
21670 0.11449955
21671 0.11220334
21672 0.11007875
21673 0.11437053
21674 0.11531293
21675 0.11073349
21676 0.11634822
21677 0.11367075
21678 0.11522282
21679 0.11057624
21680 0.11566492
21681 0.11485014
21682 0.11640292
21683 0.11649302
21684 0.11574678
21685 0.12010325
21686 0.11865513
21687 0.11562425
21688 0.11449061
21689 0.12137941
21690 0.11890527
21691 0.12007748
21692 0.11354822
21693 0.11509065
21694 0.1198645
21695 0.11710235
21696 0.12292079
21697 0.12057217
21698 0.12194877
21699 0.12206271
21700 0.11657489
21701 0.12362092
21702 0.11903973
21703 0.12376133
21704 0.12362776
21705 0.12000175
21706 0.1238879
21707 0.1214306
21708 0.12697101
21709 0.12787414
21710 0.12191266
21711 0.12664759
21712 0.12705568
21713 0.12524171
21714 0.12552464
21715 0.12718154
21716 0.12777439
21717 0.12671981
21718 0.12857778
21719 0.13145106
21720 0.12424358
21721 0.13140075
21722 0.1260018
21723 0.13080036
21724 0.13217801
21725 0.12949738
21726 0.13154186
21727 0.12815146
21728 0.13121634
21729 0.13301786
21730 0.13361965
21731 0.13280487
21732 0.12862143
21733 0.12840476
21734 0.12893871
21735 0.12729128
21736 0.1332659
21737 0.12930508
21738 0.1268299
21739 0.12416382
21740 0.12944514
21741 0.12376467
21742 0.1219649
21743 0.12436926
21744 0.12827644
21745 0.12921148
21746 0.12837688
21747 0.12568013
21748 0.12326928
21749 0.11909652
21750 0.12620479
21751 0.12218104
21752 0.12426531
21753 0.12363021
21754 0.12411666
21755 0.12144269
21756 0.1199539
21757 0.12120043
21758 0.12058321
21759 0.12163709
21760 0.11885742
21761 0.11649547
21762 0.12095309
21763 0.11701874
21764 0.11994671
21765 0.11827596
21766 0.11253185
21767 0.12168425
21768 0.11706694
21769 0.11780669
21770 0.1160234
21771 0.11921835
21772 0.1161277
21773 0.11820304
21774 0.11926411
21775 0.11719736
21776 0.11791398
21777 0.11405885
21778 0.11293924
21779 0.11690286
21780 0.11543441
21781 0.11657769
21782 0.10936723
21783 0.1154337
21784 0.11701365
21785 0.11009663
21786 0.11231273
21787 0.11476723
21788 0.11169376
21789 0.11439157
21790 0.11538725
21791 0.10734728
21792 0.10633916
21793 0.10986647
21794 0.11215654
21795 0.11113912
21796 0.11027491
21797 0.10758884
21798 0.11385551
21799 0.1096363
21800 0.11249749
21801 0.10917738
21802 0.10823937
21803 0.10980932
21804 0.11411425
21805 0.11192602
21806 0.11203611
21807 0.11140066
21808 0.112535
21809 0.11053154
21810 0.11314363
21811 0.11292346
21812 0.11369073
21813 0.1099862
21814 0.10924031
21815 0.11187992
21816 0.10688485
21817 0.1133291
21818 0.11338379
21819 0.10979968
21820 0.11084532
21821 0.11329158
21822 0.11704082
21823 0.11270872
21824 0.11580008
21825 0.11700261
21826 0.12112821
21827 0.11344637
21828 0.11240494
21829 0.11303934
21830 0.11112124
21831 0.11742823
21832 0.1188313
21833 0.1216739
21834 0.11901466
21835 0.118331
21836 0.11602235
21837 0.11412039
21838 0.12095274
21839 0.12133365
21840 0.11386025
21841 0.11965081
21842 0.11745575
21843 0.1211864
21844 0.11590192
21845 0.1205003
21846 0.11541197
21847 0.12330749
21848 0.1215249
21849 0.12204168
21850 0.12574376
21851 0.12445866
21852 0.12374854
21853 0.12022193
21854 0.12363021
21855 0.1225588
21856 0.12215281
21857 0.12763503
21858 0.12795986
21859 0.12743274
21860 0.12422885
21861 0.12664514
21862 0.12659325
21863 0.12370033
21864 0.12611328
21865 0.12266854
21866 0.12631488
21867 0.13124561
21868 0.12664829
21869 0.12745886
21870 0.12826154
21871 0.12982396
21872 0.13357284
21873 0.12922392
21874 0.13167877
21875 0.13204005
21876 0.12991476
21877 0.12557478
21878 0.13286886
21879 0.13142862
21880 0.1313124
21881 0.12647896
21882 0.12990407
21883 0.13225164
21884 0.13691259
21885 0.12926143
21886 0.12929509
21887 0.1297775
21888 0.12399798
21889 0.13334882
21890 0.12318356
21891 0.12920359
21892 0.13085996
21893 0.12651068
21894 0.12730582
21895 0.12866928
21896 0.12791919
21897 0.12180117
21898 0.12100463
21899 0.12527274
21900 0.12291798
21901 0.12648036
21902 0.12372032
21903 0.12107386
21904 0.12491145
21905 0.12136836
21906 0.12333501
21907 0.11939961
21908 0.1203946
21909 0.11755689
21910 0.12295655
21911 0.1167167
21912 0.12044525
21913 0.12171107
21914 0.11475759
21915 0.12206271
21916 0.11712233
21917 0.12033587
21918 0.11958543
21919 0.11486873
21920 0.11711445
21921 0.11776568
21922 0.11727028
21923 0.10788983
21924 0.11660661
21925 0.11620816
21926 0.11706624
21927 0.11379697
21928 0.11314433
21929 0.11709691
21930 0.11466573
21931 0.10990328
21932 0.11388198
21933 0.11409357
21934 0.11231273
21935 0.11033714
21936 0.11348424
21937 0.11052085
21938 0.11210939
21939 0.11025317
21940 0.11252501
21941 0.11888564
21942 0.11257182
21943 0.1115551
21944 0.11085566
21945 0.11320972
21946 0.11343164
21947 0.10920963
21948 0.10908272
21949 0.11024633
21950 0.11278445
21951 0.10775152
21952 0.11174775
21953 0.11388303
21954 0.11265438
21955 0.11039218
21956 0.10877858
21957 0.11054942
21958 0.11420645
21959 0.11492727
21960 0.1111137
21961 0.11106585
21962 0.10746806
21963 0.11013134
21964 0.1162285
21965 0.11618274
21966 0.1106709
21967 0.11367355
21968 0.11461139
21969 0.10945224
21970 0.11300568
21971 0.11463786
21972 0.11336346
21973 0.1140557
21974 0.11727028
21975 0.10963455
21976 0.11401959
21977 0.11799969
21978 0.11488012
21979 0.1127834
21980 0.11164485
21981 0.11811872
21982 0.12051958
21983 0.11913509
21984 0.11566352
21985 0.11635506
21986 0.12290939
21987 0.12351153
21988 0.12094309
21989 0.1198545
21990 0.11735425
21991 0.1196601
21992 0.11851577
21993 0.1206472
21994 0.12777544
21995 0.11990815
21996 0.12424743
21997 0.12013077
21998 0.12153595
21999 0.11912405
22000 0.12072941
22001 0.12577093
22002 0.12561474
22003 0.12325929
22004 0.12361952
22005 0.12310275
22006 0.12861074
22007 0.12586314
22008 0.12794776
22009 0.13089467
22010 0.12864351
22011 0.13242676
22012 0.12920394
22013 0.12912172
22014 0.13334338
22015 0.1238858
22016 0.12848382
22017 0.13252825
22018 0.1330254
22019 0.12671946
22020 0.12959029
22021 0.12760681
22022 0.13497452
22023 0.1287997
22024 0.12923146
22025 0.13189035
22026 0.12963814
22027 0.13143002
22028 0.13295247
22029 0.13154835
22030 0.12988759
22031 0.12975752
22032 0.13161233
22033 0.12725482
22034 0.13020242
22035 0.13035826
22036 0.12715402
22037 0.12757105
22038 0.13195749
22039 0.12626912
22040 0.12493863
22041 0.12639779
22042 0.13059982
22043 0.12757105
22044 0.12090313
22045 0.12287942
22046 0.12101497
22047 0.12343651
22048 0.12360549
22049 0.12231829
22050 0.11737687
22051 0.1220231
22052 0.12064755
22053 0.12070434
22054 0.12103635
22055 0.12400184
22056 0.12105353
22057 0.11560707
22058 0.11787067
22059 0.11586581
22060 0.11854504
22061 0.12203414
22062 0.11696615
22063 0.12085878
22064 0.11767592
22065 0.11674317
22066 0.11667849
22067 0.11589543
22068 0.12002963
22069 0.11641046
22070 0.1152854
22071 0.11048369
22072 0.11414966
22073 0.11808945
22074 0.11596871
22075 0.11852576
22076 0.11540793
22077 0.11109372
22078 0.11520109
22079 0.112589
22080 0.11400276
22081 0.1119986
22082 0.1081228
22083 0.11220369
22084 0.10765966
22085 0.1103757
22086 0.11226873
22087 0.11329158
22088 0.11065916
22089 0.11226803
22090 0.11051366
22091 0.10871214
22092 0.11078204
22093 0.1101813
22094 0.11039253
22095 0.10846375
22096 0.11190849
22097 0.10871284
22098 0.11370686
22099 0.11297026
22100 0.1099862
22101 0.1072365
22102 0.11345741
22103 0.11010768
22104 0.10539711
22105 0.11157613
22106 0.11095681
22107 0.11188956
22108 0.1080653
22109 0.11093893
22110 0.11174985
22111 0.1088501
22112 0.11020532
22113 0.11203646
22114 0.11314363
22115 0.11258076
22116 0.1172063
22117 0.11585967
22118 0.11321007
22119 0.11147183
22120 0.11741718
22121 0.11318834
22122 0.11259759
22123 0.11554344
22124 0.11321901
22125 0.11492552
22126 0.11107514
22127 0.11494515
22128 0.11669777
22129 0.11437807
22130 0.11779565
22131 0.11881132
22132 0.11605127
22133 0.12072432
22134 0.11556167
22135 0.11519285
22136 0.12116607
22137 0.11613419
22138 0.11542161
22139 0.11871736
22140 0.12587663
22141 0.12358306
22142 0.11619782
22143 0.12003646
22144 0.12050924
22145 0.12528343
22146 0.12578057
22147 0.12317847
22148 0.12633346
22149 0.12857059
22150 0.1250133
22151 0.12293727
22152 0.12862248
22153 0.12240086
22154 0.127079
22155 0.12445077
22156 0.12763503
22157 0.12954594
22158 0.13031181
22159 0.12622197
22160 0.13054092
22161 0.12783663
22162 0.12864106
22163 0.12829941
22164 0.12717015
22165 0.13069781
22166 0.12368315
22167 0.12817109
22168 0.13165265
22169 0.13838929
22170 0.13258295
22171 0.13217591
22172 0.12803927
22173 0.13026641
22174 0.13288709
22175 0.12718084
22176 0.1284002
22177 0.13244569
22178 0.12937012
22179 0.12575165
22180 0.12970388
22181 0.13029288
22182 0.12971072
22183 0.12849416
22184 0.12938975
22185 0.12992475
22186 0.1299251
22187 0.12773723
22188 0.12568591
22189 0.1266858
22190 0.12649789
22191 0.123934
22192 0.12834691
22193 0.12320354
22194 0.12403445
22195 0.12622337
22196 0.12651962
22197 0.12178768
22198 0.12106282
22199 0.12392191
22200 0.12071118
22201 0.12016723
22202 0.12026049
22203 0.12028941
22204 0.12141447
22205 0.12083406
22206 0.11454601
22207 0.11693512
22208 0.123494
22209 0.11903184
22210 0.12105388
22211 0.11802581
22212 0.11549664
22213 0.11506348
22214 0.11841462
22215 0.11919977
22216 0.12136871
22217 0.11712409
22218 0.11296746
22219 0.1133177
22220 0.11333664
22221 0.11079782
22222 0.12090943
22223 0.11522177
22224 0.11278445
22225 0.1188767
22226 0.10814103
22227 0.11379013
22228 0.11302426
22229 0.11445485
22230 0.11521353
22231 0.11254254
22232 0.11201718
22233 0.11065232
22234 0.10884151
22235 0.11097294
22236 0.11955247
22237 0.10793733
22238 0.111658
22239 0.11234849
22240 0.11363429
22241 0.10982177
22242 0.11247207
22243 0.11245209
22244 0.10922927
22245 0.11032925
22246 0.11481508
22247 0.10879471
22248 0.11147394
22249 0.11299603
22250 0.11173302
22251 0.11413283
22252 0.10933041
22253 0.11137998
22254 0.11332664
22255 0.1114983
22256 0.11100502
22257 0.11545299
22258 0.11079922
22259 0.10826145
22260 0.11352245
22261 0.11008664
22262 0.1137719
22263 0.11252501
22264 0.10930394
22265 0.11299603
22266 0.11110231
22267 0.11751079
22268 0.11171129
22269 0.1159773
22270 0.11135246
22271 0.11359607
22272 0.11457353
22273 0.11529575
22274 0.11685501
22275 0.11468466
22276 0.11437053
22277 0.11687324
22278 0.11916156
22279 0.11955071
22280 0.11761124
22281 0.12002892
22282 0.12036199
22283 0.11633403
22284 0.1222175
22285 0.1253674
22286 0.11464785
22287 0.11231133
22288 0.1170587
22289 0.12392856
22290 0.12151386
22291 0.12071907
22292 0.12460767
22293 0.12345579
22294 0.11960436
22295 0.12504117
22296 0.12323387
22297 0.12109175
22298 0.1220131
22299 0.12569836
22300 0.12529132
22301 0.12591783
22302 0.12691772
22303 0.1291857
22304 0.12582492
22305 0.12442045
22306 0.12808887
22307 0.12997051
22308 0.12071013
22309 0.12794741
22310 0.12865754
22311 0.12666407
22312 0.12700677
22313 0.13187387
22314 0.13047834
22315 0.13369187
22316 0.13299998
22317 0.13092114
22318 0.12929649
22319 0.12692246
22320 0.13088433
22321 0.13242956
22322 0.12705533
22323 0.13208581
22324 0.13118742
22325 0.12570555
22326 0.12942831
22327 0.12538002
22328 0.12937047
22329 0.12847383
22330 0.13458466
22331 0.12567767
22332 0.12351907
22333 0.12858461
22334 0.12632452
22335 0.12758858
22336 0.12705112
22337 0.13330377
22338 0.12732195
22339 0.12607472
22340 0.1223644
22341 0.12606823
22342 0.12726481
22343 0.12623161
22344 0.12440362
22345 0.12106247
22346 0.11924307
22347 0.1212283
22348 0.12399763
22349 0.12199487
22350 0.11882815
22351 0.12229077
22352 0.12281614
22353 0.11698227
22354 0.12057392
22355 0.11686465
22356 0.12192125
22357 0.11548735
22358 0.11648408
22359 0.11971619
22360 0.11410321
22361 0.11677209
22362 0.11798935
22363 0.1129785
22364 0.11848614
22365 0.11659452
22366 0.11773202
22367 0.11527681
22368 0.11157228
22369 0.1164201
22370 0.11929303
22371 0.11645621
22372 0.11387304
22373 0.11652265
22374 0.11078923
22375 0.11128567
22376 0.1094433
22377 0.11423363
22378 0.11486978
22379 0.11341885
22380 0.10976497
22381 0.11038219
22382 0.11708657
22383 0.11021776
22384 0.10880575
22385 0.1121448
22386 0.11152968
22387 0.11011486
22388 0.10869496
22389 0.10892758
22390 0.10983895
22391 0.11284054
22392 0.11016307
22393 0.10639455
22394 0.11138033
22395 0.1101345
22396 0.10814997
22397 0.11337555
22398 0.11205434
22399 0.11050262
22400 0.10992151
22401 0.11381081
22402 0.11105007
22403 0.11017201
22404 0.10931288
22405 0.11086215
22406 0.10995254
22407 0.11074348
22408 0.11251572
22409 0.11129057
22410 0.11364393
22411 0.11466959
22412 0.10941368
22413 0.11286702
22414 0.11337345
22415 0.11295238
22416 0.11344812
22417 0.11376085
22418 0.11672634
22419 0.11646655
22420 0.1135228
22421 0.10943945
22422 0.11660486
22423 0.1162157
22424 0.12102916
22425 0.11665166
22426 0.11740035
22427 0.11534694
22428 0.114353
22429 0.1195118
22430 0.11409497
22431 0.12132436
22432 0.11521967
22433 0.11566212
22434 0.12524487
22435 0.11883849
22436 0.12061827
22437 0.12188549
22438 0.12396976
22439 0.12444359
22440 0.12614116
22441 0.12151491
22442 0.12441221
22443 0.12067647
22444 0.12088665
22445 0.12508903
22446 0.12685198
22447 0.12502154
22448 0.12699958
22449 0.12264172
22450 0.12803208
22451 0.12418889
22452 0.1228086
22453 0.12650069
22454 0.12909455
22455 0.12591783
22456 0.13061805
22457 0.12760856
22458 0.12571414
22459 0.12842019
22460 0.13178062
22461 0.12789377
22462 0.12758753
22463 0.13259224
22464 0.13262081
22465 0.13375726
22466 0.12782155
22467 0.12851204
22468 0.1320362
22469 0.12907492
22470 0.12804172
22471 0.13520468
22472 0.13237207
22473 0.13062594
22474 0.13126244
22475 0.13085645
22476 0.12754283
22477 0.12965497
22478 0.13009129
22479 0.13056914
22480 0.12510411
22481 0.12789237
22482 0.13057125
22483 0.12861319
22484 0.12620234
22485 0.12290939
22486 0.12644179
22487 0.12490286
22488 0.12440467
22489 0.12606578
22490 0.12490321
22491 0.12420063
22492 0.12430388
22493 0.12673191
22494 0.12459802
22495 0.12164533
22496 0.12026014
22497 0.12582773
22498 0.12052852
22499 0.12035165
22500 0.11833854
22501 0.11845932
22502 0.1179918
22503 0.12659395
22504 0.11713022
22505 0.12226675
22506 0.12194193
22507 0.12075763
22508 0.11290278
22509 0.11655736
22510 0.11916226
22511 0.11642045
22512 0.11682749
22513 0.11527296
22514 0.11684537
22515 0.11788926
22516 0.11141644
22517 0.11619957
22518 0.1136143
22519 0.11369862
22520 0.11588614
22521 0.11137174
22522 0.1105787
22523 0.11058554
22524 0.11243141
22525 0.11586791
22526 0.11127024
22527 0.10968206
22528 0.11183312
22529 0.11361571
22530 0.11254184
22531 0.11042724
22532 0.10838907
22533 0.1092503
22534 0.11129022
22535 0.11034573
22536 0.11034748
22537 0.10947871
22538 0.11461419
22539 0.11040322
22540 0.10812998
22541 0.10855525
22542 0.11173057
22543 0.11280513
22544 0.10995903
22545 0.10809492
22546 0.11006087
22547 0.11679067
22548 0.1111137
22549 0.11409637
22550 0.10845586
22551 0.1076225
22552 0.11388443
22553 0.11272012
22554 0.11083638
22555 0.11533361
22556 0.11138822
22557 0.1110669
22558 0.11611876
22559 0.11510099
22560 0.11354927
22561 0.11156719
22562 0.1148973
22563 0.11359467
22564 0.11103938
22565 0.11366795
22566 0.11491553
22567 0.12179573
22568 0.11094577
22569 0.11650441
22570 0.1122938
22571 0.11430655
22572 0.11294099
22573 0.11908688
22574 0.11582111
22575 0.12080724
22576 0.11566317
22577 0.12048347
22578 0.12097991
22579 0.11924377
22580 0.11761019
22581 0.11977159
22582 0.11922589
22583 0.12008467
22584 0.11849683
22585 0.12288222
22586 0.12037987
22587 0.12171685
22588 0.12701676
22589 0.12376782
22590 0.12399255
22591 0.12038916
22592 0.11944782
22593 0.12566084
22594 0.12721187
22595 0.12076482
22596 0.13049797
22597 0.12281614
22598 0.12863931
22599 0.12762749
22600 0.12518018
22601 0.12371068
22602 0.12619655
22603 0.12832623
22604 0.12502154
22605 0.13176309
22606 0.12893696
22607 0.12761645
22608 0.13302575
22609 0.12974648
22610 0.13062629
22611 0.1295377
22612 0.12577093
22613 0.13118847
22614 0.13008094
22615 0.13298999
22616 0.12874326
22617 0.13301102
22618 0.12917782
22619 0.13641545
22620 0.12996017
22621 0.12460942
22622 0.12711791
22623 0.13156868
22624 0.12906563
22625 0.13101229
22626 0.13197537
22627 0.1283073
22628 0.1261487
22629 0.12530026
22630 0.12800456
22631 0.12269571
22632 0.1274238
22633 0.12628771
22634 0.12559406
22635 0.12365388
22636 0.1213319
22637 0.12641847
22638 0.1222636
22639 0.12458838
22640 0.12380393
22641 0.12380498
22642 0.11831137
22643 0.12664934
22644 0.11834994
22645 0.12174034
22646 0.1182381
22647 0.12143445
22648 0.11811907
22649 0.11920871
22650 0.12016828
22651 0.11187782
22652 0.11991095
22653 0.11584793
22654 0.11361185
22655 0.11676999
22656 0.11871087
22657 0.11336451
22658 0.11417209
22659 0.11636295
22660 0.11691969
22661 0.1128877
22662 0.113466
22663 0.11101939
22664 0.1162271
22665 0.11216793
22666 0.11338554
22667 0.11251537
22668 0.11086075
22669 0.11380012
22670 0.11550838
22671 0.11064093
22672 0.12092626
22673 0.11420365
22674 0.11311506
22675 0.11071595
22676 0.11488626
22677 0.11126954
22678 0.11275378
22679 0.11284703
22680 0.11095436
22681 0.11344882
22682 0.10951483
22683 0.11351561
22684 0.10887692
22685 0.11595977
22686 0.10695024
22687 0.10829967
22688 0.11177878
22689 0.107179
22690 0.10959055
22691 0.11100116
22692 0.1156381
22693 0.11220264
22694 0.11286456
22695 0.11108828
22696 0.1099869
22697 0.11265333
22698 0.11669093
22699 0.11174056
22700 0.10999549
22701 0.10861924
22702 0.11555957
22703 0.11116734
22704 0.11066196
22705 0.10788159
22706 0.11191603
22707 0.1130807
22708 0.11093718
22709 0.11170235
22710 0.11075382
22711 0.1106248
22712 0.11437877
22713 0.11277586
22714 0.11569139
22715 0.11700366
22716 0.11929443
22717 0.1176952
22718 0.1133745
22719 0.11908828
22720 0.11338554
22721 0.1128842
22722 0.11837746
22723 0.11763946
22724 0.11495129
22725 0.11786068
22726 0.11706764
22727 0.12062791
22728 0.11729746
22729 0.11712269
22730 0.11738861
22731 0.11957438
22732 0.12140412
22733 0.11940206
22734 0.11655736
22735 0.1216718
22736 0.1197616
22737 0.11565318
22738 0.1201469
22739 0.12037023
22740 0.12302667
22741 0.11635506
22742 0.12306558
22743 0.12325789
22744 0.12505975
22745 0.12546434
22746 0.12358411
22747 0.12503153
22748 0.12789412
22749 0.12323965
22750 0.13071815
22751 0.12462555
22752 0.13437658
22753 0.13083647
22754 0.12640498
22755 0.12736701
22756 0.12709933
22757 0.13039542
22758 0.1251162
22759 0.12867962
22760 0.13380476
22761 0.13460814
22762 0.1271726
22763 0.13098617
22764 0.12601933
22765 0.13038824
22766 0.12978434
22767 0.12306593
22768 0.12718259
22769 0.12419309
22770 0.12679659
22771 0.12582703
22772 0.12865035
22773 0.1282533
22774 0.12622302
22775 0.1255022
22776 0.12576778
22777 0.13039648
22778 0.12706252
22779 0.1228058
22780 0.12597463
22781 0.1268341
22782 0.12802349
22783 0.12551973
22784 0.12445972
22785 0.12770147
22786 0.12450862
22787 0.12366457
22788 0.12389719
22789 0.12340794
22790 0.12436996
22791 0.12386143
22792 0.12263243
22793 0.12064755
22794 0.12425637
22795 0.1159787
22796 0.11845143
22797 0.11895751
22798 0.12361233
22799 0.12472949
22800 0.11829419
22801 0.11870702
22802 0.11729711
22803 0.1139081
22804 0.12108245
22805 0.11857151
22806 0.11773166
22807 0.11675141
22808 0.11548945
22809 0.11359502
22810 0.11154686
22811 0.11616066
22812 0.11093683
22813 0.11895927
22814 0.110375
22815 0.11628214
22816 0.11375366
22817 0.11148288
22818 0.11182348
22819 0.11277411
22820 0.1119979
22821 0.11466713
22822 0.1120007
22823 0.10694165
22824 0.10696777
22825 0.11378014
22826 0.1112606
22827 0.11002266
22828 0.11101115
22829 0.1134234
22830 0.11184276
22831 0.11537796
22832 0.10911673
22833 0.10890795
22834 0.11332805
22835 0.10598032
22836 0.11314293
22837 0.11431759
22838 0.10750347
22839 0.11021811
22840 0.11027316
22841 0.11062515
22842 0.10632268
22843 0.11016167
22844 0.11146289
22845 0.10823937
22846 0.10909201
22847 0.11069088
22848 0.11046791
22849 0.11477213
22850 0.11029209
22851 0.10899191
22852 0.11149217
22853 0.11158402
22854 0.11223051
22855 0.10913811
22856 0.11527716
22857 0.11432443
22858 0.1133752
22859 0.11246892
22860 0.11237881
22861 0.11792677
22862 0.11167378
22863 0.1118964
22864 0.11605197
22865 0.11182173
22866 0.11644972
22867 0.11326336
22868 0.11855293
22869 0.1158297
22870 0.11811767
22871 0.11594768
22872 0.11641046
22873 0.11718632
22874 0.11973443
22875 0.11821987
22876 0.11991095
22877 0.12026014
22878 0.12243942
22879 0.11959437
22880 0.11823635
22881 0.1164215
22882 0.12465482
22883 0.11740579
22884 0.11878204
22885 0.12254162
22886 0.1180337
22887 0.11827386
22888 0.12041563
22889 0.12544751
22890 0.1239901
22891 0.12639919
22892 0.11846002
22893 0.12415593
22894 0.12674909
22895 0.13167912
22896 0.12264242
22897 0.12677941
22898 0.1275686
22899 0.13050007
22900 0.12830975
22901 0.12431071
22902 0.12911348
22903 0.12640883
22904 0.12396012
22905 0.13064627
22906 0.12827224
22907 0.12573377
22908 0.13003589
22909 0.13035142
22910 0.12895659
22911 0.13032075
22912 0.12698784
22913 0.12272288
22914 0.13136429
22915 0.12649035
22916 0.12512514
22917 0.1287529
22918 0.1236828
22919 0.12686741
22920 0.12773723
22921 0.13036755
22922 0.12470057
22923 0.12401692
22924 0.12628017
22925 0.12975717
22926 0.1240362
22927 0.12906773
22928 0.12416417
22929 0.1249218
22930 0.12347297
22931 0.12458014
22932 0.12435717
22933 0.12278967
22934 0.12289186
22935 0.12350014
22936 0.11869773
22937 0.12023402
22938 0.12163779
22939 0.12091627
22940 0.12762819
22941 0.11786962
22942 0.12193194
22943 0.118727
22944 0.12290361
22945 0.12498034
22946 0.11842286
22947 0.12198663
22948 0.11648373
22949 0.11717948
22950 0.12046699
22951 0.11187782
22952 0.11598764
22953 0.11876486
22954 0.1157282
22955 0.11477722
22956 0.11252571
22957 0.11638294
22958 0.11609493
22959 0.11378154
22960 0.11488871
22961 0.11488082
22962 0.11027631
22963 0.11475864
22964 0.11860972
22965 0.11472113
22966 0.11518636
22967 0.11088214
22968 0.11481438
22969 0.11194391
22970 0.11178666
22971 0.1129778
22972 0.10932322
22973 0.110375
22974 0.11132669
22975 0.10824287
22976 0.11265578
22977 0.10931393
22978 0.11143607
22979 0.11122519
22980 0.11023494
22981 0.10887937
22982 0.10933322
22983 0.11301602
22984 0.11233061
22985 0.10774293
22986 0.10793733
22987 0.11224769
22988 0.11258935
22989 0.11713303
22990 0.1132723
22991 0.11394982
22992 0.10913531
22993 0.11271013
22994 0.10864851
22995 0.11056941
22996 0.11000338
22997 0.1117467
22998 0.11182418
22999 0.11359607
23000 0.1092943
23001 0.11064163
23002 0.11033609
23003 0.11523176
23004 0.11476933
23005 0.11243456
23006 0.11488976
23007 0.11452812
23008 0.11225628
23009 0.11334628
23010 0.11438088
23011 0.11401065
23012 0.11725065
23013 0.11498126
23014 0.11355856
23015 0.11329018
23016 0.11063199
23017 0.11560813
23018 0.11605092
23019 0.12024226
23020 0.1148512
23021 0.12147371
23022 0.1178428
23023 0.11802581
23024 0.11704836
23025 0.11911791
23026 0.11574713
23027 0.11868055
23028 0.11418577
23029 0.12058391
23030 0.11689042
23031 0.11940066
23032 0.11655806
23033 0.12513443
23034 0.12176436
23035 0.12096851
23036 0.1193174
23037 0.12396152
23038 0.1204868
23039 0.12055569
23040 0.12239297
23041 0.12540141
23042 0.12410982
23043 0.12527274
23044 0.12257633
23045 0.12327033
23046 0.12524592
23047 0.12262103
23048 0.12370314
23049 0.12688669
23050 0.12651857
23051 0.12609295
23052 0.127323
23053 0.12750426
23054 0.12863282
23055 0.12974928
23056 0.12660079
23057 0.13139286
23058 0.12880829
23059 0.12580529
23060 0.13057914
23061 0.12571379
23062 0.1300259
23063 0.12985937
23064 0.12602722
23065 0.1224084
23066 0.12880794
23067 0.13251756
23068 0.12635274
23069 0.12368315
23070 0.12443184
23071 0.12952771
23072 0.12566838
23073 0.13127313
23074 0.12851888
23075 0.12202134
23076 0.12159678
23077 0.11999071
23078 0.12282333
23079 0.12939904
23080 0.12307628
23081 0.121432
23082 0.12326069
23083 0.12183763
23084 0.11829384
23085 0.1227064
23086 0.11701944
23087 0.12099919
23088 0.12141447
23089 0.12399904
23090 0.11611631
23091 0.1225127
23092 0.11819445
23093 0.1218776
23094 0.12054745
23095 0.11187607
23096 0.1133752
23097 0.11872945
23098 0.11593155
23099 0.11887705
23100 0.11234744
23101 0.11717668
23102 0.11373333
23103 0.11402099
23104 0.1111584
23105 0.11313364
23106 0.11231957
23107 0.11416859
23108 0.10928466
23109 0.11279024
23110 0.1134206
23111 0.11144361
23112 0.11554484
23113 0.11561917
23114 0.11263545
23115 0.11108513
23116 0.11242527
23117 0.1129771
23118 0.11690146
23119 0.11508136
23120 0.11203716
23121 0.11496233
23122 0.11063164
23123 0.11012696
23124 0.10847199
23125 0.10812034
23126 0.11463172
23127 0.11218301
23128 0.11032925
23129 0.10627342
23130 0.11247926
23131 0.10548213
23132 0.11090142
23133 0.11030892
23134 0.11186958
23135 0.10953446
23136 0.11166834
23137 0.11264474
23138 0.1107149
23139 0.11146499
23140 0.11178702
23141 0.10876684
23142 0.11194461
23143 0.11147253
23144 0.11090142
23145 0.1154884
23146 0.11213831
23147 0.11361501
23148 0.11126025
23149 0.10952412
23150 0.11064198
23151 0.11685466
23152 0.11368249
23153 0.11265403
23154 0.11285913
23155 0.1095427
23156 0.11034643
23157 0.11014134
23158 0.11369862
23159 0.1152393
23160 0.11670741
23161 0.11404606
23162 0.11444451
23163 0.11137104
23164 0.1140585
23165 0.11172163
23166 0.11623534
23167 0.11507382
23168 0.11980665
23169 0.11603269
23170 0.11745295
23171 0.11659557
23172 0.11963363
23173 0.11776638
23174 0.1143644
23175 0.11839534
23176 0.11606845
23177 0.11903359
23178 0.12252304
23179 0.12519876
23180 0.11999965
23181 0.12310345
23182 0.12258948
23183 0.12408949
23184 0.12219612
23185 0.12351048
23186 0.12509797
23187 0.12266714
23188 0.1280149
23189 0.12842019
23190 0.1269356
23191 0.1238425
23192 0.12830116
23193 0.12368701
23194 0.12608471
23195 0.12351837
23196 0.12770901
23197 0.12766361
23198 0.12367526
23199 0.12208463
23200 0.12566014
23201 0.13080246
23202 0.12677591
23203 0.12773758
23204 0.12920604
23205 0.12458558
23206 0.13190034
23207 0.13237382
23208 0.1288458
23209 0.12453229
23210 0.12945303
23211 0.12848522
23212 0.13135675
23213 0.12764467
23214 0.12632347
23215 0.12242663
23216 0.12488323
23217 0.12407336
23218 0.12218753
23219 0.13007305
23220 0.12596288
23221 0.12614046
23222 0.12749813
23223 0.12647282
23224 0.12300914
23225 0.12424848
23226 0.12492075
23227 0.12567014
23228 0.12626947
23229 0.12182045
23230 0.12354695
23231 0.12212634
23232 0.12504327
23233 0.12513303
23234 0.11997423
23235 0.12040774
23236 0.12152385
23237 0.11261617
23238 0.12098061
23239 0.11997353
23240 0.1104723
23241 0.11908653
23242 0.11554134
23243 0.11586616
23244 0.12149878
23245 0.11708307
23246 0.11510134
23247 0.11517357
23248 0.11468501
23249 0.11864478
23250 0.11487048
23251 0.11453812
23252 0.11280128
23253 0.11622605
23254 0.11196933
23255 0.11677998
23256 0.11516533
23257 0.11518181
23258 0.11712198
23259 0.11338414
23260 0.1114096
23261 0.11069842
23262 0.11317186
23263 0.11203611
23264 0.11574678
23265 0.11345741
23266 0.11599798
23267 0.10786476
23268 0.11188991
23269 0.11095576
23270 0.11425256
23271 0.1092964
23272 0.11224086
23273 0.10652532
23274 0.10840975
23275 0.10770647
23276 0.11217372
23277 0.11125236
23278 0.11138313
23279 0.11394737
23280 0.11351316
23281 0.10579451
23282 0.11339413
23283 0.10896089
23284 0.11048509
23285 0.1078162
23286 0.11446274
23287 0.11054977
23288 0.11307176
23289 0.10951588
23290 0.11051261
23291 0.10971063
23292 0.11235059
23293 0.11296816
23294 0.11202717
23295 0.11120486
23296 0.11103114
23297 0.10903591
23298 0.11319658
23299 0.10685488
23300 0.11307036
23301 0.11336521
23302 0.11083743
23303 0.11268576
23304 0.11492482
23305 0.11323759
23306 0.11072735
23307 0.11162802
23308 0.1136236
23309 0.11397174
23310 0.11178526
23311 0.11366795
23312 0.11889458
23313 0.1166592
23314 0.11354787
23315 0.12075114
23316 0.11132423
23317 0.11097119
23318 0.11805544
23319 0.11990096
23320 0.11570927
23321 0.11797077
23322 0.11953213
23323 0.11923588
23324 0.11720385
23325 0.11989202
23326 0.11974407
23327 0.12371418
23328 0.12137905
23329 0.11985205
23330 0.11894209
23331 0.12629875
23332 0.1230463
23333 0.1245237
23334 0.11875697
23335 0.12016618
23336 0.12584596
23337 0.12124443
23338 0.12358271
23339 0.12532813
23340 0.12068436
23341 0.12702886
23342 0.11816447
23343 0.12317707
23344 0.12779981
23345 0.12519771
23346 0.12484782
23347 0.12631593
23348 0.12933436
23349 0.12473353
23350 0.12546924
23351 0.13101475
23352 0.1287529
23353 0.12365633
23354 0.12511585
23355 0.13220273
23356 0.13094936
23357 0.12881828
23358 0.13108802
23359 0.12754038
23360 0.1312989
23361 0.12673839
23362 0.12860355
23363 0.12936013
23364 0.13017455
23365 0.12806749
23366 0.12726691
23367 0.13221517
23368 0.12589031
23369 0.12754143
23370 0.12513163
23371 0.12733054
23372 0.12647387
23373 0.12714438
23374 0.12731441
23375 0.12480137
23376 0.12518842
23377 0.12366632
23378 0.12417521
23379 0.12412595
23380 0.12490251
23381 0.12697066
23382 0.1148973
23383 0.11930267
23384 0.12155751
23385 0.11954896
23386 0.12599251
23387 0.12068366
23388 0.11759195
23389 0.11861866
23390 0.12169038
23391 0.1220238
23392 0.12178119
23393 0.12440712
23394 0.11583689
23395 0.12138554
23396 0.11871017
23397 0.11209939
23398 0.11748362
23399 0.11314328
23400 0.11374402
23401 0.11377908
23402 0.11597975
23403 0.11730605
23404 0.1178442
23405 0.11821023
23406 0.11103762
23407 0.11657734
23408 0.11431829
23409 0.11578395
23410 0.11712304
23411 0.11360642
23412 0.11546771
23413 0.11336591
23414 0.11952179
23415 0.10846094
23416 0.12011534
23417 0.11353349
23418 0.10964454
23419 0.11201508
23420 0.11572925
23421 0.11511168
23422 0.11293345
23423 0.11123273
23424 0.1160234
23425 0.10474203
23426 0.11703907
23427 0.10833263
23428 0.10978215
23429 0.10733659
23430 0.11333874
23431 0.11474181
23432 0.10843517
23433 0.11336696
23434 0.11227697
23435 0.10854631
23436 0.10923821
23437 0.11108583
23438 0.11066775
23439 0.1113081
23440 0.11070526
23441 0.11638399
23442 0.11347705
23443 0.11488941
23444 0.11492482
23445 0.11056485
23446 0.11527506
23447 0.11706519
23448 0.11312505
23449 0.11322795
23450 0.11464855
23451 0.11690935
23452 0.11362938
23453 0.11492517
23454 0.11795464
23455 0.10926783
23456 0.11292241
23457 0.11950321
23458 0.1180933
23459 0.11292101
23460 0.11635611
23461 0.11847755
23462 0.11333734
23463 0.12076832
23464 0.11736968
23465 0.11720175
23466 0.11917085
23467 0.11718527
23468 0.11559883
23469 0.11634332
23470 0.11951285
23471 0.12140588
23472 0.12391752
23473 0.12086193
23474 0.12131332
23475 0.12121077
23476 0.12355624
23477 0.11738826
23478 0.11869983
23479 0.12586349
23480 0.12780402
23481 0.12643671
23482 0.12123899
23483 0.12497719
23484 0.12422815
23485 0.12503942
23486 0.12760926
23487 0.12586419
23488 0.1253085
23489 0.12794162
23490 0.12486465
23491 0.12989793
23492 0.12853202
23493 0.12872538
23494 0.12636992
23495 0.13115305
23496 0.12858777
23497 0.12613011
23498 0.12645284
23499 0.12726586
23500 0.12744992
23501 0.13324907
23502 0.13078388
23503 0.12890558
23504 0.13031076
23505 0.13510493
23506 0.13155764
23507 0.13226952
23508 0.13563889
23509 0.13433731
23510 0.13145719
23511 0.13598983
23512 0.13118952
23513 0.13446598
23514 0.13679497
23515 0.13028429
23516 0.13396884
23517 0.13209229
23518 0.13210474
23519 0.12930613
23520 0.13566501
23521 0.13215803
23522 0.13211123
23523 0.12991546
23524 0.12910139
23525 0.13020242
23526 0.13465249
23527 0.1262856
23528 0.1261948
23529 0.13083787
23530 0.1308568
23531 0.12794092
23532 0.12985867
23533 0.12494003
23534 0.13239924
23535 0.12796091
23536 0.12225326
23537 0.13041681
23538 0.12724009
23539 0.12387002
23540 0.12429423
23541 0.11817341
23542 0.1254107
23543 0.12585595
23544 0.12105423
23545 0.12876079
23546 0.12382426
23547 0.1228093
23548 0.12199627
23549 0.12126512
23550 0.12549466
23551 0.12547503
23552 0.12508973
23553 0.1210346
23554 0.1177399
23555 0.11649407
23556 0.12579915
23557 0.12346368
23558 0.12164708
23559 0.12367666
23560 0.11999281
23561 0.11874733
23562 0.12094345
23563 0.11684291
23564 0.11815518
23565 0.11759476
23566 0.11716774
23567 0.11693757
23568 0.12254162
23569 0.12258702
23570 0.12650244
23571 0.11482262
23572 0.12102461
23573 0.12365019
23574 0.11650336
23575 0.12490602
23576 0.12321528
23577 0.12247799
23578 0.11671635
23579 0.11529329
23580 0.11619922
23581 0.11839394
23582 0.11269049
23583 0.11909757
23584 0.11795149
23585 0.11956001
23586 0.11831522
23587 0.11751009
23588 0.11744471
23589 0.11695405
23590 0.11621746
23591 0.11865337
23592 0.12104634
23593 0.12075798
23594 0.1197048
23595 0.11465574
23596 0.11685291
23597 0.12195911
23598 0.1196147
23599 0.11837816
23600 0.12166496
23601 0.12096238
23602 0.12062107
23603 0.12517159
23604 0.12208813
23605 0.1250694
23606 0.12411052
23607 0.11991814
23608 0.12442325
23609 0.12342687
23610 0.12247624
23611 0.12612152
23612 0.12639025
23613 0.12193159
23614 0.1264467
23615 0.12146811
23616 0.12669404
23617 0.12573517
23618 0.12697276
23619 0.12589171
23620 0.12106212
23621 0.12834621
23622 0.12795162
23623 0.12622232
23624 0.12910314
23625 0.12577023
23626 0.12628052
23627 0.12632417
23628 0.12540176
23629 0.12681272
23630 0.12905704
23631 0.13122773
23632 0.13090291
23633 0.13358038
23634 0.12918676
23635 0.12851239
23636 0.1292886
[truncated: 9,173,641 more chars]
