# Supplementary material for: Modelling Random Coincidences in Positron Emission Tomography by Using Singles and Prompts: A Comparison Study
Source: PLoS One. 2016 Sep 7;11(9):e0162096. doi: 10.1371/journal.pone.0162096 (PMC5014417; doi:10.1371/journal.pone.0162096)
Supplement: S1 Data — (ZIP) [file pone.0162096.s001.zip › Fig8B.agr]

# Grace project file
#
@version 50123
@page size 792, 612
@page scroll 5%
@page inout 5%
@link page off
@map font 8 to "Courier", "Courier"
@map font 10 to "Courier-Bold", "Courier-Bold"
@map font 11 to "Courier-BoldOblique", "Courier-BoldOblique"
@map font 9 to "Courier-Oblique", "Courier-Oblique"
@map font 14 to "Courier-Regular", "Courier-Regular"
@map font 15 to "Dingbats-Regular", "Dingbats-Regular"
@map font 4 to "Helvetica", "Helvetica"
@map font 6 to "Helvetica-Bold", "Helvetica-Bold"
@map font 7 to "Helvetica-BoldOblique", "Helvetica-BoldOblique"
@map font 5 to "Helvetica-Oblique", "Helvetica-Oblique"
@map font 20 to "NimbusMonoL-Bold", "NimbusMonoL-Bold"
@map font 21 to "NimbusMonoL-BoldOblique", "NimbusMonoL-BoldOblique"
@map font 22 to "NimbusMonoL-Regular", "NimbusMonoL-Regular"
@map font 23 to "NimbusMonoL-RegularOblique", "NimbusMonoL-RegularOblique"
@map font 24 to "NimbusRomanNo9L-Medium", "NimbusRomanNo9L-Medium"
@map font 25 to "NimbusRomanNo9L-MediumItalic", "NimbusRomanNo9L-MediumItalic"
@map font 26 to "NimbusRomanNo9L-Regular", "NimbusRomanNo9L-Regular"
@map font 27 to "NimbusRomanNo9L-RegularItalic", "NimbusRomanNo9L-RegularItalic"
@map font 28 to "NimbusSansL-Bold", "NimbusSansL-Bold"
@map font 29 to "NimbusSansL-BoldCondensed", "NimbusSansL-BoldCondensed"
@map font 30 to "NimbusSansL-BoldCondensedItalic", "NimbusSansL-BoldCondensedItalic"
@map font 31 to "NimbusSansL-BoldItalic", "NimbusSansL-BoldItalic"
@map font 32 to "NimbusSansL-Regular", "NimbusSansL-Regular"
@map font 33 to "NimbusSansL-RegularCondensed", "NimbusSansL-RegularCondensed"
@map font 34 to "NimbusSansL-RegularCondensedItalic", "NimbusSansL-RegularCondensedItalic"
@map font 35 to "NimbusSansL-RegularItalic", "NimbusSansL-RegularItalic"
@map font 36 to "StandardSymbolsL-Regular", "StandardSymbolsL-Regular"
@map font 12 to "Symbol", "Symbol"
@map font 38 to "Symbol-Regular", "Symbol-Regular"
@map font 2 to "Times-Bold", "Times-Bold"
@map font 3 to "Times-BoldItalic", "Times-BoldItalic"
@map font 1 to "Times-Italic", "Times-Italic"
@map font 0 to "Times-Roman", "Times-Roman"
@map font 43 to "URWBookmanL-DemiBold", "URWBookmanL-DemiBold"
@map font 44 to "URWBookmanL-DemiBoldItalic", "URWBookmanL-DemiBoldItalic"
@map font 45 to "URWBookmanL-Light", "URWBookmanL-Light"
@map font 46 to "URWBookmanL-LightItalic", "URWBookmanL-LightItalic"
@map font 47 to "URWChanceryL-MediumItalic", "URWChanceryL-MediumItalic"
@map font 48 to "URWGothicL-Book", "URWGothicL-Book"
@map font 49 to "URWGothicL-BookOblique", "URWGothicL-BookOblique"
@map font 50 to "URWGothicL-Demi", "URWGothicL-Demi"
@map font 51 to "URWGothicL-DemiOblique", "URWGothicL-DemiOblique"
@map font 52 to "URWPalladioL-Bold", "URWPalladioL-Bold"
@map font 53 to "URWPalladioL-BoldItalic", "URWPalladioL-BoldItalic"
@map font 54 to "URWPalladioL-Italic", "URWPalladioL-Italic"
@map font 55 to "URWPalladioL-Roman", "URWPalladioL-Roman"
@map font 56 to "Utopia-Bold", "Utopia-Bold"
@map font 57 to "Utopia-BoldItalic", "Utopia-BoldItalic"
@map font 58 to "Utopia-Italic", "Utopia-Italic"
@map font 59 to "Utopia-Regular", "Utopia-Regular"
@map font 13 to "ZapfDingbats", "ZapfDingbats"
@map color 0 to (255, 255, 255), "white"
@map color 1 to (0, 0, 0), "black"
@map color 2 to (255, 0, 0), "red"
@map color 3 to (0, 255, 0), "green"
@map color 4 to (0, 0, 255), "blue"
@map color 5 to (255, 255, 0), "yellow"
@map color 6 to (188, 143, 143), "brown"
@map color 7 to (220, 220, 220), "grey"
@map color 8 to (148, 0, 211), "violet"
@map color 9 to (0, 255, 255), "cyan"
@map color 10 to (255, 0, 255), "magenta"
@map color 11 to (255, 165, 0), "orange"
@map color 12 to (114, 33, 188), "indigo"
@map color 13 to (103, 7, 72), "maroon"
@map color 14 to (64, 224, 208), "turquoise"
@map color 15 to (0, 139, 0), "green4"
@reference date 0
@date wrap off
@date wrap year 1950
@default linewidth 1.0
@default linestyle 1
@default color 1
@default pattern 1
@default font 0
@default char size 1.000000
@default symbol size 1.000000
@default sformat "%.8g"
@background color 0
@page background fill on
@timestamp off
@timestamp 0.03, 0.03
@timestamp color 1
@timestamp rot 0
@timestamp font 0
@timestamp char size 1.000000
@timestamp def "Tue Jan 12 18:25:20 2016"
@r0 off
@link r0 to g0
@r0 type above
@r0 linestyle 1
@r0 linewidth 1.0
@r0 color 1
@r0 line 0, 0, 0, 0
@r1 off
@link r1 to g0
@r1 type above
@r1 linestyle 1
@r1 linewidth 1.0
@r1 color 1
@r1 line 0, 0, 0, 0
@r2 off
@link r2 to g0
@r2 type above
@r2 linestyle 1
@r2 linewidth 1.0
@r2 color 1
@r2 line 0, 0, 0, 0
@r3 off
@link r3 to g0
@r3 type above
@r3 linestyle 1
@r3 linewidth 1.0
@r3 color 1
@r3 line 0, 0, 0, 0
@r4 off
@link r4 to g0
@r4 type above
@r4 linestyle 1
@r4 linewidth 1.0
@r4 color 1
@r4 line 0, 0, 0, 0
@g0 on
@g0 hidden false
@g0 type XY
@g0 stacked false
@g0 bar hgap 0.000000
@g0 fixedpoint off
@g0 fixedpoint type 0
@g0 fixedpoint xy 0.000000, 0.000000
@g0 fixedpoint format general general
@g0 fixedpoint prec 6, 6
@with g0
@    world 0, 0, 4, 500000
@    stack world 0, 0, 0, 0
@    znorm 1
@    view 0.150000, 0.150000, 1.150000, 0.850000
@    title "DW"
@    title font 0
@    title size 2.200000
@    title color 1
@    subtitle ""
@    subtitle font 0
@    subtitle size 1.000000
@    subtitle color 1
@    xaxes scale Normal
@    yaxes scale Normal
@    xaxes invert off
@    yaxes invert off
@    xaxis  on
@    xaxis  type zero false
@    xaxis  offset 0.000000 , 0.000000
@    xaxis  bar on
@    xaxis  bar color 1
@    xaxis  bar linestyle 1
@    xaxis  bar linewidth 1.0
@    xaxis  label "\1r\sl"
@    xaxis  label layout para
@    xaxis  label place spec
@    xaxis  label place 0.480000, 0.090000
@    xaxis  label char size 2.450000
@    xaxis  label font 0
@    xaxis  label color 1
@    xaxis  label place normal
@    xaxis  tick on
@    xaxis  tick major 1
@    xaxis  tick minor ticks 1
@    xaxis  tick default 6
@    xaxis  tick place rounded true
@    xaxis  tick in
@    xaxis  tick major size 1.000000
@    xaxis  tick major color 1
@    xaxis  tick major linewidth 1.0
@    xaxis  tick major linestyle 1
@    xaxis  tick major grid off
@    xaxis  tick minor color 1
@    xaxis  tick minor linewidth 1.0
@    xaxis  tick minor linestyle 1
@    xaxis  tick minor grid off
@    xaxis  tick minor size 0.500000
@    xaxis  ticklabel on
@    xaxis  ticklabel format general
@    xaxis  ticklabel prec 5
@    xaxis  ticklabel formula ""
@    xaxis  ticklabel append ""
@    xaxis  ticklabel prepend ""
@    xaxis  ticklabel angle 0
@    xaxis  ticklabel skip 0
@    xaxis  ticklabel stagger 0
@    xaxis  ticklabel place normal
@    xaxis  ticklabel offset auto
@    xaxis  ticklabel offset 0.000000 , 0.010000
@    xaxis  ticklabel start type auto
@    xaxis  ticklabel start 0.000000
@    xaxis  ticklabel stop type auto
@    xaxis  ticklabel stop 0.000000
@    xaxis  ticklabel char size 1.700000
@    xaxis  ticklabel font 0
@    xaxis  ticklabel color 1
@    xaxis  tick place both
@    xaxis  tick spec type none
@    yaxis  on
@    yaxis  type zero false
@    yaxis  offset 0.000000 , 0.000000
@    yaxis  bar on
@    yaxis  bar color 1
@    yaxis  bar linestyle 1
@    yaxis  bar linewidth 1.0
@    yaxis  label ""
@    yaxis  label layout para
@    yaxis  label place auto
@    yaxis  label char size 1.000000
@    yaxis  label font 0
@    yaxis  label color 1
@    yaxis  label place normal
@    yaxis  tick on
@    yaxis  tick major 100000
@    yaxis  tick minor ticks 1
@    yaxis  tick default 6
@    yaxis  tick place rounded true
@    yaxis  tick in
@    yaxis  tick major size 1.000000
@    yaxis  tick major color 1
@    yaxis  tick major linewidth 1.0
@    yaxis  tick major linestyle 1
@    yaxis  tick major grid off
@    yaxis  tick minor color 1
@    yaxis  tick minor linewidth 1.0
@    yaxis  tick minor linestyle 1
@    yaxis  tick minor grid off
@    yaxis  tick minor size 0.500000
@    yaxis  ticklabel on
@    yaxis  ticklabel format scientific
@    yaxis  ticklabel prec 0
@    yaxis  ticklabel formula ""
@    yaxis  ticklabel append ""
@    yaxis  ticklabel prepend ""
@    yaxis  ticklabel angle 0
@    yaxis  ticklabel skip 0
@    yaxis  ticklabel stagger 0
@    yaxis  ticklabel place normal
@    yaxis  ticklabel offset auto
@    yaxis  ticklabel offset 0.000000 , 0.010000
@    yaxis  ticklabel start type auto
@    yaxis  ticklabel start 0.000000
@    yaxis  ticklabel stop type auto
@    yaxis  ticklabel stop 0.000000
@    yaxis  ticklabel char size 1.700000
@    yaxis  ticklabel font 0
@    yaxis  ticklabel color 1
@    yaxis  tick place both
@    yaxis  tick spec type none
@    altxaxis  off
@    altyaxis  off
@    legend on
@    legend loctype view
@    legend 0.85, 0.8
@    legend box color 1
@    legend box pattern 1
@    legend box linewidth 1.0
@    legend box linestyle 1
@    legend box fill color 0
@    legend box fill pattern 1
@    legend font 0
@    legend char size 1.000000
@    legend color 1
@    legend length 4
@    legend vgap 1
@    legend hgap 1
@    legend invert false
@    frame type 0
@    frame linestyle 1
@    frame linewidth 1.0
@    frame color 1
@    frame pattern 1
@    frame background color 0
@    frame background pattern 0
@    s0 hidden true
@    s0 type bar
@    s0 symbol 0
@    s0 symbol size 1.000000
@    s0 symbol color 1
@    s0 symbol pattern 1
@    s0 symbol fill color 1
@    s0 symbol fill pattern 0
@    s0 symbol linewidth 1.0
@    s0 symbol linestyle 1
@    s0 symbol char 65
@    s0 symbol char font 0
@    s0 symbol skip 0
@    s0 line type 1
@    s0 line linestyle 1
@    s0 line linewidth 1.0
@    s0 line color 1
@    s0 line pattern 1
@    s0 baseline type 0
@    s0 baseline off
@    s0 dropline off
@    s0 fill type 0
@    s0 fill rule 0
@    s0 fill color 1
@    s0 fill pattern 1
@    s0 avalue off
@    s0 avalue type 2
@    s0 avalue char size 1.000000
@    s0 avalue font 0
@    s0 avalue color 1
@    s0 avalue rot 0
@    s0 avalue format general
@    s0 avalue prec 3
@    s0 avalue prepend ""
@    s0 avalue append ""
@    s0 avalue offset 0.000000 , 0.000000
@    s0 errorbar on
@    s0 errorbar place both
@    s0 errorbar color 1
@    s0 errorbar pattern 1
@    s0 errorbar size 1.000000
@    s0 errorbar linewidth 1.0
@    s0 errorbar linestyle 1
@    s0 errorbar riser linewidth 1.0
@    s0 errorbar riser linestyle 1
@    s0 errorbar riser clip off
@    s0 errorbar riser clip length 0.100000
@    s0 comment "/home/oliver/AnnaliST/Library/His1500uCi_IQ_450keV_1s_10ns_500ns_RDW.dat"
@    s0 legend  ""
@    s2 hidden false
@    s2 type xy
@    s2 symbol 0
@    s2 symbol size 1.000000
@    s2 symbol color 1
@    s2 symbol pattern 0
@    s2 symbol fill color 1
@    s2 symbol fill pattern 0
@    s2 symbol linewidth 1.0
@    s2 symbol linestyle 1
@    s2 symbol char 65
@    s2 symbol char font 0
@    s2 symbol skip 0
@    s2 line type 2
@    s2 line linestyle 1
@    s2 line linewidth 2.0
@    s2 line color 1
@    s2 line pattern 1
@    s2 baseline type 0
@    s2 baseline off
@    s2 dropline on
@    s2 fill type 1
@    s2 fill rule 0
@    s2 fill color 1
@    s2 fill pattern 6
@    s2 avalue off
@    s2 avalue type 2
@    s2 avalue char size 1.000000
@    s2 avalue font 0
@    s2 avalue color 1
@    s2 avalue rot 0
@    s2 avalue format general
@    s2 avalue prec 3
@    s2 avalue prepend ""
@    s2 avalue append ""
@    s2 avalue offset 0.000000 , 0.000000
@    s2 errorbar on
@    s2 errorbar place both
@    s2 errorbar color 1
@    s2 errorbar pattern 1
@    s2 errorbar size 1.000000
@    s2 errorbar linewidth 1.0
@    s2 errorbar linestyle 1
@    s2 errorbar riser linewidth 1.0
@    s2 errorbar riser linestyle 1
@    s2 errorbar riser clip off
@    s2 errorbar riser clip length 0.100000
@    s2 comment "Histogram from G0.S0"
@    s2 legend  ""
@target G0.S0
@type bar
0 0.01
1 0.01
2 0.01
3 0.01
4 0.01
5 0.01
6 0.01
7 0.01
8 0.01
9 1.01
10 0.01
11 0.01
12 0.01
13 0.01
14 0.01
15 0.01
16 0.01
17 0.01
18 0.01
19 0.01
20 1.01
21 0.01
22 0.01
23 1.01
24 0.01
25 0.01
26 0.01
27 0.01
28 1.01
29 0.01
30 0.01
31 0.01
32 1.01
33 0.01
34 0.01
35 0.01
36 0.01
37 0.01
38 0.01
39 0.01
40 0.01
41 0.01
42 1.01
43 1.01
44 1.01
45 0.01
46 0.01
47 0.01
48 0.01
49 0.01
50 0.01
51 0.01
52 1.01
53 0.01
54 0.01
55 0.01
56 1.01
57 1.01
58 0.01
59 0.01
60 0.01
61 0.01
62 0.01
63 0.01
64 0.01
65 0.01
66 0.01
67 0.01
68 0.01
69 0.01
70 0.01
71 0.01
72 0.01
73 0.01
74 0.01
75 0.01
76 0.01
77 0.01
78 0.01
79 0.01
80 0.01
81 0.01
82 0.01
83 0.01
84 0.01
85 0.01
86 0.01
87 0.01
88 0.01
89 0.01
90 0.01
91 1.01
92 1.01
93 0.01
94 0.01
95 0.01
96 1.01
97 0.01
98 0.01
99 0.01
100 0.01
101 0.01
102 0.01
103 0.01
104 0.01
105 0.01
106 0.01
107 0.01
108 0.01
109 0.01
110 0.01
111 0.01
112 0.01
113 0.01
114 0.01
115 0.01
116 0.01
117 1.01
118 0.01
119 0.01
120 1.01
121 0.01
122 0.01
123 1.01
124 0.01
125 0.01
126 0.01
127 0.01
128 1.01
129 0.01
130 0.01
131 0.01
132 0.01
133 0.01
134 0.01
135 0.01
136 0.01
137 0.01
138 0.01
139 0.01
140 0.01
141 0.01
142 0.01
143 0.01
144 0.01
145 0.01
146 0.01
147 0.01
148 0.01
149 0.01
150 0.01
151 1.01
152 0.01
153 0.01
154 0.01
155 0.01
156 0.01
157 0.01
158 1.01
159 0.01
160 0.01
161 0.01
162 0.01
163 0.01
164 0.01
165 0.01
166 0.01
167 0.01
168 0.01
169 1.01
170 0.01
171 0.01
172 0.01
173 0.01
174 0.01
175 0.01
176 0.01
177 0.01
178 1.01
179 0.01
180 0.01
181 0.01
182 0.01
183 0.01
184 0.01
185 0.01
186 0.01
187 0.01
188 0.01
189 0.01
190 1.01
191 0.01
192 0.01
193 0.01
194 0.01
195 0.01
196 0.01
197 0.01
198 0.01
199 0.01
200 0.01
201 0.01
202 1.01
203 0.01
204 0.01
205 0.01
206 1.01
207 0.01
208 1.01
209 0.01
210 0.01
211 0.01
212 0.01
213 0.01
214 0.01
215 1.01
216 0.01
217 0.01
218 0.01
219 0.01
220 0.01
221 1.01
222 0.01
223 0.01
224 0.01
225 0.01
226 0.01
227 0.01
228 1.01
229 0.01
230 0.01
231 0.01
232 0.01
233 1.01
234 1.01
235 0.01
236 0.01
237 0.01
238 1.01
239 0.01
240 0.01
241 0.01
242 0.01
243 0.01
244 0.01
245 0.01
246 0.01
247 0.01
248 0.01
249 1.01
250 0.01
251 0.01
252 1.01
253 0.01
254 0.01
255 0.01
256 0.01
257 0.01
258 0.01
259 1.01
260 1.01
261 0.01
262 0.01
263 0.01
264 0.01
265 0.01
266 1.01
267 0.01
268 0.01
269 0.01
270 0.01
271 0.01
272 0.01
273 0.01
274 0.01
275 0.01
276 1.01
277 0.01
278 0.01
279 0.01
280 0.01
281 0.01
282 0.01
283 0.01
284 0.01
285 0.01
286 1.01
287 0.01
288 1.01
289 0.01
290 0.01
291 0.01
292 0.01
293 0.01
294 0.01
295 0.01
296 0.01
297 0.01
298 0.01
299 0.01
300 0.01
301 0.01
302 0.01
303 0.01
304 1.01
305 0.01
306 0.01
307 0.01
308 0.01
309 1.01
310 0.01
311 1.01
312 0.01
313 0.01
314 0.01
315 0.01
316 0.01
317 0.01
318 0.01
319 0.01
320 0.01
321 0.01
322 0.01
323 0.01
324 0.01
325 0.01
326 1.01
327 0.01
328 1.01
329 0.01
330 0.01
331 0.01
332 0.01
333 0.01
334 0.01
335 0.01
336 1.01
337 0.01
338 0.01
339 0.01
340 1.01
341 0.01
342 0.01
343 0.01
344 0.01
345 0.01
346 0.01
347 0.01
348 0.01
349 0.01
350 0.01
351 0.01
352 2.01
353 0.01
354 0.01
355 0.01
356 0.01
357 0.01
358 0.01
359 0.01
360 0.01
361 0.01
362 0.01
363 0.01
364 0.01
365 1.01
366 0.01
367 0.01
368 0.01
369 0.01
370 0.01
371 0.01
372 1.01
373 1.01
374 0.01
375 0.01
376 0.01
377 0.01
378 0.01
379 0.01
380 1.01
381 0.01
382 0.01
383 0.01
384 0.01
385 0.01
386 0.01
387 0.01
388 0.01
389 0.01
390 0.01
391 0.01
392 0.01
393 1.01
394 1.01
395 0.01
396 0.01
397 0.01
398 0.01
399 0.01
400 0.01
401 0.01
402 1.01
403 0.01
404 0.01
405 0.01
406 0.01
407 0.01
408 0.01
409 1.01
410 0.01
411 0.01
412 0.01
413 0.01
414 0.01
415 0.01
416 0.01
417 0.01
418 0.01
419 0.01
420 0.01
421 0.01
422 0.01
423 0.01
424 0.01
425 0.01
426 0.01
427 1.01
428 0.01
429 0.01
430 0.01
431 0.01
432 0.01
433 1.01
434 0.01
435 0.01
436 0.01
437 0.01
438 0.01
439 0.01
440 0.01
441 1.01
442 0.01
443 1.01
444 0.01
445 0.01
446 0.01
447 0.01
448 0.01
449 0.01
450 0.01
451 0.01
452 1.01
453 0.01
454 0.01
455 0.01
456 0.01
457 0.01
458 1.01
459 0.01
460 0.01
461 0.01
462 0.01
463 0.01
464 0.01
465 0.01
466 0.01
467 0.01
468 0.01
469 0.01
470 0.01
471 0.01
472 0.01
473 1.01
474 0.01
475 0.01
476 0.01
477 0.01
478 0.01
479 0.01
480 0.01
481 0.01
482 0.01
483 0.01
484 0.01
485 0.01
486 0.01
487 0.01
488 0.01
489 0.01
490 0.01
491 0.01
492 0.01
493 0.01
494 0.01
495 0.01
496 0.01
497 0.01
498 0.01
499 0.01
500 0.01
501 0.01
502 2.01
503 0.01
504 0.01
505 0.01
506 2.01
507 0.01
508 0.01
509 0.01
510 0.01
511 1.01
512 0.01
513 0.01
514 0.01
515 1.01
516 0.01
517 0.01
518 0.01
519 1.01
520 1.01
521 0.01
522 0.01
523 0.01
524 0.01
525 0.01
526 0.01
527 1.01
528 0.01
529 0.01
530 0.01
531 0.01
532 0.01
533 0.01
534 0.01
535 1.01
536 0.01
537 0.01
538 0.01
539 0.01
540 0.01
541 0.01
542 1.01
543 0.01
544 0.01
545 0.01
546 0.01
547 0.01
548 0.01
549 0.01
550 0.01
551 0.01
552 0.01
553 0.01
554 0.01
555 0.01
556 0.01
557 0.01
558 0.01
559 0.01
560 0.01
561 0.01
562 0.01
563 0.01
564 0.01
565 0.01
566 0.01
567 0.01
568 1.01
569 1.01
570 1.01
571 0.01
572 0.01
573 0.01
574 0.01
575 0.01
576 0.01
577 0.01
578 0.01
579 0.01
580 0.01
581 0.01
582 0.01
583 0.01
584 0.01
585 0.01
586 0.01
587 0.01
588 0.01
589 1.01
590 0.01
591 1.01
592 0.01
593 0.01
594 0.01
595 0.01
596 0.01
597 0.01
598 0.01
599 0.01
600 0.01
601 1.01
602 0.01
603 0.01
604 0.01
605 0.01
606 0.01
607 0.01
608 0.01
609 0.01
610 0.01
611 0.01
612 0.01
613 1.01
614 0.01
615 1.01
616 0.01
617 0.01
618 0.01
619 1.01
620 0.01
621 0.01
622 0.01
623 0.01
624 0.01
625 0.01
626 0.01
627 0.01
628 0.01
629 0.01
630 0.01
631 0.01
632 0.01
633 0.01
634 0.01
635 0.01
636 0.01
637 1.01
638 0.01
639 0.01
640 0.01
641 0.01
642 1.01
643 0.01
644 0.01
645 0.01
646 0.01
647 0.01
648 0.01
649 0.01
650 0.01
651 0.01
652 0.01
653 0.01
654 0.01
655 0.01
656 0.01
657 1.01
658 1.01
659 0.01
660 0.01
661 1.01
662 0.01
663 1.01
664 0.01
665 0.01
666 0.01
667 0.01
668 0.01
669 0.01
670 0.01
671 0.01
672 0.01
673 1.01
674 0.01
675 0.01
676 1.01
677 0.01
678 0.01
679 0.01
680 0.01
681 0.01
682 0.01
683 0.01
684 0.01
685 0.01
686 0.01
687 0.01
688 0.01
689 0.01
690 0.01
691 0.01
692 0.01
693 0.01
694 0.01
695 1.01
696 0.01
697 0.01
698 0.01
699 0.01
700 0.01
701 0.01
702 0.01
703 0.01
704 0.01
705 0.01
706 1.01
707 0.01
708 1.01
709 0.01
710 0.01
711 0.01
712 0.01
713 0.01
714 0.01
715 0.01
716 0.01
717 1.01
718 0.01
719 0.01
720 1.01
721 0.01
722 0.01
723 0.01
724 0.01
725 0.01
726 0.01
727 0.01
728 0.01
729 0.01
730 0.01
731 0.01
732 0.01
733 0.01
734 0.01
735 0.01
736 0.01
737 0.01
738 0.01
739 1.01
740 0.01
741 0.01
742 0.01
743 0.01
744 0.01
745 0.01
746 0.01
747 0.01
748 0.01
749 0.01
750 0.01
751 0.01
752 0.01
753 0.01
754 0.01
755 0.01
756 0.01
757 0.01
758 0.01
759 1.01
760 0.01
761 0.01
762 0.01
763 1.01
764 0.01
765 0.01
766 0.01
767 0.01
768 0.01
769 0.01
770 0.01
771 1.01
772 0.01
773 1.01
774 0.01
775 0.01
776 0.01
777 0.01
778 0.01
779 0.01
780 0.01
781 0.01
782 0.01
783 0.01
784 0.01
785 0.01
786 0.01
787 0.01
788 0.01
789 0.01
790 0.01
791 1.01
792 0.01
793 0.01
794 0.01
795 0.01
796 0.01
797 0.01
798 0.01
799 1.01
800 0.01
801 0.01
802 0.01
803 0.01
804 0.01
805 1.01
806 0.01
807 0.01
808 0.01
809 0.01
810 1.01
811 0.01
812 0.01
813 0.01
814 1.01
815 0.01
816 0.01
817 0.01
818 0.01
819 0.01
820 0.01
821 0.01
822 0.01
823 1.01
824 0.01
825 0.01
826 0.01
827 0.01
828 0.01
829 0.01
830 0.01
831 0.01
832 0.01
833 0.01
834 0.01
835 0.01
836 0.01
837 0.01
838 0.01
839 0.01
840 0.01
841 0.01
842 0.01
843 0.01
844 0.01
845 0.01
846 1.01
847 0.01
848 0.01
849 0.01
850 1.01
851 0.01
852 0.01
853 1.01
854 0.01
855 1.01
856 1.01
857 0.01
858 0.01
859 0.01
860 0.01
861 0.01
862 0.01
863 0.01
864 0.01
865 0.01
866 0.01
867 0.01
868 0.01
869 1.01
870 0.01
871 0.01
872 0.01
873 0.01
874 0.01
875 0.01
876 0.01
877 0.01
878 0.01
879 0.01
880 1.01
881 0.01
882 0.01
883 0.01
884 0.01
885 0.01
886 0.01
887 0.01
888 0.01
889 0.01
890 0.01
891 1.01
892 0.01
893 0.01
894 0.01
895 0.01
896 0.01
897 0.01
898 0.01
899 0.01
900 0.01
901 0.01
902 0.01
903 0.01
904 0.01
905 0.01
906 0.01
907 0.01
908 0.01
909 0.01
910 0.01
911 0.01
912 0.01
913 1.01
914 1.01
915 0.01
916 0.01
917 0.01
918 0.01
919 0.01
920 0.01
921 0.01
922 0.01
923 0.01
924 0.01
925 0.01
926 0.01
927 0.01
928 0.01
929 0.01
930 0.01
931 0.01
932 0.01
933 0.01
934 0.01
935 1.01
936 0.01
937 0.01
938 0.01
939 0.01
940 1.01
941 0.01
942 0.01
943 0.01
944 1.01
945 0.01
946 0.01
947 0.01
948 0.01
949 0.01
950 0.01
951 0.01
952 0.01
953 0.01
954 0.01
955 0.01
956 0.01
957 0.01
958 0.01
959 0.01
960 0.01
961 0.01
962 0.01
963 0.01
964 0.01
965 0.01
966 0.01
967 0.01
968 0.01
969 0.01
970 0.01
971 0.01
972 0.01
973 0.01
974 0.01
975 0.01
976 0.01
977 0.01
978 1.01
979 0.01
980 0.01
981 0.01
982 0.01
983 0.01
984 1.01
985 0.01
986 0.01
987 0.01
988 0.01
989 0.01
990 0.01
991 0.01
992 0.01
993 0.01
994 0.01
995 0.01
996 1.01
997 0.01
998 0.01
999 0.01
1000 1.01
1001 1.01
1002 1.01
1003 0.01
1004 0.01
1005 0.01
1006 0.01
1007 0.01
1008 0.01
1009 0.01
1010 0.01
1011 0.01
1012 0.01
1013 0.01
1014 1.01
1015 1.01
1016 1.01
1017 0.01
1018 0.01
1019 2.01
1020 0.01
1021 0.01
1022 0.01
1023 0.01
1024 2.01
1025 0.01
1026 0.01
1027 0.01
1028 0.01
1029 0.01
1030 0.01
1031 1.01
1032 0.01
1033 0.01
1034 0.01
1035 0.01
1036 0.01
1037 0.01
1038 0.01
1039 0.01
1040 0.01
1041 0.01
1042 0.01
1043 0.01
1044 0.01
1045 1.01
1046 0.01
1047 0.01
1048 1.01
1049 0.01
1050 0.01
1051 0.01
1052 0.01
1053 0.01
1054 1.01
1055 0.01
1056 0.01
1057 0.01
1058 0.01
1059 1.01
1060 0.01
1061 0.01
1062 0.01
1063 0.01
1064 0.01
1065 0.01
1066 1.01
1067 0.01
1068 1.01
1069 0.01
1070 0.01
1071 0.01
1072 0.01
1073 0.01
1074 0.01
1075 1.01
1076 0.01
1077 0.01
1078 0.01
1079 1.01
1080 0.01
1081 0.01
1082 0.01
1083 0.01
1084 0.01
1085 0.01
1086 0.01
1087 0.01
1088 0.01
1089 0.01
1090 0.01
1091 1.01
1092 1.01
1093 0.01
1094 0.01
1095 0.01
1096 0.01
1097 1.01
1098 0.01
1099 0.01
1100 1.01
1101 0.01
1102 0.01
1103 0.01
1104 0.01
1105 1.01
1106 0.01
1107 0.01
1108 0.01
1109 0.01
1110 0.01
1111 0.01
1112 0.01
1113 0.01
1114 0.01
1115 0.01
1116 0.01
1117 0.01
1118 0.01
1119 0.01
1120 0.01
1121 0.01
1122 0.01
1123 0.01
1124 0.01
1125 0.01
1126 0.01
1127 0.01
1128 0.01
1129 0.01
1130 0.01
1131 0.01
1132 0.01
1133 0.01
1134 0.01
1135 0.01
1136 1.01
1137 0.01
1138 0.01
1139 1.01
1140 0.01
1141 0.01
1142 0.01
1143 0.01
1144 0.01
1145 0.01
1146 1.01
1147 0.01
1148 0.01
1149 1.01
1150 0.01
1151 0.01
1152 0.01
1153 0.01
1154 0.01
1155 0.01
1156 0.01
1157 0.01
1158 0.01
1159 0.01
1160 0.01
1161 0.01
1162 0.01
1163 0.01
1164 0.01
1165 0.01
1166 0.01
1167 1.01
1168 0.01
1169 0.01
1170 0.01
1171 0.01
1172 0.01
1173 0.01
1174 0.01
1175 0.01
1176 0.01
1177 0.01
1178 0.01
1179 0.01
1180 0.01
1181 0.01
1182 0.01
1183 0.01
1184 0.01
1185 0.01
1186 0.01
1187 0.01
1188 0.01
1189 2.01
1190 0.01
1191 0.01
1192 0.01
1193 0.01
1194 0.01
1195 0.01
1196 0.01
1197 0.01
1198 1.01
1199 0.01
1200 0.01
1201 0.01
1202 0.01
1203 1.01
1204 0.01
1205 0.01
1206 0.01
1207 0.01
1208 0.01
1209 0.01
1210 0.01
1211 1.01
1212 0.01
1213 0.01
1214 0.01
1215 0.01
1216 0.01
1217 0.01
1218 0.01
1219 0.01
1220 1.01
1221 0.01
1222 0.01
1223 0.01
1224 0.01
1225 0.01
1226 0.01
1227 0.01
1228 0.01
1229 0.01
1230 1.01
1231 0.01
1232 0.01
1233 0.01
1234 1.01
1235 0.01
1236 0.01
1237 0.01
1238 0.01
1239 0.01
1240 0.01
1241 0.01
1242 0.01
1243 1.01
1244 0.01
1245 1.01
1246 0.01
1247 0.01
1248 0.01
1249 0.01
1250 0.01
1251 0.01
1252 0.01
1253 0.01
1254 0.01
1255 0.01
1256 0.01
1257 2.01
1258 0.01
1259 0.01
1260 0.01
1261 0.01
1262 0.01
1263 0.01
1264 0.01
1265 0.01
1266 0.01
1267 0.01
1268 0.01
1269 0.01
1270 0.01
1271 0.01
1272 0.01
1273 0.01
1274 1.01
1275 0.01
1276 0.01
1277 0.01
1278 0.01
1279 0.01
1280 0.01
1281 0.01
1282 0.01
1283 0.01
1284 0.01
1285 0.01
1286 0.01
1287 1.01
1288 0.01
1289 0.01
1290 0.01
1291 1.01
1292 0.01
1293 1.01
1294 1.01
1295 0.01
1296 0.01
1297 0.01
1298 0.01
1299 0.01
1300 0.01
1301 0.01
1302 0.01
1303 0.01
1304 0.01
1305 1.01
1306 0.01
1307 0.01
1308 0.01
1309 0.01
1310 0.01
1311 1.01
1312 0.01
1313 0.01
1314 1.01
1315 0.01
1316 0.01
1317 0.01
1318 0.01
1319 1.01
1320 0.01
1321 1.01
1322 0.01
1323 1.01
1324 0.01
1325 0.01
1326 0.01
1327 0.01
1328 0.01
1329 0.01
1330 0.01
1331 0.01
1332 0.01
1333 0.01
1334 0.01
1335 1.01
1336 0.01
1337 0.01
1338 0.01
1339 0.01
1340 0.01
1341 0.01
1342 0.01
1343 0.01
1344 1.01
1345 1.01
1346 0.01
1347 0.01
1348 0.01
1349 0.01
1350 1.01
1351 0.01
1352 0.01
1353 0.01
1354 0.01
1355 0.01
1356 0.01
1357 0.01
1358 0.01
1359 0.01
1360 0.01
1361 0.01
1362 0.01
1363 0.01
1364 0.01
1365 0.01
1366 0.01
1367 0.01
1368 0.01
1369 0.01
1370 0.01
1371 0.01
1372 0.01
1373 1.01
1374 0.01
1375 0.01
1376 1.01
1377 0.01
1378 0.01
1379 0.01
1380 0.01
1381 0.01
1382 0.01
1383 0.01
1384 0.01
1385 0.01
1386 0.01
1387 1.01
1388 1.01
1389 0.01
1390 0.01
1391 0.01
1392 0.01
1393 0.01
1394 0.01
1395 0.01
1396 0.01
1397 1.01
1398 2.01
1399 0.01
1400 0.01
1401 0.01
1402 0.01
1403 0.01
1404 0.01
1405 0.01
1406 0.01
1407 0.01
1408 0.01
1409 0.01
1410 0.01
1411 0.01
1412 0.01
1413 0.01
1414 0.01
1415 1.01
1416 0.01
1417 0.01
1418 1.01
1419 0.01
1420 0.01
1421 0.01
1422 0.01
1423 0.01
1424 0.01
1425 1.01
1426 0.01
1427 0.01
1428 0.01
1429 0.01
1430 0.01
1431 0.01
1432 0.01
1433 0.01
1434 0.01
1435 0.01
1436 0.01
1437 0.01
1438 0.01
1439 1.01
1440 0.01
1441 1.01
1442 0.01
1443 0.01
1444 0.01
1445 0.01
1446 0.01
1447 0.01
1448 0.01
1449 0.01
1450 0.01
1451 0.01
1452 0.01
1453 0.01
1454 1.01
1455 0.01
1456 0.01
1457 0.01
1458 0.01
1459 0.01
1460 0.01
1461 0.01
1462 0.01
1463 0.01
1464 0.01
1465 0.01
1466 0.01
1467 0.01
1468 1.01
1469 0.01
1470 0.01
1471 0.01
1472 1.01
1473 0.01
1474 0.01
1475 0.01
1476 1.01
1477 0.01
1478 0.01
1479 0.01
1480 0.01
1481 0.01
1482 0.01
1483 0.01
1484 1.01
1485 0.01
1486 0.01
1487 0.01
1488 0.01
1489 1.01
1490 0.01
1491 0.01
1492 0.01
1493 0.01
1494 0.01
1495 0.01
1496 1.01
1497 0.01
1498 0.01
1499 0.01
1500 0.01
1501 0.01
1502 0.01
1503 1.01
1504 0.01
1505 0.01
1506 0.01
1507 0.01
1508 0.01
1509 1.01
1510 0.01
1511 0.01
1512 0.01
1513 0.01
1514 0.01
1515 0.01
1516 0.01
1517 0.01
1518 0.01
1519 0.01
1520 0.01
1521 0.01
1522 0.01
1523 0.01
1524 0.01
1525 0.01
1526 0.01
1527 0.01
1528 0.01
1529 0.01
1530 0.01
1531 0.01
1532 0.01
1533 0.01
1534 1.01
1535 0.01
1536 0.01
1537 0.01
1538 0.01
1539 0.01
1540 0.01
1541 1.01
1542 0.01
1543 0.01
1544 0.01
1545 0.01
1546 1.01
1547 0.01
1548 0.01
1549 1.01
1550 0.01
1551 0.01
1552 0.01
1553 0.01
1554 1.01
1555 0.01
1556 0.01
1557 0.01
1558 0.01
1559 0.01
1560 0.01
1561 0.01
1562 0.01
1563 0.01
1564 1.01
1565 0.01
1566 0.01
1567 0.01
1568 0.01
1569 1.01
1570 0.01
1571 0.01
1572 1.01
1573 0.01
1574 0.01
1575 1.01
1576 1.01
1577 0.01
1578 0.01
1579 0.01
1580 0.01
1581 0.01
1582 0.01
1583 0.01
1584 0.01
1585 0.01
1586 0.01
1587 0.01
1588 0.01
1589 0.01
1590 0.01
1591 0.01
1592 0.01
1593 0.01
1594 1.01
1595 0.01
1596 0.01
1597 0.01
1598 0.01
1599 0.01
1600 0.01
1601 0.01
1602 2.01
1603 0.01
1604 0.01
1605 0.01
1606 0.01
1607 0.01
1608 0.01
1609 0.01
1610 1.01
1611 0.01
1612 0.01
1613 0.01
1614 0.01
1615 0.01
1616 0.01
1617 0.01
1618 0.01
1619 0.01
1620 0.01
1621 0.01
1622 0.01
1623 0.01
1624 0.01
1625 1.01
1626 0.01
1627 0.01
1628 0.01
1629 0.01
1630 0.01
1631 0.01
1632 0.01
1633 0.01
1634 0.01
1635 0.01
1636 0.01
1637 1.01
1638 1.01
1639 2.01
1640 1.01
1641 0.01
1642 0.01
1643 0.01
1644 1.01
1645 0.01
1646 0.01
1647 1.01
1648 1.01
1649 0.01
1650 0.01
1651 0.01
1652 0.01
1653 0.01
1654 0.01
1655 0.01
1656 1.01
1657 0.01
1658 0.01
1659 0.01
1660 0.01
1661 0.01
1662 0.01
1663 1.01
1664 0.01
1665 0.01
1666 0.01
1667 0.01
1668 0.01
1669 0.01
1670 1.01
1671 0.01
1672 0.01
1673 0.01
1674 0.01
1675 0.01
1676 0.01
1677 0.01
1678 0.01
1679 1.01
1680 0.01
1681 1.01
1682 0.01
1683 0.01
1684 0.01
1685 0.01
1686 0.01
1687 1.01
1688 0.01
1689 0.01
1690 2.01
1691 0.01
1692 0.01
1693 0.01
1694 0.01
1695 1.01
1696 0.01
1697 0.01
1698 0.01
1699 0.01
1700 0.01
1701 0.01
1702 0.01
1703 0.01
1704 0.01
1705 0.01
1706 0.01
1707 0.01
1708 0.01
1709 0.01
1710 1.01
1711 0.01
1712 0.01
1713 0.01
1714 0.01
1715 0.01
1716 0.01
1717 0.01
1718 0.01
1719 0.01
1720 0.01
1721 0.01
1722 0.01
1723 0.01
1724 0.01
1725 0.01
1726 0.01
1727 0.01
1728 0.01
1729 0.01
1730 0.01
1731 0.01
1732 0.01
1733 0.01
1734 0.01
1735 0.01
1736 0.01
1737 1.01
1738 0.01
1739 0.01
1740 0.01
1741 0.01
1742 0.01
1743 0.01
1744 0.01
1745 0.01
1746 0.01
1747 0.01
1748 0.01
1749 0.01
1750 0.01
1751 1.01
1752 0.01
1753 0.01
1754 0.01
1755 0.01
1756 1.01
1757 0.01
1758 0.01
1759 0.01
1760 0.01
1761 0.01
1762 1.01
1763 0.01
1764 0.01
1765 1.01
1766 0.01
1767 0.01
1768 0.01
1769 1.01
1770 0.01
1771 0.01
1772 1.01
1773 0.01
1774 0.01
1775 0.01
1776 1.01
1777 0.01
1778 0.01
1779 0.01
1780 0.01
1781 0.01
1782 0.01
1783 0.01
1784 0.01
1785 0.01
1786 0.01
1787 1.01
1788 1.01
1789 0.01
1790 1.01
1791 0.01
1792 0.01
1793 0.01
1794 0.01
1795 0.01
1796 1.01
1797 1.01
1798 0.01
1799 0.01
1800 0.01
1801 0.01
1802 0.01
1803 0.01
1804 0.01
1805 1.01
1806 0.01
1807 0.01
1808 0.01
1809 0.01
1810 0.01
1811 0.01
1812 0.01
1813 0.01
1814 0.01
1815 1.01
1816 0.01
1817 0.01
1818 1.01
1819 0.01
1820 0.01
1821 0.01
1822 0.01
1823 0.01
1824 0.01
1825 0.01
1826 0.01
1827 0.01
1828 0.01
1829 0.01
1830 0.01
1831 0.01
1832 1.01
1833 0.01
1834 0.01
1835 0.01
1836 0.01
1837 0.01
1838 1.01
1839 0.01
1840 0.01
1841 0.01
1842 0.01
1843 0.01
1844 1.01
1845 0.01
1846 0.01
1847 1.01
1848 0.01
1849 0.01
1850 0.01
1851 0.01
1852 0.01
1853 1.01
1854 0.01
1855 0.01
1856 0.01
1857 0.01
1858 0.01
1859 1.01
1860 1.01
1861 0.01
1862 0.01
1863 0.01
1864 0.01
1865 0.01
1866 0.01
1867 0.01
1868 0.01
1869 0.01
1870 1.01
1871 0.01
1872 0.01
1873 1.01
1874 0.01
1875 0.01
1876 0.01
1877 0.01
1878 0.01
1879 1.01
1880 0.01
1881 0.01
1882 0.01
1883 0.01
1884 0.01
1885 0.01
1886 0.01
1887 0.01
1888 1.01
1889 0.01
1890 0.01
1891 0.01
1892 0.01
1893 0.01
1894 0.01
1895 0.01
1896 0.01
1897 0.01
1898 0.01
1899 0.01
1900 0.01
1901 0.01
1902 2.01
1903 0.01
1904 0.01
1905 0.01
1906 0.01
1907 0.01
1908 0.01
1909 0.01
1910 0.01
1911 0.01
1912 0.01
1913 0.01
1914 0.01
1915 1.01
1916 0.01
1917 0.01
1918 1.01
1919 0.01
1920 0.01
1921 0.01
1922 0.01
1923 0.01
1924 0.01
1925 0.01
1926 0.01
1927 0.01
1928 1.01
1929 0.01
1930 0.01
1931 0.01
1932 1.01
1933 0.01
1934 0.01
1935 0.01
1936 0.01
1937 0.01
1938 0.01
1939 0.01
1940 1.01
1941 0.01
1942 0.01
1943 0.01
1944 0.01
1945 0.01
1946 0.01
1947 0.01
1948 0.01
1949 0.01
1950 0.01
1951 1.01
1952 0.01
1953 0.01
1954 1.01
1955 0.01
1956 0.01
1957 0.01
1958 1.01
1959 0.01
1960 0.01
1961 0.01
1962 0.01
1963 0.01
1964 0.01
1965 0.01
1966 0.01
1967 0.01
1968 0.01
1969 0.01
1970 0.01
1971 0.01
1972 0.01
1973 0.01
1974 1.01
1975 0.01
1976 0.01
1977 1.01
1978 0.01
1979 0.01
1980 1.01
1981 0.01
1982 0.01
1983 0.01
1984 0.01
1985 0.01
1986 0.01
1987 0.01
1988 0.01
1989 0.01
1990 0.01
1991 0.01
1992 0.01
1993 0.01
1994 0.01
1995 0.01
1996 0.01
1997 0.01
1998 0.01
1999 0.01
2000 0.01
2001 0.01
2002 0.01
2003 0.01
2004 0.01
2005 0.01
2006 0.01
2007 1.01
2008 0.01
2009 0.01
2010 0.01
2011 0.01
2012 0.01
2013 0.01
2014 0.01
2015 1.01
2016 1.01
2017 0.01
2018 0.01
2019 0.01
2020 0.01
2021 0.01
2022 0.01
2023 0.01
2024 1.01
2025 1.01
2026 0.01
2027 0.01
2028 1.01
2029 0.01
2030 0.01
2031 0.01
2032 0.01
2033 0.01
2034 0.01
2035 0.01
2036 0.01
2037 0.01
2038 0.01
2039 1.01
2040 0.01
2041 0.01
2042 0.01
2043 0.01
2044 0.01
2045 0.01
2046 1.01
2047 0.01
2048 0.01
2049 0.01
2050 0.01
2051 0.01
2052 0.01
2053 0.01
2054 0.01
2055 0.01
2056 0.01
2057 0.01
2058 0.01
2059 0.01
2060 2.01
2061 1.01
2062 0.01
2063 0.01
2064 0.01
2065 0.01
2066 0.01
2067 0.01
2068 0.01
2069 0.01
2070 0.01
2071 0.01
2072 0.01
2073 0.01
2074 1.01
2075 0.01
2076 0.01
2077 0.01
2078 0.01
2079 1.01
2080 0.01
2081 0.01
2082 0.01
2083 1.01
2084 0.01
2085 1.01
2086 0.01
2087 0.01
2088 0.01
2089 0.01
2090 0.01
2091 0.01
2092 0.01
2093 0.01
2094 0.01
2095 0.01
2096 0.01
2097 0.01
2098 0.01
2099 0.01
2100 0.01
2101 0.01
2102 0.01
2103 0.01
2104 0.01
2105 0.01
2106 0.01
2107 1.01
2108 0.01
2109 0.01
2110 0.01
2111 0.01
2112 0.01
2113 0.01
2114 1.01
2115 0.01
2116 0.01
2117 0.01
2118 0.01
2119 0.01
2120 0.01
2121 0.01
2122 0.01
2123 0.01
2124 0.01
2125 0.01
2126 1.01
2127 0.01
2128 0.01
2129 1.01
2130 0.01
2131 0.01
2132 0.01
2133 0.01
2134 0.01
2135 1.01
2136 0.01
2137 0.01
2138 0.01
2139 0.01
2140 0.01
2141 0.01
2142 0.01
2143 0.01
2144 0.01
2145 0.01
2146 0.01
2147 0.01
2148 0.01
2149 1.01
2150 0.01
2151 0.01
2152 0.01
2153 0.01
2154 1.01
2155 0.01
2156 0.01
2157 0.01
2158 1.01
2159 0.01
2160 0.01
2161 0.01
2162 1.01
2163 0.01
2164 0.01
2165 0.01
2166 0.01
2167 1.01
2168 0.01
2169 0.01
2170 0.01
2171 1.01
2172 1.01
2173 0.01
2174 0.01
2175 0.01
2176 0.01
2177 0.01
2178 0.01
2179 0.01
2180 0.01
2181 0.01
2182 0.01
2183 0.01
2184 0.01
2185 0.01
2186 0.01
2187 0.01
2188 0.01
2189 0.01
2190 1.01
2191 0.01
2192 1.01
2193 0.01
2194 1.01
2195 0.01
2196 0.01
2197 0.01
2198 0.01
2199 0.01
2200 0.01
2201 1.01
2202 0.01
2203 0.01
2204 0.01
2205 0.01
2206 0.01
2207 0.01
2208 0.01
2209 0.01
2210 0.01
2211 0.01
2212 0.01
2213 0.01
2214 0.01
2215 0.01
2216 1.01
2217 0.01
2218 0.01
2219 0.01
2220 0.01
2221 0.01
2222 0.01
2223 0.01
2224 0.01
2225 0.01
2226 0.01
2227 0.01
2228 0.01
2229 1.01
2230 0.01
2231 0.01
2232 1.01
2233 0.01
2234 0.01
2235 1.01
2236 0.01
2237 1.01
2238 0.01
2239 0.01
2240 0.01
2241 0.01
2242 0.01
2243 0.01
2244 0.01
2245 0.01
2246 0.01
2247 0.01
2248 0.01
2249 0.01
2250 0.01
2251 0.01
2252 0.01
2253 0.01
2254 0.01
2255 0.01
2256 0.01
2257 1.01
2258 1.01
2259 0.01
2260 0.01
2261 0.01
2262 0.01
2263 0.01
2264 0.01
2265 0.01
2266 0.01
2267 1.01
2268 0.01
2269 0.01
2270 0.01
2271 0.01
2272 0.01
2273 0.01
2274 0.01
2275 0.01
2276 0.01
2277 1.01
2278 1.01
2279 0.01
2280 0.01
2281 0.01
2282 0.01
2283 0.01
2284 0.01
2285 0.01
2286 0.01
2287 1.01
2288 0.01
2289 0.01
2290 0.01
2291 0.01
2292 0.01
2293 0.01
2294 0.01
2295 0.01
2296 0.01
2297 0.01
2298 0.01
2299 0.01
2300 0.01
2301 0.01
2302 0.01
2303 0.01
2304 0.01
2305 0.01
2306 0.01
2307 0.01
2308 0.01
2309 1.01
2310 0.01
2311 0.01
2312 1.01
2313 0.01
2314 0.01
2315 0.01
2316 0.01
2317 0.01
2318 0.01
2319 0.01
2320 0.01
2321 0.01
2322 0.01
2323 0.01
2324 0.01
2325 0.01
2326 0.01
2327 0.01
2328 1.01
2329 1.01
2330 1.01
2331 0.01
2332 0.01
2333 0.01
2334 0.01
2335 1.01
2336 0.01
2337 0.01
2338 0.01
2339 1.01
2340 1.01
2341 0.01
2342 0.01
2343 0.01
2344 0.01
2345 0.01
2346 0.01
2347 0.01
2348 0.01
2349 0.01
2350 0.01
2351 0.01
2352 0.01
2353 0.01
2354 0.01
2355 1.01
2356 0.01
2357 0.01
2358 0.01
2359 0.01
2360 0.01
2361 1.01
2362 0.01
2363 0.01
2364 0.01
2365 0.01
2366 0.01
2367 0.01
2368 0.01
2369 0.01
2370 1.01
2371 0.01
2372 0.01
2373 0.01
2374 0.01
2375 0.01
2376 0.01
2377 0.01
2378 0.01
2379 0.01
2380 1.01
2381 0.01
2382 0.01
2383 0.01
2384 0.01
2385 0.01
2386 0.01
2387 0.01
2388 0.01
2389 0.01
2390 1.01
2391 0.01
2392 0.01
2393 0.01
2394 0.01
2395 0.01
2396 0.01
2397 0.01
2398 0.01
2399 0.01
2400 0.01
2401 0.01
2402 0.01
2403 0.01
2404 0.01
2405 0.01
2406 0.01
2407 0.01
2408 0.01
2409 0.01
2410 0.01
2411 1.01
2412 0.01
2413 0.01
2414 0.01
2415 0.01
2416 0.01
2417 0.01
2418 0.01
2419 0.01
2420 0.01
2421 0.01
2422 0.01
2423 0.01
2424 0.01
2425 1.01
2426 0.01
2427 0.01
2428 0.01
2429 0.01
2430 0.01
2431 0.01
2432 1.01
2433 0.01
2434 0.01
2435 0.01
2436 0.01
2437 0.01
2438 0.01
2439 0.01
2440 0.01
2441 1.01
2442 1.01
2443 0.01
2444 0.01
2445 0.01
2446 0.01
2447 0.01
2448 0.01
2449 0.01
2450 0.01
2451 0.01
2452 1.01
2453 0.01
2454 0.01
2455 0.01
2456 0.01
2457 0.01
2458 0.01
2459 0.01
2460 0.01
2461 0.01
2462 0.01
2463 0.01
2464 0.01
2465 1.01
2466 0.01
2467 0.01
2468 0.01
2469 0.01
2470 0.01
2471 0.01
2472 0.01
2473 1.01
2474 0.01
2475 0.01
2476 0.01
2477 0.01
2478 0.01
2479 0.01
2480 1.01
2481 0.01
2482 0.01
2483 0.01
2484 1.01
2485 0.01
2486 0.01
2487 1.01
2488 0.01
2489 0.01
2490 0.01
2491 0.01
2492 0.01
2493 0.01
2494 0.01
2495 0.01
2496 0.01
2497 1.01
2498 0.01
2499 0.01
2500 0.01
2501 0.01
2502 0.01
2503 0.01
2504 0.01
2505 1.01
2506 0.01
2507 0.01
2508 0.01
2509 0.01
2510 0.01
2511 0.01
2512 0.01
2513 0.01
2514 0.01
2515 0.01
2516 0.01
2517 0.01
2518 0.01
2519 0.01
2520 1.01
2521 0.01
2522 0.01
2523 0.01
2524 0.01
2525 0.01
2526 1.01
2527 0.01
2528 0.01
2529 1.01
2530 0.01
2531 1.01
2532 0.01
2533 0.01
2534 0.01
2535 0.01
2536 0.01
2537 0.01
2538 0.01
2539 0.01
2540 0.01
2541 0.01
2542 0.01
2543 1.01
2544 0.01
2545 1.01
2546 0.01
2547 0.01
2548 0.01
2549 0.01
2550 0.01
2551 0.01
2552 0.01
2553 0.01
2554 0.01
2555 0.01
2556 0.01
2557 1.01
2558 0.01
2559 0.01
2560 0.01
2561 0.01
2562 0.01
2563 0.01
2564 0.01
2565 0.01
2566 0.01
2567 0.01
2568 0.01
2569 0.01
2570 0.01
2571 0.01
2572 0.01
2573 0.01
2574 0.01
2575 0.01
2576 0.01
2577 0.01
2578 0.01
2579 0.01
2580 0.01
2581 0.01
2582 0.01
2583 0.01
2584 0.01
2585 0.01
2586 0.01
2587 0.01
2588 0.01
2589 0.01
2590 0.01
2591 1.01
2592 0.01
2593 0.01
2594 0.01
2595 0.01
2596 0.01
2597 1.01
2598 0.01
2599 0.01
2600 0.01
2601 0.01
2602 0.01
2603 0.01
2604 0.01
2605 0.01
2606 0.01
2607 0.01
2608 0.01
2609 0.01
2610 0.01
2611 0.01
2612 0.01
2613 0.01
2614 0.01
2615 0.01
2616 0.01
2617 0.01
2618 0.01
2619 0.01
2620 0.01
2621 0.01
2622 0.01
2623 0.01
2624 1.01
2625 0.01
2626 0.01
2627 1.01
2628 0.01
2629 0.01
2630 1.01
2631 0.01
2632 0.01
2633 1.01
2634 0.01
2635 0.01
2636 0.01
2637 0.01
2638 0.01
2639 0.01
2640 0.01
2641 0.01
2642 0.01
2643 0.01
2644 0.01
2645 0.01
2646 0.01
2647 1.01
2648 0.01
2649 0.01
2650 0.01
2651 0.01
2652 1.01
2653 0.01
2654 0.01
2655 0.01
2656 0.01
2657 0.01
2658 0.01
2659 0.01
2660 0.01
2661 1.01
2662 0.01
2663 0.01
2664 0.01
2665 0.01
2666 0.01
2667 0.01
2668 0.01
2669 1.01
2670 0.01
2671 0.01
2672 1.01
2673 0.01
2674 0.01
2675 2.01
2676 0.01
2677 0.01
2678 1.01
2679 0.01
2680 1.01
2681 0.01
2682 0.01
2683 0.01
2684 0.01
2685 0.01
2686 0.01
2687 0.01
2688 0.01
2689 0.01
2690 0.01
2691 1.01
2692 0.01
2693 0.01
2694 0.01
2695 1.01
2696 0.01
2697 0.01
2698 0.01
2699 1.01
2700 0.01
2701 0.01
2702 0.01
2703 0.01
2704 1.01
2705 0.01
2706 0.01
2707 0.01
2708 0.01
2709 0.01
2710 0.01
2711 0.01
2712 0.01
2713 0.01
2714 0.01
2715 0.01
2716 0.01
2717 0.01
2718 0.01
2719 0.01
2720 0.01
2721 0.01
2722 1.01
2723 0.01
2724 0.01
2725 0.01
2726 0.01
2727 0.01
2728 0.01
2729 0.01
2730 0.01
2731 0.01
2732 0.01
2733 0.01
2734 0.01
2735 0.01
2736 0.01
2737 0.01
2738 1.01
2739 1.01
2740 0.01
2741 0.01
2742 0.01
2743 0.01
2744 0.01
2745 0.01
2746 0.01
2747 1.01
2748 0.01
2749 1.01
2750 0.01
2751 0.01
2752 0.01
2753 0.01
2754 1.01
2755 0.01
2756 0.01
2757 0.01
2758 0.01
2759 0.01
2760 0.01
2761 1.01
2762 0.01
2763 0.01
2764 0.01
2765 0.01
2766 0.01
2767 0.01
2768 0.01
2769 0.01
2770 0.01
2771 0.01
2772 0.01
2773 0.01
2774 0.01
2775 1.01
2776 0.01
2777 0.01
2778 0.01
2779 0.01
2780 0.01
2781 0.01
2782 0.01
2783 0.01
2784 0.01
2785 0.01
2786 0.01
2787 0.01
2788 0.01
2789 1.01
2790 0.01
2791 1.01
2792 0.01
2793 1.01
2794 0.01
2795 0.01
2796 0.01
2797 0.01
2798 0.01
2799 0.01
2800 0.01
2801 0.01
2802 0.01
2803 0.01
2804 0.01
2805 0.01
2806 0.01
2807 0.01
2808 0.01
2809 0.01
2810 0.01
2811 0.01
2812 0.01
2813 0.01
2814 0.01
2815 0.01
2816 0.01
2817 0.01
2818 0.01
2819 0.01
2820 0.01
2821 0.01
2822 0.01
2823 0.01
2824 0.01
2825 0.01
2826 1.01
2827 0.01
2828 0.01
2829 0.01
2830 1.01
2831 0.01
2832 0.01
2833 0.01
2834 0.01
2835 0.01
2836 0.01
2837 0.01
2838 0.01
2839 0.01
2840 0.01
2841 0.01
2842 0.01
2843 0.01
2844 1.01
2845 0.01
2846 0.01
2847 0.01
2848 0.01
2849 0.01
2850 1.01
2851 0.01
2852 0.01
2853 0.01
2854 0.01
2855 0.01
2856 0.01
2857 0.01
2858 0.01
2859 0.01
2860 0.01
2861 0.01
2862 0.01
2863 0.01
2864 0.01
2865 0.01
2866 0.01
2867 0.01
2868 0.01
2869 0.01
2870 0.01
2871 1.01
2872 0.01
2873 0.01
2874 0.01
2875 0.01
2876 0.01
2877 0.01
2878 0.01
2879 0.01
2880 0.01
2881 0.01
2882 0.01
2883 1.01
2884 0.01
2885 0.01
2886 0.01
2887 0.01
2888 0.01
2889 0.01
2890 0.01
2891 1.01
2892 0.01
2893 0.01
2894 0.01
2895 0.01
2896 0.01
2897 0.01
2898 0.01
2899 0.01
2900 0.01
2901 0.01
2902 0.01
2903 0.01
2904 0.01
2905 1.01
2906 0.01
2907 0.01
2908 1.01
2909 1.01
2910 0.01
2911 0.01
2912 1.01
2913 0.01
2914 0.01
2915 0.01
2916 0.01
2917 0.01
2918 1.01
2919 1.01
2920 0.01
2921 0.01
2922 0.01
2923 0.01
2924 0.01
2925 0.01
2926 1.01
2927 0.01
2928 0.01
2929 0.01
2930 0.01
2931 0.01
2932 0.01
2933 0.01
2934 0.01
2935 0.01
2936 0.01
2937 0.01
2938 0.01
2939 0.01
2940 0.01
2941 1.01
2942 0.01
2943 0.01
2944 1.01
2945 1.01
2946 0.01
2947 0.01
2948 0.01
2949 1.01
2950 0.01
2951 0.01
2952 0.01
2953 0.01
2954 0.01
2955 0.01
2956 1.01
2957 0.01
2958 0.01
2959 0.01
2960 0.01
2961 0.01
2962 0.01
2963 0.01
2964 1.01
2965 1.01
2966 0.01
2967 0.01
2968 0.01
2969 0.01
2970 0.01
2971 0.01
2972 0.01
2973 1.01
2974 0.01
2975 0.01
2976 0.01
2977 0.01
2978 0.01
2979 0.01
2980 0.01
2981 0.01
2982 1.01
2983 0.01
2984 0.01
2985 0.01
2986 0.01
2987 0.01
2988 0.01
2989 0.01
2990 0.01
2991 0.01
2992 0.01
2993 0.01
2994 2.01
2995 0.01
2996 1.01
2997 0.01
2998 0.01
2999 0.01
3000 0.01
3001 0.01
3002 0.01
3003 0.01
3004 2.01
3005 0.01
3006 0.01
3007 1.01
3008 0.01
3009 0.01
3010 0.01
3011 0.01
3012 0.01
3013 0.01
3014 0.01
3015 0.01
3016 0.01
3017 0.01
3018 0.01
3019 0.01
3020 0.01
3021 0.01
3022 0.01
3023 0.01
3024 1.01
3025 0.01
3026 0.01
3027 0.01
3028 0.01
3029 0.01
3030 0.01
3031 0.01
3032 0.01
3033 0.01
3034 0.01
3035 0.01
3036 0.01
3037 1.01
3038 0.01
3039 1.01
3040 0.01
3041 0.01
3042 1.01
3043 0.01
3044 0.01
3045 1.01
3046 0.01
3047 0.01
3048 0.01
3049 0.01
3050 0.01
3051 0.01
3052 1.01
3053 0.01
3054 0.01
3055 0.01
3056 0.01
3057 0.01
3058 0.01
3059 0.01
3060 0.01
3061 1.01
3062 0.01
3063 0.01
3064 0.01
3065 0.01
3066 1.01
3067 0.01
3068 0.01
3069 0.01
3070 1.01
3071 0.01
3072 0.01
3073 0.01
3074 0.01
3075 0.01
3076 0.01
3077 0.01
3078 0.01
3079 0.01
3080 0.01
3081 0.01
3082 0.01
3083 1.01
3084 0.01
3085 0.01
3086 0.01
3087 0.01
3088 0.01
3089 0.01
3090 0.01
3091 0.01
3092 0.01
3093 0.01
3094 1.01
3095 0.01
3096 0.01
3097 0.01
3098 0.01
3099 1.01
3100 0.01
3101 1.01
3102 1.01
3103 0.01
3104 0.01
3105 0.01
3106 0.01
3107 0.01
3108 1.01
3109 1.01
3110 0.01
3111 0.01
3112 0.01
3113 0.01
3114 0.01
3115 0.01
3116 0.01
3117 0.01
3118 0.01
3119 0.01
3120 0.01
3121 0.01
3122 0.01
3123 0.01
3124 1.01
3125 0.01
3126 0.01
3127 0.01
3128 1.01
3129 0.01
3130 0.01
3131 0.01
3132 0.01
3133 0.01
3134 0.01
3135 1.01
3136 0.01
3137 0.01
3138 0.01
3139 0.01
3140 0.01
3141 0.01
3142 0.01
3143 0.01
3144 0.01
3145 0.01
3146 2.01
3147 0.01
3148 0.01
3149 0.01
3150 0.01
3151 0.01
3152 0.01
3153 0.01
3154 0.01
3155 0.01
3156 0.01
3157 0.01
3158 0.01
3159 0.01
3160 0.01
3161 0.01
3162 0.01
3163 0.01
3164 0.01
3165 0.01
3166 1.01
3167 1.01
3168 1.01
3169 0.01
3170 0.01
3171 0.01
3172 0.01
3173 0.01
3174 0.01
3175 0.01
3176 0.01
3177 0.01
3178 0.01
3179 0.01
3180 0.01
3181 1.01
3182 0.01
3183 0.01
3184 0.01
3185 0.01
3186 0.01
3187 0.01
3188 0.01
3189 0.01
3190 0.01
3191 0.01
3192 0.01
3193 0.01
3194 0.01
3195 0.01
3196 0.01
3197 0.01
3198 0.01
3199 0.01
3200 0.01
3201 0.01
3202 0.01
3203 0.01
3204 1.01
3205 0.01
3206 0.01
3207 0.01
3208 0.01
3209 0.01
3210 0.01
3211 1.01
3212 0.01
3213 0.01
3214 0.01
3215 0.01
3216 0.01
3217 0.01
3218 0.01
3219 1.01
3220 0.01
3221 1.01
3222 0.01
3223 0.01
3224 0.01
3225 0.01
3226 0.01
3227 0.01
3228 0.01
3229 1.01
3230 0.01
3231 0.01
3232 0.01
3233 0.01
3234 0.01
3235 0.01
3236 0.01
3237 0.01
3238 0.01
3239 0.01
3240 1.01
3241 0.01
3242 0.01
3243 0.01
3244 0.01
3245 0.01
3246 0.01
3247 0.01
3248 0.01
3249 1.01
3250 0.01
3251 0.01
3252 0.01
3253 0.01
3254 0.01
3255 0.01
3256 1.01
3257 0.01
3258 0.01
3259 0.01
3260 0.01
3261 0.01
3262 0.01
3263 0.01
3264 0.01
3265 0.01
3266 0.01
3267 0.01
3268 1.01
3269 0.01
3270 0.01
3271 0.01
3272 1.01
3273 0.01
3274 0.01
3275 0.01
3276 0.01
3277 1.01
3278 0.01
3279 0.01
3280 1.01
3281 0.01
3282 1.01
3283 1.01
3284 1.01
3285 0.01
3286 0.01
3287 0.01
3288 0.01
3289 0.01
3290 0.01
3291 1.01
3292 0.01
3293 0.01
3294 0.01
3295 0.01
3296 0.01
3297 0.01
3298 0.01
3299 0.01
3300 0.01
3301 0.01
3302 0.01
3303 0.01
3304 1.01
3305 0.01
3306 0.01
3307 0.01
3308 0.01
3309 0.01
3310 0.01
3311 0.01
3312 0.01
3313 0.01
3314 0.01
3315 0.01
3316 0.01
3317 0.01
3318 0.01
3319 0.01
3320 0.01
3321 0.01
3322 0.01
3323 0.01
3324 0.01
3325 0.01
3326 0.01
3327 0.01
3328 0.01
3329 0.01
3330 0.01
3331 0.01
3332 0.01
3333 0.01
3334 0.01
3335 0.01
3336 0.01
3337 0.01
3338 0.01
3339 0.01
3340 0.01
3341 0.01
3342 0.01
3343 0.01
3344 0.01
3345 0.01
3346 0.01
3347 0.01
3348 0.01
3349 1.01
3350 0.01
3351 0.01
3352 0.01
3353 0.01
3354 0.01
3355 1.01
3356 0.01
3357 0.01
3358 0.01
3359 0.01
3360 0.01
3361 0.01
3362 0.01
3363 0.01
3364 0.01
3365 0.01
3366 0.01
3367 0.01
3368 0.01
3369 0.01
3370 0.01
3371 0.01
3372 0.01
3373 0.01
3374 0.01
3375 0.01
3376 0.01
3377 0.01
3378 1.01
3379 0.01
3380 1.01
3381 0.01
3382 0.01
3383 0.01
3384 0.01
3385 0.01
3386 0.01
3387 0.01
3388 0.01
3389 0.01
3390 0.01
3391 0.01
3392 0.01
3393 0.01
3394 1.01
3395 0.01
3396 0.01
3397 0.01
3398 1.01
3399 0.01
3400 0.01
3401 0.01
3402 0.01
3403 0.01
3404 0.01
3405 0.01
3406 0.01
3407 1.01
3408 0.01
3409 0.01
3410 0.01
3411 0.01
3412 0.01
3413 1.01
3414 0.01
3415 0.01
3416 0.01
3417 1.01
3418 1.01
3419 1.01
3420 1.01
3421 0.01
3422 0.01
3423 0.01
3424 0.01
3425 0.01
3426 0.01
3427 1.01
3428 0.01
3429 0.01
3430 0.01
3431 0.01
3432 0.01
3433 0.01
3434 0.01
3435 1.01
3436 0.01
3437 0.01
3438 0.01
3439 0.01
3440 0.01
3441 0.01
3442 1.01
3443 0.01
3444 0.01
3445 0.01
3446 0.01
3447 0.01
3448 0.01
3449 0.01
3450 0.01
3451 0.01
3452 0.01
3453 0.01
3454 0.01
3455 0.01
3456 0.01
3457 0.01
3458 0.01
3459 0.01
3460 0.01
3461 0.01
3462 0.01
3463 0.01
3464 0.01
3465 0.01
3466 0.01
3467 0.01
3468 0.01
3469 0.01
3470 0.01
3471 0.01
3472 0.01
3473 0.01
3474 0.01
3475 0.01
3476 0.01
3477 0.01
3478 0.01
3479 0.01
3480 0.01
3481 0.01
3482 0.01
3483 0.01
3484 0.01
3485 0.01
3486 0.01
3487 0.01
3488 0.01
3489 0.01
3490 0.01
3491 0.01
3492 0.01
3493 0.01
3494 0.01
3495 0.01
3496 0.01
3497 0.01
3498 0.01
3499 0.01
3500 0.01
3501 0.01
3502 0.01
3503 0.01
3504 0.01
3505 0.01
3506 0.01
3507 0.01
3508 0.01
3509 0.01
3510 0.01
3511 0.01
3512 0.01
3513 0.01
3514 0.01
3515 1.01
3516 0.01
3517 0.01
3518 0.01
3519 0.01
3520 0.01
3521 0.01
3522 0.01
3523 0.01
3524 0.01
3525 0.01
3526 0.01
3527 1.01
3528 0.01
3529 0.01
3530 1.01
3531 0.01
3532 0.01
3533 0.01
3534 0.01
3535 0.01
3536 0.01
3537 0.01
3538 0.01
3539 0.01
3540 0.01
3541 0.01
3542 0.01
3543 0.01
3544 0.01
3545 0.01
3546 1.01
3547 0.01
3548 0.01
3549 0.01
3550 0.01
3551 0.01
3552 1.01
3553 0.01
3554 0.01
3555 0.01
3556 0.01
3557 0.01
3558 0.01
3559 1.01
3560 0.01
3561 0.01
3562 0.01
3563 0.01
3564 0.01
3565 0.01
3566 0.01
3567 0.01
3568 0.01
3569 0.01
3570 0.01
3571 0.01
3572 0.01
3573 0.01
3574 0.01
3575 0.01
3576 0.01
3577 0.01
3578 0.01
3579 0.01
3580 1.01
3581 0.01
3582 0.01
3583 0.01
3584 0.01
3585 0.01
3586 0.01
3587 0.01
3588 0.01
3589 0.01
3590 0.01
3591 0.01
3592 0.01
3593 0.01
3594 1.01
3595 0.01
3596 0.01
3597 0.01
3598 0.01
3599 0.01
3600 0.01
3601 0.01
3602 0.01
3603 0.01
3604 0.01
3605 0.01
3606 0.01
3607 0.01
3608 0.01
3609 0.01
3610 0.01
3611 0.01
3612 0.01
3613 0.01
3614 0.01
3615 0.01
3616 0.01
3617 0.01
3618 0.01
3619 0.01
3620 0.01
3621 1.01
3622 0.01
3623 0.01
3624 0.01
3625 0.01
3626 0.01
3627 1.01
3628 0.01
3629 0.01
3630 1.01
3631 0.01
3632 0.01
3633 0.01
3634 0.01
3635 1.01
3636 0.01
3637 1.01
3638 0.01
3639 1.01
3640 1.01
3641 0.01
3642 0.01
3643 0.01
3644 0.01
3645 1.01
3646 2.01
3647 0.01
3648 1.01
3649 0.01
3650 0.01
3651 0.01
3652 0.01
3653 0.01
3654 0.01
3655 0.01
3656 0.01
3657 0.01
3658 0.01
3659 0.01
3660 1.01
3661 0.01
3662 0.01
3663 0.01
3664 0.01
3665 0.01
3666 0.01
3667 0.01
3668 0.01
3669 0.01
3670 0.01
3671 0.01
3672 0.01
3673 0.01
3674 0.01
3675 0.01
3676 0.01
3677 0.01
3678 1.01
3679 0.01
3680 1.01
3681 0.01
3682 0.01
3683 0.01
3684 0.01
3685 0.01
3686 0.01
3687 0.01
3688 0.01
3689 0.01
3690 0.01
3691 0.01
3692 0.01
3693 0.01
3694 0.01
3695 0.01
3696 0.01
3697 0.01
3698 1.01
3699 0.01
3700 0.01
3701 0.01
3702 0.01
3703 0.01
3704 1.01
3705 0.01
3706 0.01
3707 0.01
3708 0.01
3709 0.01
3710 0.01
3711 0.01
3712 0.01
3713 0.01
3714 0.01
3715 1.01
3716 0.01
3717 0.01
3718 0.01
3719 0.01
3720 0.01
3721 0.01
3722 2.01
3723 0.01
3724 0.01
3725 0.01
3726 0.01
3727 0.01
3728 0.01
3729 0.01
3730 0.01
3731 0.01
3732 0.01
3733 0.01
3734 0.01
3735 1.01
3736 0.01
3737 0.01
3738 1.01
3739 1.01
3740 0.01
3741 0.01
3742 0.01
3743 0.01
3744 1.01
3745 0.01
3746 1.01
3747 0.01
3748 0.01
3749 0.01
3750 0.01
3751 0.01
3752 2.01
3753 0.01
3754 0.01
3755 0.01
3756 0.01
3757 0.01
3758 0.01
3759 0.01
3760 0.01
3761 0.01
3762 0.01
3763 0.01
3764 1.01
3765 0.01
3766 0.01
3767 0.01
3768 0.01
3769 0.01
3770 0.01
3771 0.01
3772 0.01
3773 0.01
3774 0.01
3775 0.01
3776 0.01
3777 0.01
3778 0.01
3779 0.01
3780 0.01
3781 0.01
3782 0.01
3783 0.01
3784 0.01
3785 0.01
3786 0.01
3787 0.01
3788 0.01
3789 0.01
3790 0.01
3791 0.01
3792 0.01
3793 0.01
3794 0.01
3795 0.01
3796 0.01
3797 0.01
3798 0.01
3799 0.01
3800 0.01
3801 0.01
3802 0.01
3803 0.01
3804 0.01
3805 0.01
3806 0.01
3807 0.01
3808 0.01
3809 0.01
3810 0.01
3811 0.01
3812 1.01
3813 0.01
3814 0.01
3815 0.01
3816 0.01
3817 0.01
3818 0.01
3819 0.01
3820 0.01
3821 0.01
3822 0.01
3823 0.01
3824 0.01
3825 2.01
3826 0.01
3827 0.01
3828 0.01
3829 1.01
3830 0.01
3831 0.01
3832 1.01
3833 0.01
3834 0.01
3835 0.01
3836 0.01
3837 0.01
3838 0.01
3839 0.01
3840 0.01
3841 0.01
3842 1.01
3843 0.01
3844 0.01
3845 0.01
3846 0.01
3847 1.01
3848 0.01
3849 0.01
3850 0.01
3851 0.01
3852 0.01
3853 0.01
3854 0.01
3855 0.01
3856 0.01
3857 0.01
3858 1.01
3859 0.01
3860 0.01
3861 1.01
3862 0.01
3863 0.01
3864 0.01
3865 0.01
3866 0.01
3867 0.01
3868 0.01
3869 0.01
3870 0.01
3871 0.01
3872 0.01
3873 0.01
3874 0.01
3875 0.01
3876 0.01
3877 0.01
3878 0.01
3879 0.01
3880 0.01
3881 1.01
3882 0.01
3883 0.01
3884 0.01
3885 0.01
3886 0.01
3887 1.01
3888 0.01
3889 0.01
3890 0.01
3891 1.01
3892 0.01
3893 0.01
3894 0.01
3895 0.01
3896 0.01
3897 1.01
3898 0.01
3899 0.01
3900 0.01
3901 0.01
3902 0.01
3903 0.01
3904 1.01
3905 1.01
3906 0.01
3907 0.01
3908 1.01
3909 0.01
3910 0.01
3911 0.01
3912 0.01
3913 0.01
3914 0.01
3915 0.01
3916 1.01
3917 0.01
3918 0.01
3919 0.01
3920 0.01
3921 0.01
3922 0.01
3923 0.01
3924 0.01
3925 0.01
3926 0.01
3927 0.01
3928 0.01
3929 0.01
3930 0.01
3931 0.01
3932 0.01
3933 0.01
3934 0.01
3935 1.01
3936 0.01
3937 0.01
3938 0.01
3939 0.01
3940 0.01
3941 0.01
3942 0.01
3943 0.01
3944 0.01
3945 0.01
3946 0.01
3947 0.01
3948 1.01
3949 0.01
3950 0.01
3951 0.01
3952 0.01
3953 1.01
3954 0.01
3955 0.01
3956 0.01
3957 0.01
3958 0.01
3959 1.01
3960 0.01
3961 0.01
3962 0.01
3963 0.01
3964 0.01
3965 0.01
3966 0.01
3967 0.01
3968 0.01
3969 0.01
3970 0.01
3971 0.01
3972 0.01
3973 0.01
3974 0.01
3975 0.01
3976 0.01
3977 0.01
3978 0.01
3979 0.01
3980 0.01
3981 0.01
3982 0.01
3983 0.01
3984 0.01
3985 0.01
3986 0.01
3987 0.01
3988 0.01
3989 0.01
3990 0.01
3991 0.01
3992 0.01
3993 0.01
3994 0.01
3995 0.01
3996 0.01
3997 0.01
3998 0.01
3999 0.01
4000 0.01
4001 0.01
4002 3.01
4003 1.01
4004 0.01
4005 0.01
4006 0.01
4007 0.01
4008 0.01
4009 0.01
4010 0.01
4011 1.01
4012 0.01
4013 1.01
4014 1.01
4015 0.01
4016 0.01
4017 0.01
4018 0.01
4019 0.01
4020 0.01
4021 0.01
4022 0.01
4023 0.01
4024 0.01
4025 0.01
4026 0.01
4027 0.01
4028 0.01
4029 0.01
4030 0.01
4031 0.01
4032 0.01
4033 1.01
4034 0.01
4035 1.01
4036 0.01
4037 0.01
4038 0.01
4039 0.01
4040 0.01
4041 0.01
4042 0.01
4043 0.01
4044 0.01
4045 0.01
4046 0.01
4047 0.01
4048 0.01
4049 1.01
4050 0.01
4051 0.01
4052 1.01
4053 0.01
4054 1.01
4055 1.01
4056 0.01
4057 0.01
4058 0.01
4059 0.01
4060 0.01
4061 0.01
4062 0.01
4063 1.01
4064 0.01
4065 1.01
4066 0.01
4067 1.01
4068 0.01
4069 0.01
4070 0.01
4071 0.01
4072 0.01
4073 0.01
4074 0.01
4075 0.01
4076 0.01
4077 0.01
4078 0.01
4079 0.01
4080 0.01
4081 0.01
4082 0.01
4083 0.01
4084 0.01
4085 0.01
4086 2.01
4087 0.01
4088 0.01
4089 1.01
4090 0.01
4091 0.01
4092 0.01
4093 1.01
4094 0.01
4095 0.01
4096 0.01
4097 0.01
4098 1.01
4099 1.01
4100 0.01
4101 0.01
4102 0.01
4103 0.01
4104 0.01
4105 1.01
4106 0.01
4107 0.01
4108 0.01
4109 0.01
4110 0.01
4111 0.01
4112 0.01
4113 0.01
4114 0.01
4115 0.01
4116 0.01
4117 0.01
4118 0.01
4119 0.01
4120 0.01
4121 0.01
4122 0.01
4123 0.01
4124 0.01
4125 0.01
4126 0.01
4127 0.01
4128 0.01
4129 0.01
4130 0.01
4131 0.01
4132 0.01
4133 0.01
4134 0.01
4135 1.01
4136 0.01
4137 1.01
4138 0.01
4139 0.01
4140 0.01
4141 0.01
4142 0.01
4143 0.01
4144 0.01
4145 0.01
4146 0.01
4147 0.01
4148 1.01
4149 0.01
4150 0.01
4151 0.01
4152 1.01
4153 0.01
4154 0.01
4155 0.01
4156 0.01
4157 0.01
4158 0.01
4159 0.01
4160 0.01
4161 0.01
4162 0.01
4163 0.01
4164 0.01
4165 0.01
4166 0.01
4167 1.01
4168 1.01
4169 0.01
4170 0.01
4171 0.01
4172 0.01
4173 1.01
4174 0.01
4175 0.01
4176 0.01
4177 1.01
4178 0.01
4179 0.01
4180 0.01
4181 0.01
4182 0.01
4183 1.01
4184 0.01
4185 0.01
4186 0.01
4187 1.01
4188 0.01
4189 1.01
4190 0.01
4191 0.01
4192 0.01
4193 0.01
4194 0.01
4195 0.01
4196 0.01
4197 0.01
4198 0.01
4199 0.01
4200 0.01
4201 0.01
4202 0.01
4203 0.01
4204 0.01
4205 0.01
4206 0.01
4207 0.01
4208 0.01
4209 0.01
4210 0.01
4211 0.01
4212 0.01
4213 0.01
4214 0.01
4215 0.01
4216 0.01
4217 1.01
4218 0.01
4219 0.01
4220 0.01
4221 0.01
4222 0.01
4223 0.01
4224 0.01
4225 0.01
4226 0.01
4227 0.01
4228 0.01
4229 0.01
4230 0.01
4231 0.01
4232 0.01
4233 0.01
4234 0.01
4235 0.01
4236 0.01
4237 0.01
4238 0.01
4239 0.01
4240 0.01
4241 0.01
4242 0.01
4243 0.01
4244 0.01
4245 0.01
4246 0.01
4247 1.01
4248 0.01
4249 0.01
4250 0.01
4251 0.01
4252 0.01
4253 1.01
4254 0.01
4255 0.01
4256 0.01
4257 0.01
4258 0.01
4259 0.01
4260 0.01
4261 1.01
4262 0.01
4263 0.01
4264 0.01
4265 0.01
4266 0.01
4267 0.01
4268 1.01
4269 0.01
4270 0.01
4271 0.01
4272 0.01
4273 0.01
4274 0.01
4275 0.01
4276 1.01
4277 0.01
4278 0.01
4279 0.01
4280 0.01
4281 0.01
4282 0.01
4283 0.01
4284 0.01
4285 0.01
4286 0.01
4287 0.01
4288 0.01
4289 0.01
4290 0.01
4291 0.01
4292 0.01
4293 0.01
4294 0.01
4295 0.01
4296 0.01
4297 0.01
4298 0.01
4299 1.01
4300 0.01
4301 1.01
4302 0.01
4303 0.01
4304 0.01
4305 1.01
4306 1.01
4307 0.01
4308 0.01
4309 0.01
4310 0.01
4311 0.01
4312 0.01
4313 0.01
4314 0.01
4315 0.01
4316 0.01
4317 0.01
4318 1.01
4319 0.01
4320 0.01
4321 0.01
4322 0.01
4323 0.01
4324 0.01
4325 1.01
4326 0.01
4327 0.01
4328 0.01
4329 0.01
4330 0.01
4331 0.01
4332 0.01
4333 0.01
4334 1.01
4335 0.01
4336 0.01
4337 0.01
4338 0.01
4339 0.01
4340 0.01
4341 0.01
4342 0.01
4343 0.01
4344 0.01
4345 0.01
4346 0.01
4347 1.01
4348 0.01
4349 1.01
4350 1.01
4351 0.01
4352 0.01
4353 0.01
4354 0.01
4355 0.01
4356 1.01
4357 0.01
4358 0.01
4359 0.01
4360 0.01
4361 0.01
4362 0.01
4363 0.01
4364 0.01
4365 0.01
4366 0.01
4367 0.01
4368 0.01
4369 0.01
4370 0.01
4371 0.01
4372 0.01
4373 0.01
4374 1.01
4375 0.01
4376 0.01
4377 0.01
4378 0.01
4379 0.01
4380 0.01
4381 0.01
4382 0.01
4383 0.01
4384 0.01
4385 0.01
4386 0.01
4387 0.01
4388 0.01
4389 0.01
4390 0.01
4391 0.01
4392 1.01
4393 0.01
4394 0.01
4395 0.01
4396 0.01
4397 0.01
4398 0.01
4399 0.01
4400 0.01
4401 0.01
4402 0.01
4403 0.01
4404 0.01
4405 0.01
4406 0.01
4407 0.01
4408 0.01
4409 0.01
4410 1.01
4411 1.01
4412 0.01
4413 0.01
4414 0.01
4415 0.01
4416 0.01
4417 0.01
4418 0.01
4419 0.01
4420 0.01
4421 0.01
4422 0.01
4423 0.01
4424 0.01
4425 1.01
4426 0.01
4427 2.01
4428 0.01
4429 0.01
4430 0.01
4431 0.01
4432 1.01
4433 0.01
4434 0.01
4435 0.01
4436 1.01
4437 0.01
4438 0.01
4439 0.01
4440 0.01
4441 0.01
4442 0.01
4443 0.01
4444 0.01
4445 0.01
4446 0.01
4447 0.01
4448 0.01
4449 0.01
4450 0.01
4451 0.01
4452 0.01
4453 0.01
4454 0.01
4455 0.01
4456 0.01
4457 0.01
4458 0.01
4459 0.01
4460 0.01
4461 1.01
4462 0.01
4463 0.01
4464 0.01
4465 0.01
4466 0.01
4467 0.01
4468 1.01
4469 0.01
4470 0.01
4471 0.01
4472 0.01
4473 0.01
4474 0.01
4475 0.01
4476 0.01
4477 0.01
4478 0.01
4479 0.01
4480 0.01
4481 0.01
4482 0.01
4483 0.01
4484 0.01
4485 0.01
4486 0.01
4487 0.01
4488 0.01
4489 0.01
4490 1.01
4491 0.01
4492 0.01
4493 0.01
4494 0.01
4495 0.01
4496 0.01
4497 0.01
4498 0.01
4499 0.01
4500 0.01
4501 0.01
4502 0.01
4503 1.01
4504 0.01
4505 0.01
4506 0.01
4507 0.01
4508 0.01
4509 0.01
4510 0.01
4511 0.01
4512 1.01
4513 0.01
4514 0.01
4515 0.01
4516 0.01
4517 0.01
4518 0.01
4519 0.01
4520 0.01
4521 0.01
4522 0.01
4523 0.01
4524 0.01
4525 0.01
4526 0.01
4527 0.01
4528 0.01
4529 0.01
4530 0.01
4531 1.01
4532 0.01
4533 0.01
4534 0.01
4535 0.01
4536 0.01
4537 1.01
4538 0.01
4539 0.01
4540 0.01
4541 0.01
4542 0.01
4543 0.01
4544 0.01
4545 0.01
4546 1.01
4547 1.01
4548 0.01
4549 0.01
4550 0.01
4551 0.01
4552 0.01
4553 0.01
4554 0.01
4555 0.01
4556 0.01
4557 0.01
4558 0.01
4559 0.01
4560 0.01
4561 0.01
4562 0.01
4563 0.01
4564 0.01
4565 0.01
4566 0.01
4567 0.01
4568 0.01
4569 0.01
4570 0.01
4571 0.01
4572 0.01
4573 1.01
4574 0.01
4575 0.01
4576 0.01
4577 0.01
4578 0.01
4579 0.01
4580 1.01
4581 0.01
4582 0.01
4583 0.01
4584 0.01
4585 0.01
4586 1.01
4587 1.01
4588 0.01
4589 0.01
4590 0.01
4591 0.01
4592 0.01
4593 1.01
4594 0.01
4595 0.01
4596 0.01
4597 0.01
4598 0.01
4599 0.01
4600 0.01
4601 1.01
4602 0.01
4603 1.01
4604 0.01
4605 0.01
4606 0.01
4607 0.01
4608 0.01
4609 0.01
4610 0.01
4611 0.01
4612 0.01
4613 0.01
4614 0.01
4615 0.01
4616 0.01
4617 0.01
4618 1.01
4619 0.01
4620 0.01
4621 0.01
4622 0.01
4623 1.01
4624 0.01
4625 0.01
4626 0.01
4627 0.01
4628 1.01
4629 0.01
4630 0.01
4631 0.01
4632 0.01
4633 0.01
4634 0.01
4635 0.01
4636 0.01
4637 0.01
4638 1.01
4639 1.01
4640 0.01
4641 0.01
4642 0.01
4643 1.01
4644 0.01
4645 0.01
4646 0.01
4647 0.01
4648 0.01
4649 0.01
4650 0.01
4651 0.01
4652 0.01
4653 0.01
4654 1.01
4655 0.01
4656 0.01
4657 0.01
4658 0.01
4659 0.01
4660 0.01
4661 0.01
4662 0.01
4663 1.01
4664 0.01
4665 0.01
4666 0.01
4667 0.01
4668 1.01
4669 0.01
4670 0.01
4671 0.01
4672 0.01
4673 0.01
4674 0.01
4675 0.01
4676 0.01
4677 0.01
4678 0.01
4679 0.01
4680 0.01
4681 0.01
4682 0.01
4683 0.01
4684 0.01
4685 0.01
4686 0.01
4687 0.01
4688 0.01
4689 0.01
4690 0.01
4691 0.01
4692 0.01
4693 1.01
4694 0.01
4695 0.01
4696 0.01
4697 1.01
4698 0.01
4699 0.01
4700 0.01
4701 0.01
4702 1.01
4703 1.01
4704 0.01
4705 1.01
4706 0.01
4707 0.01
4708 0.01
4709 0.01
4710 0.01
4711 0.01
4712 1.01
4713 0.01
4714 0.01
4715 0.01
4716 0.01
4717 0.01
4718 0.01
4719 0.01
4720 0.01
4721 0.01
4722 0.01
4723 1.01
4724 0.01
4725 1.01
4726 0.01
4727 0.01
4728 0.01
4729 0.01
4730 1.01
4731 0.01
4732 0.01
4733 0.01
4734 0.01
4735 0.01
4736 0.01
4737 0.01
4738 0.01
4739 1.01
4740 0.01
4741 0.01
4742 1.01
4743 0.01
4744 0.01
4745 0.01
4746 0.01
4747 0.01
4748 1.01
4749 0.01
4750 0.01
4751 0.01
4752 0.01
4753 0.01
4754 0.01
4755 0.01
4756 0.01
4757 0.01
4758 0.01
4759 0.01
4760 0.01
4761 0.01
4762 0.01
4763 0.01
4764 0.01
4765 0.01
4766 0.01
4767 0.01
4768 1.01
4769 2.01
4770 0.01
4771 0.01
4772 0.01
4773 0.01
4774 0.01
4775 0.01
4776 0.01
4777 0.01
4778 0.01
4779 0.01
4780 0.01
4781 1.01
4782 0.01
4783 0.01
4784 0.01
4785 0.01
4786 0.01
4787 0.01
4788 0.01
4789 0.01
4790 0.01
4791 1.01
4792 0.01
4793 0.01
4794 0.01
4795 0.01
4796 0.01
4797 0.01
4798 0.01
4799 0.01
4800 0.01
4801 0.01
4802 1.01
4803 0.01
4804 0.01
4805 0.01
4806 0.01
4807 0.01
4808 0.01
4809 0.01
4810 0.01
4811 0.01
4812 0.01
4813 0.01
4814 0.01
4815 0.01
4816 0.01
4817 0.01
4818 0.01
4819 1.01
4820 2.01
4821 0.01
4822 0.01
4823 0.01
4824 0.01
4825 0.01
4826 0.01
4827 0.01
4828 0.01
4829 1.01
4830 0.01
4831 0.01
4832 0.01
4833 0.01
4834 0.01
4835 0.01
4836 0.01
4837 0.01
4838 0.01
4839 0.01
4840 0.01
4841 0.01
4842 0.01
4843 0.01
4844 0.01
4845 0.01
4846 0.01
4847 0.01
4848 1.01
4849 0.01
4850 0.01
4851 0.01
4852 0.01
4853 0.01
4854 0.01
4855 0.01
4856 0.01
4857 0.01
4858 1.01
4859 0.01
4860 1.01
4861 0.01
4862 0.01
4863 0.01
4864 0.01
4865 0.01
4866 0.01
4867 0.01
4868 1.01
4869 0.01
4870 0.01
4871 0.01
4872 0.01
4873 0.01
4874 0.01
4875 0.01
4876 0.01
4877 0.01
4878 0.01
4879 0.01
4880 1.01
4881 0.01
4882 2.01
4883 0.01
4884 0.01
4885 0.01
4886 0.01
4887 0.01
4888 0.01
4889 0.01
4890 0.01
4891 1.01
4892 0.01
4893 1.01
4894 0.01
4895 1.01
4896 0.01
4897 0.01
4898 0.01
4899 0.01
4900 0.01
4901 0.01
4902 0.01
4903 1.01
4904 0.01
4905 0.01
4906 0.01
4907 0.01
4908 0.01
4909 0.01
4910 0.01
4911 0.01
4912 1.01
4913 0.01
4914 0.01
4915 0.01
4916 0.01
4917 0.01
4918 0.01
4919 0.01
4920 0.01
4921 0.01
4922 0.01
4923 0.01
4924 0.01
4925 0.01
4926 0.01
4927 1.01
4928 0.01
4929 0.01
4930 0.01
4931 0.01
4932 0.01
4933 0.01
4934 0.01
4935 0.01
4936 0.01
4937 0.01
4938 0.01
4939 0.01
4940 0.01
4941 1.01
4942 0.01
4943 0.01
4944 0.01
4945 0.01
4946 0.01
4947 0.01
4948 0.01
4949 0.01
4950 0.01
4951 0.01
4952 0.01
4953 0.01
4954 0.01
4955 0.01
4956 0.01
4957 0.01
4958 0.01
4959 0.01
4960 0.01
4961 1.01
4962 0.01
4963 0.01
4964 0.01
4965 0.01
4966 0.01
4967 0.01
4968 1.01
4969 0.01
4970 0.01
4971 0.01
4972 0.01
4973 0.01
4974 0.01
4975 0.01
4976 0.01
4977 0.01
4978 0.01
4979 0.01
4980 0.01
4981 0.01
4982 0.01
4983 0.01
4984 0.01
4985 0.01
4986 0.01
4987 0.01
4988 0.01
4989 0.01
4990 0.01
4991 0.01
4992 0.01
4993 0.01
4994 0.01
4995 0.01
4996 0.01
4997 0.01
4998 0.01
4999 0.01
5000 0.01
5001 0.01
5002 0.01
5003 0.01
5004 0.01
5005 1.01
5006 0.01
5007 0.01
5008 0.01
5009 1.01
5010 1.01
5011 0.01
5012 0.01
5013 0.01
5014 0.01
5015 0.01
5016 0.01
5017 0.01
5018 0.01
5019 0.01
5020 0.01
5021 0.01
5022 1.01
5023 0.01
5024 0.01
5025 0.01
5026 0.01
5027 0.01
5028 0.01
5029 0.01
5030 0.01
5031 0.01
5032 0.01
5033 0.01
5034 1.01
5035 0.01
5036 0.01
5037 0.01
5038 1.01
5039 0.01
5040 0.01
5041 0.01
5042 0.01
5043 0.01
5044 0.01
5045 0.01
5046 0.01
5047 1.01
5048 0.01
5049 0.01
5050 0.01
5051 0.01
5052 0.01
5053 0.01
5054 0.01
5055 0.01
5056 1.01
5057 0.01
5058 0.01
5059 1.01
5060 0.01
5061 0.01
5062 0.01
5063 0.01
5064 0.01
5065 0.01
5066 0.01
5067 0.01
5068 0.01
5069 0.01
5070 1.01
5071 0.01
5072 0.01
5073 1.01
5074 0.01
5075 0.01
5076 0.01
5077 0.01
5078 0.01
5079 1.01
5080 0.01
5081 0.01
5082 0.01
5083 0.01
5084 0.01
5085 0.01
5086 0.01
5087 0.01
5088 0.01
5089 0.01
5090 0.01
5091 1.01
5092 1.01
5093 0.01
5094 0.01
5095 1.01
5096 0.01
5097 0.01
5098 0.01
5099 0.01
5100 0.01
5101 0.01
5102 0.01
5103 0.01
5104 0.01
5105 0.01
5106 0.01
5107 0.01
5108 0.01
5109 0.01
5110 0.01
5111 0.01
5112 0.01
5113 0.01
5114 0.01
5115 0.01
5116 0.01
5117 0.01
5118 0.01
5119 0.01
5120 0.01
5121 1.01
5122 0.01
5123 0.01
5124 0.01
5125 0.01
5126 0.01
5127 0.01
5128 0.01
5129 0.01
5130 0.01
5131 1.01
5132 0.01
5133 1.01
5134 0.01
5135 0.01
5136 0.01
5137 0.01
5138 0.01
5139 0.01
5140 0.01
5141 0.01
5142 0.01
5143 0.01
5144 1.01
5145 0.01
5146 0.01
5147 0.01
5148 0.01
5149 1.01
5150 0.01
5151 0.01
5152 0.01
5153 0.01
5154 0.01
5155 0.01
5156 0.01
5157 0.01
5158 0.01
5159 1.01
5160 0.01
5161 0.01
5162 0.01
5163 1.01
5164 0.01
5165 0.01
5166 0.01
5167 0.01
5168 0.01
5169 0.01
5170 0.01
5171 0.01
5172 0.01
5173 0.01
5174 1.01
5175 0.01
5176 0.01
5177 0.01
5178 0.01
5179 0.01
5180 0.01
5181 0.01
5182 0.01
5183 0.01
5184 0.01
5185 0.01
5186 0.01
5187 0.01
5188 0.01
5189 0.01
5190 0.01
5191 0.01
5192 0.01
5193 0.01
5194 0.01
5195 0.01
5196 1.01
5197 0.01
5198 0.01
5199 0.01
5200 0.01
5201 0.01
5202 1.01
5203 0.01
5204 0.01
5205 0.01
5206 0.01
5207 0.01
5208 0.01
5209 0.01
5210 0.01
5211 1.01
5212 0.01
5213 0.01
5214 0.01
5215 0.01
5216 0.01
5217 0.01
5218 0.01
5219 0.01
5220 0.01
5221 0.01
5222 0.01
5223 0.01
5224 0.01
5225 0.01
5226 0.01
5227 0.01
5228 0.01
5229 0.01
5230 0.01
5231 0.01
5232 0.01
5233 0.01
5234 0.01
5235 0.01
5236 0.01
5237 0.01
5238 1.01
5239 1.01
5240 0.01
5241 0.01
5242 0.01
5243 1.01
5244 0.01
5245 0.01
5246 0.01
5247 1.01
5248 0.01
5249 0.01
5250 0.01
5251 1.01
5252 0.01
5253 0.01
5254 0.01
5255 0.01
5256 0.01
5257 0.01
5258 0.01
5259 0.01
5260 0.01
5261 0.01
5262 1.01
5263 0.01
5264 0.01
5265 1.01
5266 1.01
5267 0.01
5268 0.01
5269 0.01
5270 1.01
5271 0.01
5272 0.01
5273 0.01
5274 0.01
5275 0.01
5276 0.01
5277 0.01
5278 0.01
5279 0.01
5280 0.01
5281 0.01
5282 0.01
5283 0.01
5284 0.01
5285 0.01
5286 0.01
5287 0.01
5288 0.01
5289 0.01
5290 0.01
5291 0.01
5292 0.01
5293 0.01
5294 0.01
5295 0.01
5296 0.01
5297 0.01
5298 1.01
5299 0.01
5300 0.01
5301 0.01
5302 0.01
5303 0.01
5304 0.01
5305 1.01
5306 0.01
5307 0.01
5308 0.01
5309 0.01
5310 0.01
5311 0.01
5312 0.01
5313 0.01
5314 0.01
5315 0.01
5316 0.01
5317 0.01
5318 0.01
5319 1.01
5320 0.01
5321 0.01
5322 1.01
5323 0.01
5324 0.01
5325 0.01
5326 1.01
5327 0.01
5328 0.01
5329 0.01
5330 0.01
5331 0.01
5332 0.01
5333 0.01
5334 0.01
5335 1.01
5336 0.01
5337 0.01
5338 0.01
5339 1.01
5340 0.01
5341 0.01
5342 0.01
5343 0.01
5344 0.01
5345 0.01
5346 1.01
5347 0.01
5348 0.01
5349 0.01
5350 1.01
5351 0.01
5352 0.01
5353 0.01
5354 1.01
5355 0.01
5356 0.01
5357 0.01
5358 1.01
5359 2.01
5360 0.01
5361 0.01
5362 0.01
5363 0.01
5364 0.01
5365 0.01
5366 0.01
5367 1.01
5368 0.01
5369 0.01
5370 0.01
5371 0.01
5372 0.01
5373 0.01
5374 0.01
5375 0.01
5376 0.01
5377 0.01
5378 0.01
5379 0.01
5380 0.01
5381 0.01
5382 1.01
5383 0.01
5384 0.01
5385 0.01
5386 0.01
5387 0.01
5388 0.01
5389 0.01
5390 0.01
5391 0.01
5392 0.01
5393 0.01
5394 0.01
5395 0.01
5396 0.01
5397 0.01
5398 0.01
5399 0.01
5400 0.01
5401 0.01
5402 0.01
5403 0.01
5404 1.01
5405 0.01
5406 1.01
5407 0.01
5408 0.01
5409 0.01
5410 0.01
5411 0.01
5412 0.01
5413 0.01
5414 0.01
5415 0.01
5416 0.01
5417 2.01
5418 1.01
5419 0.01
5420 0.01
5421 0.01
5422 0.01
5423 0.01
5424 0.01
5425 0.01
5426 0.01
5427 0.01
5428 0.01
5429 0.01
5430 0.01
5431 1.01
5432 0.01
5433 0.01
5434 0.01
5435 0.01
5436 0.01
5437 0.01
5438 0.01
5439 0.01
5440 0.01
5441 0.01
5442 0.01
5443 0.01
5444 0.01
5445 1.01
5446 0.01
5447 1.01
5448 0.01
5449 0.01
5450 0.01
5451 0.01
5452 0.01
5453 0.01
5454 0.01
5455 0.01
5456 0.01
5457 1.01
5458 1.01
5459 0.01
5460 0.01
5461 1.01
5462 0.01
5463 0.01
5464 0.01
5465 0.01
5466 0.01
5467 0.01
5468 0.01
5469 0.01
5470 0.01
5471 1.01
5472 0.01
5473 2.01
5474 0.01
5475 0.01
5476 0.01
5477 1.01
5478 0.01
5479 1.01
5480 0.01
5481 1.01
5482 0.01
5483 0.01
5484 0.01
5485 1.01
5486 0.01
5487 0.01
5488 1.01
5489 0.01
5490 0.01
5491 0.01
5492 0.01
5493 0.01
5494 0.01
5495 0.01
5496 1.01
5497 0.01
5498 0.01
5499 0.01
5500 1.01
5501 0.01
5502 0.01
5503 0.01
5504 0.01
5505 0.01
5506 1.01
5507 0.01
5508 0.01
5509 0.01
5510 0.01
5511 0.01
5512 0.01
5513 0.01
5514 0.01
5515 1.01
5516 0.01
5517 0.01
5518 0.01
5519 0.01
5520 0.01
5521 0.01
5522 0.01
5523 0.01
5524 0.01
5525 0.01
5526 1.01
5527 1.01
5528 0.01
5529 0.01
5530 0.01
5531 0.01
5532 0.01
5533 0.01
5534 0.01
5535 0.01
5536 2.01
5537 0.01
5538 0.01
5539 1.01
5540 0.01
5541 0.01
5542 0.01
5543 0.01
5544 0.01
5545 0.01
5546 0.01
5547 0.01
5548 0.01
5549 0.01
5550 0.01
5551 1.01
5552 0.01
5553 0.01
5554 0.01
5555 0.01
5556 0.01
5557 0.01
5558 0.01
5559 1.01
5560 1.01
5561 0.01
5562 0.01
5563 0.01
5564 0.01
5565 0.01
5566 0.01
5567 0.01
5568 0.01
5569 0.01
5570 0.01
5571 1.01
5572 0.01
5573 0.01
5574 0.01
5575 0.01
5576 0.01
5577 0.01
5578 0.01
5579 0.01
5580 0.01
5581 0.01
5582 1.01
5583 0.01
5584 0.01
5585 0.01
5586 0.01
5587 0.01
5588 0.01
5589 0.01
5590 0.01
5591 0.01
5592 0.01
5593 1.01
5594 0.01
5595 0.01
5596 0.01
5597 0.01
5598 0.01
5599 0.01
5600 0.01
5601 0.01
5602 0.01
5603 0.01
5604 1.01
5605 0.01
5606 1.01
5607 0.01
5608 0.01
5609 0.01
5610 0.01
5611 0.01
5612 0.01
5613 0.01
5614 0.01
5615 0.01
5616 0.01
5617 0.01
5618 0.01
5619 0.01
5620 0.01
5621 0.01
5622 0.01
5623 0.01
5624 1.01
5625 2.01
5626 0.01
5627 0.01
5628 0.01
5629 0.01
5630 0.01
5631 1.01
5632 0.01
5633 0.01
5634 0.01
5635 0.01
5636 0.01
5637 0.01
5638 0.01
5639 0.01
5640 1.01
5641 0.01
5642 0.01
5643 0.01
5644 1.01
5645 1.01
5646 1.01
5647 0.01
5648 0.01
5649 0.01
5650 0.01
5651 0.01
5652 0.01
5653 0.01
5654 0.01
5655 0.01
5656 0.01
5657 0.01
5658 0.01
5659 0.01
5660 0.01
5661 0.01
5662 0.01
5663 0.01
5664 0.01
5665 1.01
5666 0.01
5667 0.01
5668 0.01
5669 1.01
5670 0.01
5671 0.01
5672 0.01
5673 0.01
5674 0.01
5675 1.01
5676 0.01
5677 1.01
5678 0.01
5679 0.01
5680 0.01
5681 0.01
5682 0.01
5683 0.01
5684 0.01
5685 0.01
5686 0.01
5687 0.01
5688 0.01
5689 0.01
5690 0.01
5691 0.01
5692 0.01
5693 0.01
5694 0.01
5695 0.01
5696 0.01
5697 0.01
5698 0.01
5699 0.01
5700 0.01
5701 0.01
5702 0.01
5703 0.01
5704 0.01
5705 0.01
5706 0.01
5707 0.01
5708 0.01
5709 0.01
5710 0.01
5711 0.01
5712 0.01
5713 1.01
5714 1.01
5715 0.01
5716 0.01
5717 0.01
5718 1.01
5719 0.01
5720 0.01
5721 0.01
5722 0.01
5723 0.01
5724 0.01
5725 0.01
5726 0.01
5727 0.01
5728 0.01
5729 1.01
5730 0.01
5731 0.01
5732 0.01
5733 0.01
5734 0.01
5735 0.01
5736 0.01
5737 0.01
5738 0.01
5739 0.01
5740 0.01
5741 1.01
5742 0.01
5743 0.01
5744 0.01
5745 0.01
5746 0.01
5747 0.01
5748 0.01
5749 0.01
5750 0.01
5751 0.01
5752 0.01
5753 0.01
5754 0.01
5755 0.01
5756 0.01
5757 0.01
5758 0.01
5759 0.01
5760 0.01
5761 0.01
5762 0.01
5763 0.01
5764 0.01
5765 0.01
5766 0.01
5767 1.01
5768 0.01
5769 1.01
5770 0.01
5771 0.01
5772 0.01
5773 0.01
5774 0.01
5775 0.01
5776 0.01
5777 0.01
5778 2.01
5779 0.01
5780 0.01
5781 0.01
5782 0.01
5783 0.01
5784 0.01
5785 0.01
5786 0.01
5787 1.01
5788 0.01
5789 0.01
5790 0.01
5791 0.01
5792 0.01
5793 0.01
5794 0.01
5795 1.01
5796 0.01
5797 0.01
5798 0.01
5799 0.01
5800 0.01
5801 0.01
5802 0.01
5803 0.01
5804 0.01
5805 0.01
5806 0.01
5807 0.01
5808 0.01
5809 0.01
5810 0.01
5811 0.01
5812 0.01
5813 0.01
5814 0.01
5815 0.01
5816 0.01
5817 0.01
5818 0.01
5819 0.01
5820 0.01
5821 0.01
5822 0.01
5823 0.01
5824 0.01
5825 1.01
5826 0.01
5827 0.01
5828 0.01
5829 0.01
5830 0.01
5831 1.01
5832 1.01
5833 1.01
5834 0.01
5835 0.01
5836 0.01
5837 0.01
5838 1.01
5839 0.01
5840 0.01
5841 0.01
5842 0.01
5843 0.01
5844 0.01
5845 0.01
5846 0.01
5847 0.01
5848 0.01
5849 0.01
5850 0.01
5851 0.01
5852 0.01
5853 0.01
5854 0.01
5855 0.01
5856 0.01
5857 0.01
5858 0.01
5859 0.01
5860 0.01
5861 0.01
5862 0.01
5863 0.01
5864 0.01
5865 0.01
5866 0.01
5867 0.01
5868 0.01
5869 0.01
5870 0.01
5871 0.01
5872 0.01
5873 0.01
5874 0.01
5875 0.01
5876 0.01
5877 1.01
5878 0.01
5879 0.01
5880 0.01
5881 0.01
5882 0.01
5883 1.01
5884 1.01
5885 0.01
5886 1.01
5887 1.01
5888 0.01
5889 0.01
5890 1.01
5891 1.01
5892 1.01
5893 0.01
5894 1.01
5895 1.01
5896 0.01
5897 0.01
5898 0.01
5899 1.01
5900 0.01
5901 1.01
5902 0.01
5903 0.01
5904 0.01
5905 0.01
5906 1.01
5907 0.01
5908 0.01
5909 0.01
5910 0.01
5911 0.01
5912 0.01
5913 0.01
5914 0.01
5915 0.01
5916 2.01
5917 0.01
5918 1.01
5919 0.01
5920 0.01
5921 0.01
5922 0.01
5923 0.01
5924 0.01
5925 0.01
5926 0.01
5927 0.01
5928 0.01
5929 0.01
5930 0.01
5931 0.01
5932 0.01
5933 0.01
5934 0.01
5935 1.01
5936 0.01
5937 0.01
5938 0.01
5939 0.01
5940 0.01
5941 0.01
5942 0.01
5943 0.01
5944 0.01
5945 0.01
5946 0.01
5947 0.01
5948 0.01
5949 0.01
5950 0.01
5951 0.01
5952 0.01
5953 0.01
5954 2.01
5955 0.01
5956 0.01
5957 1.01
5958 0.01
5959 0.01
5960 0.01
5961 1.01
5962 0.01
5963 0.01
5964 0.01
5965 0.01
5966 1.01
5967 0.01
5968 0.01
5969 0.01
5970 0.01
5971 1.01
5972 0.01
5973 0.01
5974 0.01
5975 0.01
5976 0.01
5977 0.01
5978 0.01
5979 0.01
5980 0.01
5981 0.01
5982 0.01
5983 0.01
5984 0.01
5985 0.01
5986 0.01
5987 0.01
5988 1.01
5989 0.01
5990 0.01
5991 0.01
5992 1.01
5993 1.01
5994 0.01
5995 0.01
5996 0.01
5997 0.01
5998 0.01
5999 0.01
6000 0.01
6001 0.01
6002 0.01
6003 0.01
6004 0.01
6005 0.01
6006 0.01
6007 0.01
6008 1.01
6009 1.01
6010 0.01
6011 0.01
6012 0.01
6013 0.01
6014 0.01
6015 0.01
6016 0.01
6017 0.01
6018 0.01
6019 0.01
6020 0.01
6021 0.01
6022 0.01
6023 0.01
6024 0.01
6025 0.01
6026 0.01
6027 0.01
6028 1.01
6029 0.01
6030 0.01
6031 0.01
6032 0.01
6033 0.01
6034 0.01
6035 0.01
6036 0.01
6037 0.01
6038 0.01
6039 0.01
6040 0.01
6041 0.01
6042 0.01
6043 0.01
6044 0.01
6045 1.01
6046 0.01
6047 0.01
6048 0.01
6049 1.01
6050 0.01
6051 0.01
6052 0.01
6053 0.01
6054 0.01
6055 0.01
6056 0.01
6057 0.01
6058 0.01
6059 0.01
6060 0.01
6061 0.01
6062 0.01
6063 0.01
6064 0.01
6065 0.01
6066 0.01
6067 0.01
6068 0.01
6069 0.01
6070 0.01
6071 0.01
6072 0.01
6073 0.01
6074 0.01
6075 0.01
6076 0.01
6077 0.01
6078 0.01
6079 0.01
6080 0.01
6081 0.01
6082 0.01
6083 0.01
6084 0.01
6085 0.01
6086 0.01
6087 0.01
6088 1.01
6089 0.01
6090 1.01
6091 0.01
6092 0.01
6093 0.01
6094 0.01
6095 0.01
6096 0.01
6097 0.01
6098 1.01
6099 0.01
6100 0.01
6101 0.01
6102 0.01
6103 0.01
6104 0.01
6105 0.01
6106 0.01
6107 0.01
6108 0.01
6109 0.01
6110 0.01
6111 0.01
6112 0.01
6113 0.01
6114 0.01
6115 0.01
6116 0.01
6117 1.01
6118 0.01
6119 0.01
6120 0.01
6121 0.01
6122 0.01
6123 0.01
6124 0.01
6125 0.01
6126 0.01
6127 0.01
6128 0.01
6129 0.01
6130 0.01
6131 0.01
6132 0.01
6133 0.01
6134 0.01
6135 0.01
6136 0.01
6137 1.01
6138 0.01
6139 0.01
6140 0.01
6141 0.01
6142 0.01
6143 0.01
6144 0.01
6145 0.01
6146 0.01
6147 0.01
6148 0.01
6149 0.01
6150 0.01
6151 0.01
6152 0.01
6153 1.01
6154 0.01
6155 0.01
6156 0.01
6157 1.01
6158 1.01
6159 0.01
6160 0.01
6161 0.01
6162 0.01
6163 0.01
6164 0.01
6165 0.01
6166 0.01
6167 0.01
6168 0.01
6169 0.01
6170 0.01
6171 0.01
6172 0.01
6173 0.01
6174 0.01
6175 0.01
6176 0.01
6177 0.01
6178 0.01
6179 0.01
6180 0.01
6181 0.01
6182 0.01
6183 0.01
6184 0.01
6185 0.01
6186 0.01
6187 0.01
6188 0.01
6189 0.01
6190 0.01
6191 0.01
6192 0.01
6193 0.01
6194 0.01
6195 0.01
6196 0.01
6197 0.01
6198 0.01
6199 0.01
6200 0.01
6201 0.01
6202 0.01
6203 0.01
6204 0.01
6205 1.01
6206 0.01
6207 0.01
6208 0.01
6209 0.01
6210 0.01
6211 0.01
6212 0.01
6213 0.01
6214 0.01
6215 0.01
6216 0.01
6217 0.01
6218 0.01
6219 0.01
6220 1.01
6221 0.01
6222 0.01
6223 0.01
6224 0.01
6225 0.01
6226 0.01
6227 0.01
6228 0.01
6229 0.01
6230 0.01
6231 0.01
6232 0.01
6233 0.01
6234 0.01
6235 0.01
6236 0.01
6237 0.01
6238 0.01
6239 0.01
6240 0.01
6241 0.01
6242 0.01
6243 0.01
6244 0.01
6245 0.01
6246 0.01
6247 0.01
6248 0.01
6249 0.01
6250 0.01
6251 0.01
6252 1.01
6253 0.01
6254 0.01
6255 0.01
6256 2.01
6257 0.01
6258 0.01
6259 1.01
6260 0.01
6261 1.01
6262 1.01
6263 0.01
6264 1.01
6265 0.01
6266 0.01
6267 1.01
6268 0.01
6269 0.01
6270 1.01
6271 0.01
6272 1.01
6273 0.01
6274 1.01
6275 0.01
6276 0.01
6277 0.01
6278 0.01
6279 0.01
6280 0.01
6281 0.01
6282 0.01
6283 0.01
6284 0.01
6285 0.01
6286 0.01
6287 1.01
6288 0.01
6289 0.01
6290 0.01
6291 1.01
6292 0.01
6293 0.01
6294 0.01
6295 0.01
6296 0.01
6297 0.01
6298 0.01
6299 1.01
6300 0.01
6301 0.01
6302 0.01
6303 0.01
6304 1.01
6305 0.01
6306 0.01
6307 0.01
6308 0.01
6309 0.01
6310 1.01
6311 0.01
6312 0.01
6313 0.01
6314 0.01
6315 0.01
6316 0.01
6317 0.01
6318 0.01
6319 0.01
6320 0.01
6321 0.01
6322 0.01
6323 2.01
6324 0.01
6325 0.01
6326 0.01
6327 0.01
6328 0.01
6329 0.01
6330 0.01
6331 0.01
6332 0.01
6333 1.01
6334 1.01
6335 0.01
6336 0.01
6337 0.01
6338 0.01
6339 0.01
6340 0.01
6341 0.01
6342 0.01
6343 0.01
6344 0.01
6345 0.01
6346 1.01
6347 0.01
6348 0.01
6349 0.01
6350 0.01
6351 0.01
6352 0.01
6353 1.01
6354 0.01
6355 0.01
6356 0.01
6357 0.01
6358 0.01
6359 0.01
6360 0.01
6361 0.01
6362 0.01
6363 0.01
6364 0.01
6365 0.01
6366 1.01
6367 0.01
6368 1.01
6369 0.01
6370 0.01
6371 1.01
6372 0.01
6373 1.01
6374 0.01
6375 0.01
6376 0.01
6377 0.01
6378 0.01
6379 0.01
6380 0.01
6381 0.01
6382 0.01
6383 1.01
6384 1.01
6385 0.01
6386 0.01
6387 0.01
6388 0.01
6389 0.01
6390 0.01
6391 0.01
6392 0.01
6393 1.01
6394 0.01
6395 0.01
6396 1.01
6397 0.01
6398 0.01
6399 0.01
6400 0.01
6401 0.01
6402 0.01
6403 0.01
6404 0.01
6405 0.01
6406 0.01
6407 0.01
6408 0.01
6409 0.01
6410 0.01
6411 1.01
6412 0.01
6413 0.01
6414 0.01
6415 0.01
6416 0.01
6417 0.01
6418 0.01
6419 0.01
6420 1.01
6421 0.01
6422 0.01
6423 0.01
6424 0.01
6425 1.01
6426 0.01
6427 0.01
6428 1.01
6429 0.01
6430 0.01
6431 0.01
6432 0.01
6433 0.01
6434 0.01
6435 0.01
6436 0.01
6437 0.01
6438 0.01
6439 0.01
6440 1.01
6441 0.01
6442 0.01
6443 0.01
6444 0.01
6445 0.01
6446 1.01
6447 0.01
6448 0.01
6449 0.01
6450 0.01
6451 0.01
6452 0.01
6453 0.01
6454 0.01
6455 0.01
6456 0.01
6457 0.01
6458 0.01
6459 0.01
6460 0.01
6461 0.01
6462 1.01
6463 0.01
6464 0.01
6465 0.01
6466 0.01
6467 1.01
6468 0.01
6469 0.01
6470 0.01
6471 0.01
6472 0.01
6473 0.01
6474 0.01
6475 0.01
6476 0.01
6477 0.01
6478 0.01
6479 0.01
6480 1.01
6481 0.01
6482 0.01
6483 0.01
6484 0.01
6485 0.01
6486 0.01
6487 0.01
6488 0.01
6489 0.01
6490 0.01
6491 0.01
6492 0.01
6493 1.01
6494 0.01
6495 0.01
6496 0.01
6497 0.01
6498 0.01
6499 0.01
6500 0.01
6501 0.01
6502 0.01
6503 1.01
6504 0.01
6505 0.01
6506 0.01
6507 0.01
6508 0.01
6509 1.01
6510 0.01
6511 0.01
6512 0.01
6513 0.01
6514 0.01
6515 0.01
6516 0.01
6517 0.01
6518 0.01
6519 0.01
6520 1.01
6521 0.01
6522 0.01
6523 0.01
6524 0.01
6525 0.01
6526 0.01
6527 0.01
6528 0.01
6529 0.01
6530 0.01
6531 0.01
6532 0.01
6533 0.01
6534 0.01
6535 0.01
6536 1.01
6537 0.01
6538 0.01
6539 0.01
6540 0.01
6541 0.01
6542 1.01
6543 0.01
6544 0.01
6545 0.01
6546 2.01
6547 0.01
6548 1.01
6549 0.01
6550 0.01
6551 0.01
6552 0.01
6553 0.01
6554 1.01
6555 0.01
6556 0.01
6557 0.01
6558 0.01
6559 1.01
6560 1.01
6561 0.01
6562 0.01
6563 0.01
6564 0.01
6565 1.01
6566 0.01
6567 0.01
6568 0.01
6569 0.01
6570 0.01
6571 0.01
6572 1.01
6573 0.01
6574 0.01
6575 0.01
6576 0.01
6577 0.01
6578 0.01
6579 0.01
6580 0.01
6581 0.01
6582 0.01
6583 1.01
6584 1.01
6585 1.01
6586 0.01
6587 0.01
6588 1.01
6589 0.01
6590 0.01
6591 0.01
6592 0.01
6593 0.01
6594 0.01
6595 0.01
6596 0.01
6597 0.01
6598 0.01
6599 0.01
6600 0.01
6601 0.01
6602 0.01
6603 0.01
6604 0.01
6605 0.01
6606 0.01
6607 0.01
6608 0.01
6609 0.01
6610 0.01
6611 0.01
6612 0.01
6613 0.01
6614 0.01
6615 0.01
6616 1.01
6617 0.01
6618 0.01
6619 0.01
6620 0.01
6621 0.01
6622 0.01
6623 0.01
6624 0.01
6625 0.01
6626 0.01
6627 0.01
6628 0.01
6629 0.01
6630 0.01
6631 0.01
6632 0.01
6633 0.01
6634 1.01
6635 1.01
6636 0.01
6637 0.01
6638 0.01
6639 0.01
6640 0.01
6641 0.01
6642 0.01
6643 0.01
6644 0.01
6645 0.01
6646 0.01
6647 0.01
6648 0.01
6649 0.01
6650 0.01
6651 0.01
6652 1.01
6653 0.01
6654 0.01
6655 0.01
6656 2.01
6657 0.01
6658 0.01
6659 0.01
6660 0.01
6661 0.01
6662 1.01
6663 0.01
6664 0.01
6665 0.01
6666 0.01
6667 0.01
6668 0.01
6669 1.01
6670 0.01
6671 0.01
6672 0.01
6673 0.01
6674 0.01
6675 0.01
6676 0.01
6677 0.01
6678 0.01
6679 0.01
6680 0.01
6681 1.01
6682 2.01
6683 0.01
6684 0.01
6685 1.01
6686 0.01
6687 0.01
6688 0.01
6689 0.01
6690 0.01
6691 0.01
6692 0.01
6693 0.01
6694 0.01
6695 1.01
6696 0.01
6697 0.01
6698 0.01
6699 0.01
6700 1.01
6701 0.01
6702 1.01
6703 0.01
6704 0.01
6705 0.01
6706 0.01
6707 0.01
6708 0.01
6709 0.01
6710 1.01
6711 0.01
6712 0.01
6713 0.01
6714 0.01
6715 0.01
6716 0.01
6717 0.01
6718 0.01
6719 0.01
6720 0.01
6721 1.01
6722 0.01
6723 0.01
6724 0.01
6725 0.01
6726 0.01
6727 0.01
6728 0.01
6729 0.01
6730 0.01
6731 1.01
6732 0.01
6733 0.01
6734 0.01
6735 0.01
6736 0.01
6737 0.01
6738 0.01
6739 0.01
6740 0.01
6741 0.01
6742 0.01
6743 0.01
6744 0.01
6745 0.01
6746 0.01
6747 0.01
6748 0.01
6749 0.01
6750 0.01
6751 0.01
6752 0.01
6753 0.01
6754 0.01
6755 0.01
6756 0.01
6757 0.01
6758 0.01
6759 0.01
6760 0.01
6761 0.01
6762 0.01
6763 0.01
6764 0.01
6765 1.01
6766 0.01
6767 0.01
6768 0.01
6769 0.01
6770 0.01
6771 2.01
6772 0.01
6773 0.01
6774 0.01
6775 0.01
6776 1.01
6777 0.01
6778 1.01
6779 0.01
6780 0.01
6781 1.01
6782 0.01
6783 0.01
6784 0.01
6785 0.01
6786 0.01
6787 0.01
6788 0.01
6789 0.01
6790 0.01
6791 0.01
6792 0.01
6793 0.01
6794 0.01
6795 0.01
6796 2.01
6797 0.01
6798 0.01
6799 0.01
6800 0.01
6801 1.01
6802 1.01
6803 0.01
6804 0.01
6805 2.01
6806 0.01
6807 0.01
6808 0.01
6809 0.01
6810 1.01
6811 0.01
6812 0.01
6813 1.01
6814 0.01
6815 0.01
6816 0.01
6817 0.01
6818 0.01
6819 0.01
6820 1.01
6821 1.01
6822 0.01
6823 0.01
6824 1.01
6825 0.01
6826 0.01
6827 0.01
6828 0.01
6829 0.01
6830 1.01
6831 0.01
6832 1.01
6833 0.01
6834 1.01
6835 0.01
6836 0.01
6837 0.01
6838 0.01
6839 0.01
6840 0.01
6841 0.01
6842 0.01
6843 0.01
6844 0.01
6845 0.01
6846 0.01
6847 0.01
6848 0.01
6849 0.01
6850 0.01
6851 0.01
6852 0.01
6853 1.01
6854 0.01
6855 1.01
6856 0.01
6857 0.01
6858 0.01
6859 0.01
6860 0.01
6861 0.01
6862 0.01
6863 0.01
6864 0.01
6865 0.01
6866 0.01
6867 0.01
6868 0.01
6869 1.01
6870 0.01
6871 2.01
6872 0.01
6873 0.01
6874 0.01
6875 0.01
6876 0.01
6877 0.01
6878 0.01
6879 0.01
6880 0.01
6881 0.01
6882 0.01
6883 0.01
6884 0.01
6885 0.01
6886 0.01
6887 0.01
6888 0.01
6889 0.01
6890 0.01
6891 0.01
6892 0.01
6893 0.01
6894 0.01
6895 0.01
6896 0.01
6897 0.01
6898 0.01
6899 0.01
6900 0.01
6901 0.01
6902 0.01
6903 0.01
6904 0.01
6905 0.01
6906 1.01
6907 0.01
6908 0.01
6909 0.01
6910 0.01
6911 0.01
6912 0.01
6913 0.01
6914 0.01
6915 0.01
6916 2.01
6917 0.01
6918 0.01
6919 0.01
6920 0.01
6921 0.01
6922 0.01
6923 0.01
6924 0.01
6925 0.01
6926 1.01
6927 0.01
6928 1.01
6929 0.01
6930 0.01
6931 0.01
6932 0.01
6933 0.01
6934 0.01
6935 0.01
6936 0.01
6937 0.01
6938 0.01
6939 0.01
6940 1.01
6941 1.01
6942 0.01
6943 0.01
6944 0.01
6945 1.01
6946 0.01
6947 0.01
6948 0.01
6949 0.01
6950 1.01
6951 0.01
6952 0.01
6953 0.01
6954 0.01
6955 0.01
6956 1.01
6957 0.01
6958 0.01
6959 0.01
6960 0.01
6961 0.01
6962 0.01
6963 0.01
6964 0.01
6965 0.01
6966 0.01
6967 0.01
6968 0.01
6969 0.01
6970 1.01
6971 0.01
6972 0.01
6973 0.01
6974 0.01
6975 0.01
6976 0.01
6977 0.01
6978 2.01
6979 0.01
6980 0.01
6981 0.01
6982 0.01
6983 0.01
6984 0.01
6985 0.01
6986 0.01
6987 0.01
6988 0.01
6989 0.01
6990 0.01
6991 0.01
6992 1.01
6993 0.01
6994 0.01
6995 0.01
6996 0.01
6997 0.01
6998 0.01
6999 0.01
7000 0.01
7001 0.01
7002 0.01
7003 0.01
7004 0.01
7005 0.01
7006 0.01
7007 0.01
7008 0.01
7009 0.01
7010 0.01
7011 0.01
7012 0.01
7013 0.01
7014 0.01
7015 0.01
7016 0.01
7017 0.01
7018 0.01
7019 0.01
7020 0.01
7021 1.01
7022 0.01
7023 0.01
7024 0.01
7025 0.01
7026 0.01
7027 0.01
7028 0.01
7029 0.01
7030 0.01
7031 0.01
7032 0.01
7033 0.01
7034 1.01
7035 0.01
7036 0.01
7037 0.01
7038 0.01
7039 0.01
7040 0.01
7041 0.01
7042 0.01
7043 0.01
7044 0.01
7045 0.01
7046 0.01
7047 0.01
7048 0.01
7049 0.01
7050 0.01
7051 0.01
7052 1.01
7053 0.01
7054 0.01
7055 0.01
7056 0.01
7057 0.01
7058 0.01
7059 0.01
7060 0.01
7061 0.01
7062 0.01
7063 0.01
7064 0.01
7065 0.01
7066 0.01
7067 0.01
7068 1.01
7069 0.01
7070 1.01
7071 0.01
7072 0.01
7073 0.01
7074 0.01
7075 0.01
7076 0.01
7077 0.01
7078 0.01
7079 0.01
7080 0.01
7081 1.01
7082 0.01
7083 0.01
7084 0.01
7085 0.01
7086 1.01
7087 0.01
7088 0.01
7089 0.01
7090 0.01
7091 1.01
7092 0.01
7093 0.01
7094 0.01
7095 0.01
7096 0.01
7097 0.01
7098 1.01
7099 1.01
7100 0.01
7101 0.01
7102 0.01
7103 0.01
7104 0.01
7105 0.01
7106 0.01
7107 0.01
7108 0.01
7109 0.01
7110 0.01
7111 0.01
7112 0.01
7113 0.01
7114 1.01
7115 0.01
7116 0.01
7117 0.01
7118 0.01
7119 0.01
7120 0.01
7121 0.01
7122 0.01
7123 0.01
7124 0.01
7125 0.01
7126 0.01
7127 0.01
7128 1.01
7129 0.01
7130 1.01
7131 0.01
7132 0.01
7133 0.01
7134 0.01
7135 0.01
7136 0.01
7137 0.01
7138 0.01
7139 0.01
7140 0.01
7141 0.01
7142 0.01
7143 0.01
7144 1.01
7145 0.01
7146 0.01
7147 0.01
7148 0.01
7149 0.01
7150 0.01
7151 0.01
7152 0.01
7153 0.01
7154 0.01
7155 1.01
7156 0.01
7157 0.01
7158 0.01
7159 0.01
7160 0.01
7161 0.01
7162 0.01
7163 0.01
7164 0.01
7165 0.01
7166 1.01
7167 0.01
7168 0.01
7169 0.01
7170 0.01
7171 0.01
7172 0.01
7173 0.01
7174 0.01
7175 0.01
7176 0.01
7177 0.01
7178 0.01
7179 0.01
7180 0.01
7181 0.01
7182 0.01
7183 0.01
7184 0.01
7185 0.01
7186 1.01
7187 0.01
7188 0.01
7189 0.01
7190 0.01
7191 0.01
7192 0.01
7193 1.01
7194 0.01
7195 1.01
7196 0.01
7197 0.01
7198 0.01
7199 0.01
7200 0.01
7201 0.01
7202 0.01
7203 0.01
7204 0.01
7205 0.01
7206 0.01
7207 0.01
7208 0.01
7209 0.01
7210 0.01
7211 1.01
7212 0.01
7213 0.01
7214 1.01
7215 0.01
7216 0.01
7217 0.01
7218 0.01
7219 0.01
7220 0.01
7221 0.01
7222 0.01
7223 0.01
7224 0.01
7225 0.01
7226 0.01
7227 0.01
7228 0.01
7229 0.01
7230 0.01
7231 0.01
7232 0.01
7233 0.01
7234 0.01
7235 0.01
7236 0.01
7237 0.01
7238 0.01
7239 0.01
7240 0.01
7241 0.01
7242 0.01
7243 0.01
7244 0.01
7245 0.01
7246 0.01
7247 1.01
7248 0.01
7249 0.01
7250 0.01
7251 0.01
7252 0.01
7253 0.01
7254 0.01
7255 0.01
7256 0.01
7257 0.01
7258 1.01
7259 0.01
7260 0.01
7261 0.01
7262 0.01
7263 0.01
7264 0.01
7265 0.01
7266 1.01
7267 0.01
7268 0.01
7269 0.01
7270 0.01
7271 1.01
7272 1.01
7273 0.01
7274 0.01
7275 0.01
7276 0.01
7277 0.01
7278 0.01
7279 0.01
7280 0.01
7281 0.01
7282 0.01
7283 0.01
7284 0.01
7285 0.01
7286 0.01
7287 0.01
7288 0.01
7289 0.01
7290 0.01
7291 1.01
7292 0.01
7293 0.01
7294 0.01
7295 0.01
7296 0.01
7297 0.01
7298 0.01
7299 0.01
7300 0.01
7301 0.01
7302 0.01
7303 0.01
7304 0.01
7305 0.01
7306 0.01
7307 0.01
7308 0.01
7309 0.01
7310 0.01
7311 0.01
7312 0.01
7313 0.01
7314 0.01
7315 0.01
7316 0.01
7317 0.01
7318 0.01
7319 0.01
7320 0.01
7321 0.01
7322 0.01
7323 0.01
7324 1.01
7325 1.01
7326 0.01
7327 0.01
7328 0.01
7329 0.01
7330 0.01
7331 0.01
7332 0.01
7333 0.01
7334 0.01
7335 0.01
7336 0.01
7337 0.01
7338 0.01
7339 0.01
7340 0.01
7341 0.01
7342 0.01
7343 0.01
7344 0.01
7345 0.01
7346 0.01
7347 0.01
7348 0.01
7349 0.01
7350 0.01
7351 0.01
7352 0.01
7353 0.01
7354 0.01
7355 0.01
7356 2.01
7357 0.01
7358 0.01
7359 0.01
7360 0.01
7361 0.01
7362 0.01
7363 0.01
7364 0.01
7365 0.01
7366 0.01
7367 0.01
7368 0.01
7369 0.01
7370 0.01
7371 0.01
7372 0.01
7373 0.01
7374 0.01
7375 1.01
7376 0.01
7377 0.01
7378 0.01
7379 0.01
7380 0.01
7381 0.01
7382 0.01
7383 0.01
7384 0.01
7385 0.01
7386 0.01
7387 1.01
7388 0.01
7389 0.01
7390 0.01
7391 0.01
7392 1.01
7393 0.01
7394 0.01
7395 1.01
7396 0.01
7397 0.01
7398 0.01
7399 1.01
7400 0.01
7401 0.01
7402 0.01
7403 0.01
7404 0.01
7405 0.01
7406 0.01
7407 0.01
7408 0.01
7409 1.01
7410 0.01
7411 0.01
7412 0.01
7413 0.01
7414 0.01
7415 0.01
7416 0.01
7417 0.01
7418 0.01
7419 0.01
7420 0.01
7421 0.01
7422 0.01
7423 1.01
7424 1.01
7425 0.01
7426 0.01
7427 0.01
7428 0.01
7429 0.01
7430 0.01
7431 1.01
7432 0.01
7433 0.01
7434 0.01
7435 0.01
7436 0.01
7437 1.01
7438 0.01
7439 0.01
7440 0.01
7441 0.01
7442 0.01
7443 0.01
7444 0.01
7445 0.01
7446 0.01
7447 0.01
7448 0.01
7449 0.01
7450 0.01
7451 0.01
7452 0.01
7453 0.01
7454 0.01
7455 0.01
7456 0.01
7457 0.01
7458 0.01
7459 0.01
7460 0.01
7461 0.01
7462 0.01
7463 0.01
7464 1.01
7465 0.01
7466 0.01
7467 0.01
7468 0.01
7469 0.01
7470 0.01
7471 0.01
7472 0.01
7473 0.01
7474 0.01
7475 0.01
7476 0.01
7477 0.01
7478 0.01
7479 1.01
7480 0.01
7481 0.01
7482 0.01
7483 0.01
7484 1.01
7485 0.01
7486 0.01
7487 0.01
7488 0.01
7489 0.01
7490 0.01
7491 0.01
7492 0.01
7493 0.01
7494 0.01
7495 1.01
7496 0.01
7497 0.01
7498 0.01
7499 0.01
7500 0.01
7501 0.01
7502 0.01
7503 0.01
7504 0.01
7505 1.01
7506 0.01
7507 0.01
7508 0.01
7509 0.01
7510 0.01
7511 0.01
7512 0.01
7513 0.01
7514 0.01
7515 0.01
7516 0.01
7517 0.01
7518 0.01
7519 0.01
7520 0.01
7521 0.01
7522 0.01
7523 0.01
7524 0.01
7525 1.01
7526 0.01
7527 1.01
7528 0.01
7529 0.01
7530 0.01
7531 0.01
7532 0.01
7533 0.01
7534 0.01
7535 0.01
7536 0.01
7537 0.01
7538 0.01
7539 1.01
7540 1.01
7541 0.01
7542 0.01
7543 0.01
7544 0.01
7545 0.01
7546 0.01
7547 0.01
7548 0.01
7549 0.01
7550 0.01
7551 0.01
7552 0.01
7553 0.01
7554 0.01
7555 0.01
7556 0.01
7557 0.01
7558 0.01
7559 0.01
7560 0.01
7561 0.01
7562 0.01
7563 0.01
7564 0.01
7565 0.01
7566 0.01
7567 0.01
7568 0.01
7569 0.01
7570 0.01
7571 0.01
7572 0.01
7573 0.01
7574 0.01
7575 0.01
7576 0.01
7577 0.01
7578 1.01
7579 0.01
7580 0.01
7581 0.01
7582 0.01
7583 0.01
7584 0.01
7585 0.01
7586 0.01
7587 1.01
7588 0.01
7589 0.01
7590 0.01
7591 0.01
7592 0.01
7593 0.01
7594 0.01
7595 0.01
7596 0.01
7597 0.01
7598 0.01
7599 0.01
7600 0.01
7601 0.01
7602 0.01
7603 0.01
7604 0.01
7605 0.01
7606 0.01
7607 0.01
7608 0.01
7609 0.01
7610 0.01
7611 1.01
7612 0.01
7613 0.01
7614 0.01
7615 0.01
7616 0.01
7617 2.01
7618 0.01
7619 0.01
7620 0.01
7621 0.01
7622 1.01
7623 0.01
7624 1.01
7625 0.01
7626 0.01
7627 1.01
7628 0.01
7629 0.01
7630 0.01
7631 1.01
7632 1.01
7633 0.01
7634 0.01
7635 0.01
7636 0.01
7637 0.01
7638 0.01
7639 0.01
7640 0.01
7641 0.01
7642 1.01
7643 0.01
7644 0.01
7645 0.01
7646 0.01
7647 0.01
7648 0.01
7649 0.01
7650 0.01
7651 1.01
7652 0.01
7653 0.01
7654 0.01
7655 0.01
7656 0.01
7657 0.01
7658 0.01
7659 0.01
7660 0.01
7661 0.01
7662 0.01
7663 0.01
7664 0.01
7665 1.01
7666 0.01
7667 0.01
7668 0.01
7669 0.01
7670 0.01
7671 0.01
7672 0.01
7673 0.01
7674 0.01
7675 0.01
7676 0.01
7677 1.01
7678 0.01
7679 0.01
7680 0.01
7681 0.01
7682 0.01
7683 0.01
7684 0.01
7685 0.01
7686 1.01
7687 0.01
7688 0.01
7689 1.01
7690 0.01
7691 0.01
7692 0.01
7693 0.01
7694 1.01
7695 0.01
7696 0.01
7697 0.01
7698 0.01
7699 0.01
7700 0.01
7701 1.01
7702 0.01
7703 0.01
7704 0.01
7705 0.01
7706 0.01
7707 0.01
7708 0.01
7709 0.01
7710 0.01
7711 0.01
7712 0.01
7713 0.01
7714 0.01
7715 0.01
7716 0.01
7717 0.01
7718 0.01
7719 0.01
7720 0.01
7721 0.01
7722 0.01
7723 1.01
7724 0.01
7725 0.01
7726 0.01
7727 0.01
7728 0.01
7729 0.01
7730 0.01
7731 0.01
7732 0.01
7733 1.01
7734 0.01
7735 0.01
7736 0.01
7737 0.01
7738 0.01
7739 0.01
7740 0.01
7741 1.01
7742 0.01
7743 0.01
7744 1.01
7745 0.01
7746 0.01
7747 1.01
7748 0.01
7749 0.01
7750 0.01
7751 0.01
7752 0.01
7753 0.01
7754 0.01
7755 0.01
7756 0.01
7757 0.01
7758 0.01
7759 0.01
7760 0.01
7761 0.01
7762 0.01
7763 0.01
7764 0.01
7765 0.01
7766 0.01
7767 0.01
7768 0.01
7769 0.01
7770 0.01
7771 0.01
7772 0.01
7773 0.01
7774 0.01
7775 0.01
7776 0.01
7777 2.01
7778 0.01
7779 0.01
7780 0.01
7781 0.01
7782 0.01
7783 1.01
7784 0.01
7785 0.01
7786 0.01
7787 0.01
7788 0.01
7789 0.01
7790 0.01
7791 0.01
7792 0.01
7793 1.01
7794 0.01
7795 0.01
7796 1.01
7797 0.01
7798 1.01
7799 1.01
7800 0.01
7801 0.01
7802 0.01
7803 0.01
7804 0.01
7805 0.01
7806 0.01
7807 0.01
7808 1.01
7809 0.01
7810 0.01
7811 0.01
7812 1.01
7813 0.01
7814 0.01
7815 0.01
7816 1.01
7817 0.01
7818 1.01
7819 1.01
7820 0.01
7821 0.01
7822 1.01
7823 0.01
7824 0.01
7825 1.01
7826 1.01
7827 0.01
7828 0.01
7829 0.01
7830 1.01
7831 0.01
7832 0.01
7833 0.01
7834 0.01
7835 0.01
7836 1.01
7837 2.01
7838 0.01
7839 0.01
7840 0.01
7841 0.01
7842 0.01
7843 0.01
7844 0.01
7845 0.01
7846 0.01
7847 0.01
7848 0.01
7849 0.01
7850 1.01
7851 0.01
7852 0.01
7853 0.01
7854 1.01
7855 0.01
7856 0.01
7857 0.01
7858 0.01
7859 0.01
7860 1.01
7861 0.01
7862 2.01
7863 0.01
7864 0.01
7865 1.01
7866 0.01
7867 0.01
7868 0.01
7869 1.01
7870 0.01
7871 0.01
7872 1.01
7873 0.01
7874 0.01
7875 0.01
7876 0.01
7877 0.01
7878 0.01
7879 0.01
7880 0.01
7881 0.01
7882 0.01
7883 0.01
7884 0.01
7885 0.01
7886 0.01
7887 0.01
7888 1.01
7889 0.01
7890 0.01
7891 0.01
7892 1.01
7893 0.01
7894 0.01
7895 0.01
7896 0.01
7897 0.01
7898 0.01
7899 0.01
7900 0.01
7901 0.01
7902 0.01
7903 0.01
7904 0.01
7905 0.01
7906 0.01
7907 0.01
7908 1.01
7909 0.01
7910 0.01
7911 0.01
7912 0.01
7913 0.01
7914 0.01
7915 0.01
7916 0.01
7917 0.01
7918 0.01
7919 0.01
7920 0.01
7921 0.01
7922 0.01
7923 0.01
7924 0.01
7925 1.01
7926 0.01
7927 0.01
7928 0.01
7929 1.01
7930 0.01
7931 0.01
7932 1.01
7933 0.01
7934 0.01
7935 1.01
7936 0.01
7937 0.01
7938 1.01
7939 0.01
7940 0.01
7941 0.01
7942 0.01
7943 0.01
7944 0.01
7945 0.01
7946 0.01
7947 0.01
7948 0.01
7949 0.01
7950 0.01
7951 0.01
7952 0.01
7953 0.01
7954 1.01
7955 0.01
7956 1.01
7957 1.01
7958 0.01
7959 1.01
7960 0.01
7961 1.01
7962 0.01
7963 0.01
7964 0.01
7965 1.01
7966 0.01
7967 1.01
7968 0.01
7969 0.01
7970 0.01
7971 0.01
7972 1.01
7973 0.01
7974 0.01
7975 0.01
7976 0.01
7977 0.01
7978 0.01
7979 1.01
7980 0.01
7981 1.01
7982 0.01
7983 1.01
7984 0.01
7985 0.01
7986 0.01
7987 0.01
7988 1.01
7989 0.01
7990 0.01
7991 0.01
7992 0.01
7993 0.01
7994 0.01
7995 0.01
7996 0.01
7997 0.01
7998 1.01
7999 1.01
8000 0.01
8001 0.01
8002 0.01
8003 0.01
8004 0.01
8005 0.01
8006 0.01
8007 1.01
8008 0.01
8009 0.01
8010 0.01
8011 1.01
8012 0.01
8013 0.01
8014 0.01
8015 0.01
8016 0.01
8017 0.01
8018 0.01
8019 0.01
8020 0.01
8021 0.01
8022 1.01
8023 0.01
8024 0.01
8025 1.01
8026 0.01
8027 1.01
8028 0.01
8029 0.01
8030 0.01
8031 0.01
8032 0.01
8033 1.01
8034 0.01
8035 0.01
8036 0.01
8037 0.01
8038 0.01
8039 0.01
8040 0.01
8041 0.01
8042 0.01
8043 0.01
8044 0.01
8045 0.01
8046 0.01
8047 0.01
8048 0.01
8049 0.01
8050 0.01
8051 0.01
8052 0.01
8053 0.01
8054 0.01
8055 0.01
8056 0.01
8057 0.01
8058 0.01
8059 0.01
8060 0.01
8061 0.01
8062 0.01
8063 0.01
8064 0.01
8065 0.01
8066 0.01
8067 0.01
8068 0.01
8069 0.01
8070 0.01
8071 0.01
8072 0.01
8073 0.01
8074 0.01
8075 0.01
8076 0.01
8077 0.01
8078 1.01
8079 0.01
8080 0.01
8081 0.01
8082 0.01
8083 0.01
8084 0.01
8085 0.01
8086 0.01
8087 0.01
8088 0.01
8089 0.01
8090 0.01
8091 0.01
8092 0.01
8093 0.01
8094 0.01
8095 0.01
8096 0.01
8097 1.01
8098 1.01
8099 0.01
8100 0.01
8101 0.01
8102 0.01
8103 0.01
8104 1.01
8105 0.01
8106 0.01
8107 0.01
8108 0.01
8109 0.01
8110 0.01
8111 0.01
8112 1.01
8113 0.01
8114 0.01
8115 0.01
8116 0.01
8117 0.01
8118 0.01
8119 0.01
8120 0.01
8121 0.01
8122 0.01
8123 0.01
8124 0.01
8125 0.01
8126 0.01
8127 1.01
8128 0.01
8129 0.01
8130 0.01
8131 0.01
8132 0.01
8133 0.01
8134 0.01
8135 2.01
8136 0.01
8137 0.01
8138 0.01
8139 0.01
8140 0.01
8141 0.01
8142 0.01
8143 0.01
8144 0.01
8145 0.01
8146 0.01
8147 0.01
8148 0.01
8149 0.01
8150 0.01
8151 0.01
8152 1.01
8153 0.01
8154 0.01
8155 0.01
8156 0.01
8157 0.01
8158 0.01
8159 0.01
8160 0.01
8161 0.01
8162 0.01
8163 0.01
8164 0.01
8165 0.01
8166 0.01
8167 0.01
8168 0.01
8169 0.01
8170 0.01
8171 0.01
8172 0.01
8173 0.01
8174 0.01
8175 0.01
8176 0.01
8177 1.01
8178 0.01
8179 0.01
8180 0.01
8181 1.01
8182 0.01
8183 0.01
8184 0.01
8185 0.01
8186 0.01
8187 0.01
8188 1.01
8189 0.01
8190 0.01
8191 0.01
8192 0.01
8193 0.01
8194 0.01
8195 1.01
8196 0.01
8197 0.01
8198 1.01
8199 0.01
8200 0.01
8201 0.01
8202 0.01
8203 1.01
8204 0.01
8205 0.01
8206 0.01
8207 0.01
8208 0.01
8209 0.01
8210 0.01
8211 0.01
8212 0.01
8213 0.01
8214 0.01
8215 1.01
8216 0.01
8217 0.01
8218 0.01
8219 0.01
8220 0.01
8221 0.01
8222 0.01
8223 0.01
8224 0.01
8225 0.01
8226 0.01
8227 0.01
8228 0.01
8229 0.01
8230 0.01
8231 0.01
8232 2.01
8233 0.01
8234 0.01
8235 0.01
8236 0.01
8237 0.01
8238 0.01
8239 1.01
8240 0.01
8241 0.01
8242 2.01
8243 0.01
8244 0.01
8245 0.01
8246 0.01
8247 0.01
8248 0.01
8249 0.01
8250 1.01
8251 0.01
8252 0.01
8253 0.01
8254 0.01
8255 0.01
8256 0.01
8257 0.01
8258 0.01
8259 0.01
8260 0.01
8261 0.01
8262 0.01
8263 0.01
8264 0.01
8265 0.01
8266 0.01
8267 0.01
8268 0.01
8269 0.01
8270 0.01
8271 0.01
8272 0.01
8273 0.01
8274 0.01
8275 0.01
8276 0.01
8277 0.01
8278 1.01
8279 1.01
8280 0.01
8281 2.01
8282 0.01
8283 0.01
8284 0.01
8285 0.01
8286 0.01
8287 0.01
8288 0.01
8289 0.01
8290 0.01
8291 0.01
8292 0.01
8293 0.01
8294 0.01
8295 0.01
8296 0.01
8297 0.01
8298 0.01
8299 0.01
8300 1.01
8301 0.01
8302 0.01
8303 0.01
8304 0.01
8305 0.01
8306 0.01
8307 0.01
8308 0.01
8309 0.01
8310 1.01
8311 0.01
8312 2.01
8313 0.01
8314 0.01
8315 0.01
8316 0.01
8317 0.01
8318 0.01
8319 0.01
8320 0.01
8321 0.01
8322 0.01
8323 0.01
8324 0.01
8325 0.01
8326 1.01
8327 0.01
8328 0.01
8329 0.01
8330 1.01
8331 0.01
8332 0.01
8333 0.01
8334 1.01
8335 0.01
8336 0.01
8337 0.01
8338 0.01
8339 0.01
8340 0.01
8341 0.01
8342 0.01
8343 0.01
8344 0.01
8345 1.01
8346 0.01
8347 0.01
8348 0.01
8349 0.01
8350 0.01
8351 0.01
8352 0.01
8353 0.01
8354 0.01
8355 0.01
8356 0.01
8357 0.01
8358 0.01
8359 0.01
8360 0.01
8361 0.01
8362 0.01
8363 0.01
8364 0.01
8365 1.01
8366 0.01
8367 0.01
8368 0.01
8369 0.01
8370 0.01
8371 0.01
8372 0.01
8373 0.01
8374 0.01
8375 1.01
8376 0.01
8377 0.01
8378 0.01
8379 1.01
8380 0.01
8381 1.01
8382 0.01
8383 0.01
8384 0.01
8385 0.01
8386 0.01
8387 0.01
8388 0.01
8389 0.01
8390 0.01
8391 0.01
8392 0.01
8393 0.01
8394 0.01
8395 0.01
8396 0.01
8397 0.01
8398 0.01
8399 0.01
8400 0.01
8401 0.01
8402 0.01
8403 0.01
8404 0.01
8405 0.01
8406 0.01
8407 0.01
8408 0.01
8409 0.01
8410 0.01
8411 1.01
8412 0.01
8413 1.01
8414 0.01
8415 0.01
8416 0.01
8417 0.01
8418 0.01
8419 0.01
8420 1.01
8421 0.01
8422 0.01
8423 1.01
8424 0.01
8425 0.01
8426 1.01
8427 0.01
8428 0.01
8429 1.01
8430 0.01
8431 0.01
8432 1.01
8433 0.01
8434 0.01
8435 0.01
8436 0.01
8437 1.01
8438 1.01
8439 0.01
8440 0.01
8441 1.01
8442 0.01
8443 0.01
8444 0.01
8445 0.01
8446 0.01
8447 0.01
8448 0.01
8449 0.01
8450 0.01
8451 0.01
8452 0.01
8453 0.01
8454 0.01
8455 0.01
8456 1.01
8457 0.01
8458 0.01
8459 0.01
8460 1.01
8461 0.01
8462 2.01
8463 1.01
8464 0.01
8465 0.01
8466 0.01
8467 0.01
8468 0.01
8469 0.01
8470 0.01
8471 0.01
8472 1.01
8473 1.01
8474 0.01
8475 0.01
8476 0.01
8477 1.01
8478 0.01
8479 0.01
8480 0.01
8481 1.01
8482 0.01
8483 0.01
8484 0.01
8485 0.01
8486 0.01
8487 0.01
8488 0.01
8489 0.01
8490 0.01
8491 1.01
8492 0.01
8493 0.01
8494 0.01
8495 0.01
8496 0.01
8497 0.01
8498 0.01
8499 0.01
8500 1.01
8501 1.01
8502 0.01
8503 0.01
8504 0.01
8505 0.01
8506 0.01
8507 0.01
8508 0.01
8509 0.01
8510 0.01
8511 1.01
8512 1.01
8513 0.01
8514 0.01
8515 0.01
8516 0.01
8517 0.01
8518 0.01
8519 0.01
8520 1.01
8521 0.01
8522 0.01
8523 0.01
8524 0.01
8525 0.01
8526 0.01
8527 0.01
8528 0.01
8529 0.01
8530 0.01
8531 0.01
8532 0.01
8533 1.01
8534 0.01
8535 0.01
8536 0.01
8537 0.01
8538 0.01
8539 0.01
8540 0.01
8541 0.01
8542 0.01
8543 0.01
8544 0.01
8545 1.01
8546 1.01
8547 0.01
8548 0.01
8549 0.01
8550 0.01
8551 1.01
8552 0.01
8553 0.01
8554 0.01
8555 0.01
8556 0.01
8557 0.01
8558 0.01
8559 1.01
8560 0.01
8561 0.01
8562 0.01
8563 0.01
8564 0.01
8565 0.01
8566 0.01
8567 0.01
8568 1.01
8569 0.01
8570 0.01
8571 0.01
8572 0.01
8573 0.01
8574 0.01
8575 0.01
8576 0.01
8577 0.01
8578 0.01
8579 0.01
8580 0.01
8581 0.01
8582 0.01
8583 0.01
8584 0.01
8585 0.01
8586 0.01
8587 0.01
8588 0.01
8589 0.01
8590 0.01
8591 0.01
8592 0.01
8593 1.01
8594 1.01
8595 0.01
8596 0.01
8597 0.01
8598 0.01
8599 0.01
8600 0.01
8601 0.01
8602 0.01
8603 0.01
8604 0.01
8605 0.01
8606 0.01
8607 0.01
8608 0.01
8609 0.01
8610 0.01
8611 1.01
8612 0.01
8613 0.01
8614 1.01
8615 0.01
8616 1.01
8617 0.01
8618 0.01
8619 0.01
8620 1.01
8621 0.01
8622 1.01
8623 0.01
8624 0.01
8625 0.01
8626 0.01
8627 0.01
8628 0.01
8629 1.01
8630 0.01
8631 0.01
8632 0.01
8633 0.01
8634 0.01
8635 0.01
8636 0.01
8637 0.01
8638 0.01
8639 0.01
8640 0.01
8641 0.01
8642 0.01
8643 0.01
8644 0.01
8645 0.01
8646 0.01
8647 0.01
8648 0.01
8649 0.01
8650 0.01
8651 0.01
8652 0.01
8653 0.01
8654 0.01
8655 0.01
8656 0.01
8657 0.01
8658 0.01
8659 0.01
8660 0.01
8661 0.01
8662 0.01
8663 0.01
8664 0.01
8665 0.01
8666 0.01
8667 0.01
8668 0.01
8669 0.01
8670 0.01
8671 0.01
8672 0.01
8673 0.01
8674 0.01
8675 1.01
8676 0.01
8677 0.01
8678 1.01
8679 0.01
8680 0.01
8681 0.01
8682 0.01
8683 0.01
8684 0.01
8685 0.01
8686 1.01
8687 0.01
8688 0.01
8689 0.01
8690 0.01
8691 0.01
8692 0.01
8693 0.01
8694 0.01
8695 0.01
8696 0.01
8697 0.01
8698 0.01
8699 1.01
8700 0.01
8701 0.01
8702 0.01
8703 0.01
8704 0.01
8705 0.01
8706 0.01
8707 0.01
8708 0.01
8709 1.01
8710 0.01
8711 0.01
8712 2.01
8713 0.01
8714 1.01
8715 0.01
8716 0.01
8717 0.01
8718 0.01
8719 0.01
8720 0.01
8721 0.01
8722 0.01
8723 1.01
8724 0.01
8725 0.01
8726 0.01
8727 0.01
8728 0.01
8729 0.01
8730 0.01
8731 0.01
8732 0.01
8733 0.01
8734 0.01
8735 0.01
8736 0.01
8737 0.01
8738 0.01
8739 0.01
8740 0.01
8741 0.01
8742 0.01
8743 1.01
8744 0.01
8745 0.01
8746 0.01
8747 0.01
8748 0.01
8749 0.01
8750 0.01
8751 0.01
8752 1.01
8753 0.01
8754 0.01
8755 0.01
8756 1.01
8757 0.01
8758 0.01
8759 0.01
8760 0.01
8761 0.01
8762 0.01
8763 1.01
8764 0.01
8765 0.01
8766 0.01
8767 1.01
8768 0.01
8769 0.01
8770 0.01
8771 0.01
8772 0.01
8773 0.01
8774 1.01
8775 0.01
8776 0.01
8777 0.01
8778 0.01
8779 0.01
8780 0.01
8781 0.01
8782 0.01
8783 0.01
8784 0.01
8785 1.01
8786 0.01
8787 0.01
8788 0.01
8789 1.01
8790 0.01
8791 0.01
8792 0.01
8793 0.01
8794 0.01
8795 0.01
8796 0.01
8797 0.01
8798 0.01
8799 0.01
8800 0.01
8801 0.01
8802 0.01
8803 0.01
8804 0.01
8805 0.01
8806 0.01
8807 0.01
8808 0.01
8809 0.01
8810 0.01
8811 0.01
8812 1.01
8813 0.01
8814 0.01
8815 0.01
8816 0.01
8817 0.01
8818 0.01
8819 0.01
8820 0.01
8821 0.01
8822 1.01
8823 0.01
8824 0.01
8825 0.01
8826 0.01
8827 1.01
8828 0.01
8829 0.01
8830 0.01
8831 0.01
8832 0.01
8833 0.01
8834 0.01
8835 0.01
8836 0.01
8837 0.01
8838 1.01
8839 0.01
8840 0.01
8841 0.01
8842 1.01
8843 0.01
8844 0.01
8845 0.01
8846 1.01
8847 0.01
8848 0.01
8849 0.01
8850 0.01
8851 0.01
8852 0.01
8853 1.01
8854 0.01
8855 0.01
8856 1.01
8857 0.01
8858 0.01
8859 1.01
8860 0.01
8861 1.01
8862 1.01
8863 0.01
8864 0.01
8865 0.01
8866 0.01
8867 0.01
8868 0.01
8869 1.01
8870 0.01
8871 0.01
8872 0.01
8873 0.01
8874 0.01
8875 0.01
8876 0.01
8877 0.01
8878 1.01
8879 0.01
8880 0.01
8881 0.01
8882 0.01
8883 0.01
8884 0.01
8885 0.01
8886 0.01
8887 0.01
8888 0.01
8889 0.01
8890 0.01
8891 0.01
8892 0.01
8893 0.01
8894 0.01
8895 0.01
8896 0.01
8897 0.01
8898 0.01
8899 0.01
8900 0.01
8901 0.01
8902 0.01
8903 0.01
8904 0.01
8905 0.01
8906 0.01
8907 0.01
8908 0.01
8909 0.01
8910 0.01
8911 0.01
8912 0.01
8913 0.01
8914 0.01
8915 0.01
8916 0.01
8917 0.01
8918 0.01
8919 0.01
8920 1.01
8921 0.01
8922 0.01
8923 0.01
8924 0.01
8925 0.01
8926 0.01
8927 1.01
8928 0.01
8929 1.01
8930 0.01
8931 0.01
8932 0.01
8933 0.01
8934 0.01
8935 0.01
8936 0.01
8937 0.01
8938 0.01
8939 0.01
8940 0.01
8941 0.01
8942 0.01
8943 0.01
8944 0.01
8945 1.01
8946 1.01
8947 0.01
8948 1.01
8949 0.01
8950 0.01
8951 0.01
8952 0.01
8953 0.01
8954 0.01
8955 0.01
8956 0.01
8957 0.01
8958 0.01
8959 0.01
8960 0.01
8961 0.01
8962 0.01
8963 0.01
8964 0.01
8965 1.01
8966 0.01
8967 1.01
8968 0.01
8969 0.01
8970 1.01
8971 0.01
8972 0.01
8973 0.01
8974 1.01
8975 0.01
8976 0.01
8977 0.01
8978 0.01
8979 0.01
8980 1.01
8981 1.01
8982 0.01
8983 0.01
8984 0.01
8985 1.01
8986 0.01
8987 0.01
8988 0.01
8989 0.01
8990 1.01
8991 0.01
8992 0.01
8993 0.01
8994 0.01
8995 0.01
8996 0.01
8997 0.01
8998 0.01
8999 0.01
9000 1.01
9001 0.01
9002 0.01
9003 0.01
9004 0.01
9005 0.01
9006 0.01
9007 1.01
9008 0.01
9009 0.01
9010 0.01
9011 0.01
9012 0.01
9013 0.01
9014 1.01
9015 0.01
9016 0.01
9017 0.01
9018 0.01
9019 0.01
9020 0.01
9021 0.01
9022 0.01
9023 2.01
9024 0.01
9025 0.01
9026 0.01
9027 0.01
9028 0.01
9029 0.01
9030 0.01
9031 1.01
9032 0.01
9033 0.01
9034 1.01
9035 0.01
9036 0.01
9037 1.01
9038 0.01
9039 0.01
9040 0.01
9041 0.01
9042 0.01
9043 0.01
9044 1.01
9045 0.01
9046 0.01
9047 0.01
9048 0.01
9049 0.01
9050 0.01
9051 1.01
9052 1.01
9053 1.01
9054 0.01
9055 0.01
9056 0.01
9057 0.01
9058 0.01
9059 0.01
9060 0.01
9061 0.01
9062 0.01
9063 0.01
9064 0.01
9065 0.01
9066 0.01
9067 0.01
9068 0.01
9069 0.01
9070 0.01
9071 0.01
9072 0.01
9073 0.01
9074 0.01
9075 0.01
9076 0.01
9077 0.01
9078 0.01
9079 0.01
9080 0.01
9081 0.01
9082 0.01
9083 1.01
9084 0.01
9085 0.01
9086 0.01
9087 0.01
9088 0.01
9089 0.01
9090 0.01
9091 0.01
9092 0.01
9093 1.01
9094 0.01
9095 0.01
9096 0.01
9097 1.01
9098 0.01
9099 0.01
9100 0.01
9101 0.01
9102 0.01
9103 0.01
9104 0.01
9105 0.01
9106 0.01
9107 1.01
9108 0.01
9109 0.01
9110 0.01
9111 0.01
9112 0.01
9113 0.01
9114 0.01
9115 0.01
9116 1.01
9117 0.01
9118 1.01
9119 0.01
9120 0.01
9121 0.01
9122 1.01
9123 0.01
9124 0.01
9125 1.01
9126 0.01
9127 0.01
9128 0.01
9129 0.01
9130 0.01
9131 0.01
9132 0.01
9133 0.01
9134 0.01
9135 0.01
9136 0.01
9137 0.01
9138 0.01
9139 0.01
9140 0.01
9141 0.01
9142 0.01
9143 0.01
9144 1.01
9145 0.01
9146 1.01
9147 1.01
9148 0.01
9149 0.01
9150 0.01
9151 0.01
9152 0.01
9153 0.01
9154 0.01
9155 0.01
9156 0.01
9157 0.01
9158 0.01
9159 0.01
9160 0.01
9161 0.01
9162 0.01
9163 0.01
9164 0.01
9165 2.01
9166 0.01
9167 1.01
9168 0.01
9169 2.01
9170 0.01
9171 0.01
9172 1.01
9173 0.01
9174 0.01
9175 0.01
9176 0.01
9177 0.01
9178 0.01
9179 2.01
9180 0.01
9181 0.01
9182 0.01
9183 1.01
9184 1.01
9185 0.01
9186 0.01
9187 0.01
9188 0.01
9189 0.01
9190 0.01
9191 0.01
9192 1.01
9193 0.01
9194 0.01
9195 0.01
9196 0.01
9197 0.01
9198 0.01
9199 0.01
9200 0.01
9201 0.01
9202 0.01
9203 0.01
9204 1.01
9205 0.01
9206 0.01
9207 0.01
9208 0.01
9209 0.01
9210 0.01
9211 1.01
9212 0.01
9213 0.01
9214 0.01
9215 0.01
9216 0.01
9217 0.01
9218 1.01
9219 0.01
9220 0.01
9221 0.01
9222 0.01
9223 0.01
9224 0.01
9225 1.01
9226 0.01
9227 1.01
9228 1.01
9229 0.01
9230 0.01
9231 0.01
9232 0.01
9233 1.01
9234 0.01
9235 0.01
9236 0.01
9237 1.01
9238 0.01
9239 0.01
9240 0.01
9241 0.01
9242 0.01
9243 0.01
9244 0.01
9245 0.01
9246 0.01
9247 0.01
9248 0.01
9249 0.01
9250 0.01
9251 0.01
9252 0.01
9253 0.01
9254 1.01
9255 0.01
9256 0.01
9257 0.01
9258 0.01
9259 0.01
9260 0.01
9261 0.01
9262 0.01
9263 0.01
9264 0.01
9265 0.01
9266 0.01
9267 0.01
9268 0.01
9269 0.01
9270 0.01
9271 0.01
9272 0.01
9273 0.01
9274 0.01
9275 0.01
9276 0.01
9277 0.01
9278 1.01
9279 0.01
9280 0.01
9281 0.01
9282 0.01
9283 0.01
9284 0.01
9285 0.01
9286 0.01
9287 1.01
9288 0.01
9289 0.01
9290 0.01
9291 0.01
9292 0.01
9293 0.01
9294 1.01
9295 1.01
9296 1.01
9297 1.01
9298 0.01
9299 0.01
9300 0.01
9301 0.01
9302 0.01
9303 1.01
9304 0.01
9305 0.01
9306 0.01
9307 0.01
9308 0.01
9309 0.01
9310 0.01
9311 0.01
9312 0.01
9313 0.01
9314 0.01
9315 0.01
9316 0.01
9317 0.01
9318 1.01
9319 0.01
9320 0.01
9321 1.01
9322 0.01
9323 0.01
9324 0.01
9325 0.01
9326 1.01
9327 0.01
9328 0.01
9329 0.01
9330 0.01
9331 0.01
9332 0.01
9333 0.01
9334 0.01
9335 0.01
9336 0.01
9337 0.01
9338 1.01
9339 0.01
9340 0.01
9341 0.01
9342 0.01
9343 0.01
9344 0.01
9345 0.01
9346 0.01
9347 0.01
9348 0.01
9349 0.01
9350 0.01
9351 0.01
9352 0.01
9353 0.01
9354 0.01
9355 0.01
9356 0.01
9357 0.01
9358 0.01
9359 0.01
9360 0.01
9361 0.01
9362 0.01
9363 0.01
9364 0.01
9365 0.01
9366 0.01
9367 0.01
9368 0.01
9369 0.01
9370 0.01
9371 0.01
9372 1.01
9373 0.01
9374 1.01
9375 0.01
9376 0.01
9377 0.01
9378 0.01
9379 0.01
9380 1.01
9381 0.01
9382 0.01
9383 0.01
9384 1.01
9385 0.01
9386 0.01
9387 0.01
9388 0.01
9389 0.01
9390 0.01
9391 0.01
9392 0.01
9393 0.01
9394 0.01
9395 0.01
9396 0.01
9397 0.01
9398 0.01
9399 0.01
9400 0.01
9401 0.01
9402 1.01
9403 1.01
9404 0.01
9405 0.01
9406 0.01
9407 1.01
9408 0.01
9409 0.01
9410 1.01
9411 0.01
9412 0.01
9413 0.01
9414 0.01
9415 0.01
9416 0.01
9417 0.01
9418 0.01
9419 0.01
9420 0.01
9421 0.01
9422 0.01
9423 1.01
9424 1.01
9425 0.01
9426 0.01
9427 0.01
9428 1.01
9429 0.01
9430 2.01
9431 0.01
9432 0.01
9433 0.01
9434 0.01
9435 0.01
9436 0.01
9437 0.01
9438 0.01
9439 0.01
9440 0.01
9441 0.01
9442 0.01
9443 0.01
9444 0.01
9445 1.01
9446 0.01
9447 0.01
9448 0.01
9449 0.01
9450 0.01
9451 1.01
9452 0.01
9453 1.01
9454 0.01
9455 0.01
9456 0.01
9457 0.01
9458 0.01
9459 0.01
9460 0.01
9461 0.01
9462 0.01
9463 1.01
9464 0.01
9465 0.01
9466 0.01
9467 0.01
9468 1.01
9469 0.01
9470 0.01
9471 0.01
9472 0.01
9473 0.01
9474 0.01
9475 0.01
9476 0.01
9477 0.01
9478 0.01
9479 0.01
9480 0.01
9481 0.01
9482 0.01
9483 0.01
9484 0.01
9485 0.01
9486 0.01
9487 0.01
9488 0.01
9489 0.01
9490 1.01
9491 0.01
9492 0.01
9493 0.01
9494 0.01
9495 0.01
9496 0.01
9497 0.01
9498 1.01
9499 0.01
9500 0.01
9501 0.01
9502 0.01
9503 0.01
9504 0.01
9505 0.01
9506 0.01
9507 0.01
9508 0.01
9509 0.01
9510 1.01
9511 0.01
9512 0.01
9513 0.01
9514 0.01
9515 0.01
9516 0.01
9517 0.01
9518 1.01
9519 0.01
9520 2.01
9521 0.01
9522 0.01
9523 0.01
9524 0.01
9525 0.01
9526 0.01
9527 0.01
9528 0.01
9529 0.01
9530 0.01
9531 0.01
9532 0.01
9533 1.01
9534 0.01
9535 1.01
9536 0.01
9537 0.01
9538 1.01
9539 1.01
9540 0.01
9541 0.01
9542 1.01
9543 0.01
9544 1.01
9545 0.01
9546 0.01
9547 1.01
9548 0.01
9549 0.01
9550 0.01
9551 0.01
9552 1.01
9553 1.01
9554 1.01
9555 0.01
9556 0.01
9557 1.01
9558 0.01
9559 0.01
9560 0.01
9561 0.01
9562 0.01
9563 0.01
9564 0.01
9565 0.01
9566 0.01
9567 1.01
9568 0.01
9569 0.01
9570 0.01
9571 0.01
9572 0.01
9573 0.01
9574 0.01
9575 0.01
9576 0.01
9577 0.01
9578 0.01
9579 0.01
9580 0.01
9581 0.01
9582 0.01
9583 0.01
9584 0.01
9585 0.01
9586 0.01
9587 0.01
9588 0.01
9589 0.01
9590 0.01
9591 0.01
9592 0.01
9593 0.01
9594 0.01
9595 0.01
9596 0.01
9597 0.01
9598 0.01
9599 0.01
9600 0.01
9601 1.01
9602 0.01
9603 1.01
9604 1.01
9605 0.01
9606 0.01
9607 0.01
9608 0.01
9609 0.01
9610 1.01
9611 0.01
9612 0.01
9613 0.01
9614 0.01
9615 1.01
9616 0.01
9617 0.01
9618 1.01
9619 0.01
9620 0.01
9621 0.01
9622 0.01
9623 0.01
9624 2.01
9625 0.01
9626 0.01
9627 0.01
9628 0.01
9629 0.01
9630 1.01
9631 0.01
9632 0.01
9633 0.01
9634 0.01
9635 0.01
9636 0.01
9637 0.01
9638 0.01
9639 0.01
9640 0.01
9641 0.01
9642 0.01
9643 1.01
9644 1.01
9645 0.01
9646 0.01
9647 0.01
9648 0.01
9649 0.01
9650 0.01
9651 0.01
9652 0.01
9653 0.01
9654 0.01
9655 0.01
9656 0.01
9657 0.01
9658 0.01
9659 0.01
9660 0.01
9661 0.01
9662 0.01
9663 0.01
9664 0.01
9665 0.01
9666 0.01
9667 0.01
9668 0.01
9669 0.01
9670 0.01
9671 1.01
9672 0.01
9673 0.01
9674 0.01
9675 0.01
9676 0.01
9677 0.01
9678 0.01
9679 0.01
9680 0.01
9681 0.01
9682 0.01
9683 0.01
9684 0.01
9685 0.01
9686 0.01
9687 0.01
9688 0.01
9689 0.01
9690 0.01
9691 0.01
9692 0.01
9693 0.01
9694 0.01
9695 0.01
9696 0.01
9697 0.01
9698 0.01
9699 0.01
9700 1.01
9701 0.01
9702 0.01
9703 0.01
9704 0.01
9705 0.01
9706 0.01
9707 0.01
9708 1.01
9709 0.01
9710 0.01
9711 0.01
9712 0.01
9713 0.01
9714 1.01
9715 0.01
9716 0.01
9717 0.01
9718 1.01
9719 0.01
9720 1.01
9721 0.01
9722 0.01
9723 0.01
9724 0.01
9725 0.01
9726 0.01
9727 0.01
9728 0.01
9729 0.01
9730 0.01
9731 0.01
9732 0.01
9733 0.01
9734 0.01
9735 0.01
9736 0.01
9737 0.01
9738 0.01
9739 0.01
9740 0.01
9741 0.01
9742 0.01
9743 0.01
9744 0.01
9745 1.01
9746 1.01
9747 0.01
9748 0.01
9749 0.01
9750 0.01
9751 0.01
9752 1.01
9753 0.01
9754 0.01
9755 0.01
9756 0.01
9757 0.01
9758 0.01
9759 0.01
9760 1.01
9761 0.01
9762 0.01
9763 0.01
9764 0.01
9765 0.01
9766 0.01
9767 0.01
9768 0.01
9769 0.01
9770 1.01
9771 0.01
9772 0.01
9773 0.01
9774 0.01
9775 0.01
9776 0.01
9777 0.01
9778 0.01
9779 0.01
9780 0.01
9781 0.01
9782 0.01
9783 0.01
9784 0.01
9785 0.01
9786 0.01
9787 1.01
9788 0.01
9789 0.01
9790 0.01
9791 0.01
9792 0.01
9793 0.01
9794 0.01
9795 0.01
9796 0.01
9797 0.01
9798 0.01
9799 0.01
9800 0.01
9801 0.01
9802 1.01
9803 0.01
9804 0.01
9805 0.01
9806 0.01
9807 1.01
9808 0.01
9809 0.01
9810 0.01
9811 1.01
9812 0.01
9813 0.01
9814 0.01
9815 0.01
9816 0.01
9817 0.01
9818 0.01
9819 0.01
9820 0.01
9821 0.01
9822 0.01
9823 0.01
9824 0.01
9825 0.01
9826 0.01
9827 0.01
9828 0.01
9829 0.01
9830 0.01
9831 0.01
9832 0.01
9833 0.01
9834 0.01
9835 0.01
9836 0.01
9837 1.01
9838 0.01
9839 0.01
9840 0.01
9841 0.01
9842 0.01
9843 0.01
9844 0.01
9845 0.01
9846 0.01
9847 0.01
9848 0.01
9849 0.01
9850 0.01
9851 1.01
9852 0.01
9853 1.01
9854 0.01
9855 0.01
9856 0.01
9857 0.01
9858 0.01
9859 0.01
9860 0.01
9861 0.01
9862 0.01
9863 0.01
9864 0.01
9865 0.01
9866 0.01
9867 0.01
9868 0.01
9869 0.01
9870 0.01
9871 0.01
9872 0.01
9873 0.01
9874 0.01
9875 0.01
9876 0.01
9877 0.01
9878 0.01
9879 0.01
9880 0.01
9881 0.01
9882 0.01
9883 0.01
9884 0.01
9885 0.01
9886 0.01
9887 0.01
9888 0.01
9889 0.01
9890 0.01
9891 0.01
9892 0.01
9893 1.01
9894 0.01
9895 0.01
9896 0.01
9897 0.01
9898 0.01
9899 0.01
9900 0.01
9901 0.01
9902 0.01
9903 0.01
9904 1.01
9905 0.01
9906 0.01
9907 0.01
9908 0.01
9909 0.01
9910 0.01
9911 0.01
9912 0.01
9913 0.01
9914 0.01
9915 0.01
9916 0.01
9917 0.01
9918 0.01
9919 0.01
9920 0.01
9921 0.01
9922 0.01
9923 0.01
9924 0.01
9925 0.01
9926 0.01
9927 0.01
9928 0.01
9929 0.01
9930 0.01
9931 0.01
9932 0.01
9933 0.01
9934 0.01
9935 0.01
9936 0.01
9937 1.01
9938 0.01
9939 1.01
9940 0.01
9941 1.01
9942 0.01
9943 0.01
9944 1.01
9945 0.01
9946 0.01
9947 0.01
9948 0.01
9949 1.01
9950 0.01
9951 0.01
9952 0.01
9953 0.01
9954 0.01
9955 0.01
9956 0.01
9957 0.01
9958 0.01
9959 0.01
9960 0.01
9961 1.01
9962 1.01
9963 0.01
9964 0.01
9965 0.01
9966 0.01
9967 0.01
9968 0.01
9969 0.01
9970 0.01
9971 0.01
9972 0.01
9973 0.01
9974 1.01
9975 0.01
9976 0.01
9977 0.01
9978 0.01
9979 0.01
9980 0.01
9981 1.01
9982 0.01
9983 0.01
9984 0.01
9985 1.01
9986 0.01
9987 0.01
9988 0.01
9989 0.01
9990 0.01
9991 0.01
9992 0.01
9993 0.01
9994 0.01
9995 0.01
9996 0.01
9997 0.01
9998 0.01
9999 0.01
10000 0.01
10001 0.01
10002 0.01
10003 0.01
10004 0.01
10005 0.01
10006 0.01
10007 1.01
10008 0.01
10009 0.01
10010 0.01
10011 0.01
10012 0.01
10013 0.01
10014 0.01
10015 0.01
10016 1.01
10017 1.01
10018 0.01
10019 1.01
10020 0.01
10021 0.01
10022 1.01
10023 0.01
10024 1.01
10025 0.01
10026 0.01
10027 1.01
10028 0.01
10029 0.01
10030 0.01
10031 1.01
10032 0.01
10033 0.01
10034 0.01
10035 0.01
10036 0.01
10037 1.01
10038 1.01
10039 0.01
10040 0.01
10041 0.01
10042 0.01
10043 1.01
10044 0.01
10045 1.01
10046 1.01
10047 0.01
10048 0.01
10049 0.01
10050 0.01
10051 0.01
10052 0.01
10053 0.01
10054 0.01
10055 0.01
10056 0.01
10057 0.01
10058 0.01
10059 1.01
10060 1.01
10061 1.01
10062 1.01
10063 0.01
10064 0.01
10065 0.01
10066 1.01
10067 0.01
10068 0.01
10069 0.01
10070 1.01
10071 0.01
10072 0.01
10073 0.01
10074 0.01
10075 0.01
10076 0.01
10077 0.01
10078 0.01
10079 0.01
10080 0.01
10081 0.01
10082 1.01
10083 0.01
10084 0.01
10085 0.01
10086 0.01
10087 0.01
10088 0.01
10089 0.01
10090 1.01
10091 0.01
10092 0.01
10093 1.01
10094 0.01
10095 0.01
10096 0.01
10097 0.01
10098 0.01
10099 0.01
10100 1.01
10101 1.01
10102 0.01
10103 0.01
10104 0.01
10105 0.01
10106 0.01
10107 0.01
10108 0.01
10109 0.01
10110 0.01
10111 0.01
10112 0.01
10113 1.01
10114 0.01
10115 0.01
10116 0.01
10117 0.01
10118 0.01
10119 0.01
10120 0.01
10121 0.01
10122 0.01
10123 0.01
10124 0.01
10125 1.01
10126 0.01
10127 0.01
10128 0.01
10129 0.01
10130 0.01
10131 0.01
10132 0.01
10133 1.01
10134 0.01
10135 0.01
10136 0.01
10137 0.01
10138 1.01
10139 0.01
10140 0.01
10141 0.01
10142 1.01
10143 0.01
10144 0.01
10145 0.01
10146 0.01
10147 0.01
10148 0.01
10149 0.01
10150 0.01
10151 0.01
10152 0.01
10153 0.01
10154 0.01
10155 0.01
10156 0.01
10157 0.01
10158 0.01
10159 0.01
10160 0.01
10161 0.01
10162 0.01
10163 0.01
10164 0.01
10165 0.01
10166 0.01
10167 0.01
10168 0.01
10169 0.01
10170 0.01
10171 0.01
10172 0.01
10173 0.01
10174 0.01
10175 0.01
10176 0.01
10177 0.01
10178 0.01
10179 0.01
10180 0.01
10181 0.01
10182 0.01
10183 0.01
10184 0.01
10185 1.01
10186 0.01
10187 0.01
10188 1.01
10189 0.01
10190 0.01
10191 0.01
10192 1.01
10193 0.01
10194 1.01
10195 0.01
10196 0.01
10197 1.01
10198 0.01
10199 0.01
10200 0.01
10201 0.01
10202 0.01
10203 1.01
10204 0.01
10205 0.01
10206 0.01
10207 0.01
10208 1.01
10209 0.01
10210 0.01
10211 0.01
10212 0.01
10213 0.01
10214 0.01
10215 0.01
10216 0.01
10217 1.01
10218 0.01
10219 0.01
10220 0.01
10221 1.01
10222 1.01
10223 0.01
10224 0.01
10225 0.01
10226 0.01
10227 0.01
10228 1.01
10229 0.01
10230 0.01
10231 0.01
10232 0.01
10233 0.01
10234 0.01
10235 0.01
10236 0.01
10237 0.01
10238 0.01
10239 1.01
10240 0.01
10241 0.01
10242 0.01
10243 0.01
10244 0.01
10245 0.01
10246 1.01
10247 0.01
10248 0.01
10249 0.01
10250 0.01
10251 0.01
10252 0.01
10253 0.01
10254 0.01
10255 0.01
10256 0.01
10257 0.01
10258 0.01
10259 0.01
10260 2.01
10261 0.01
10262 0.01
10263 0.01
10264 0.01
10265 0.01
10266 0.01
10267 0.01
10268 0.01
10269 0.01
10270 0.01
10271 0.01
10272 0.01
10273 0.01
10274 1.01
10275 0.01
10276 0.01
10277 0.01
10278 0.01
10279 1.01
10280 0.01
10281 0.01
10282 0.01
10283 0.01
10284 0.01
10285 0.01
10286 0.01
10287 0.01
10288 0.01
10289 1.01
10290 0.01
10291 0.01
10292 0.01
10293 1.01
10294 1.01
10295 0.01
10296 0.01
10297 0.01
10298 0.01
10299 0.01
10300 0.01
10301 0.01
10302 0.01
10303 0.01
10304 0.01
10305 0.01
10306 0.01
10307 0.01
10308 0.01
10309 0.01
10310 0.01
10311 0.01
10312 0.01
10313 0.01
10314 0.01
10315 1.01
10316 0.01
10317 0.01
10318 0.01
10319 0.01
10320 0.01
10321 1.01
10322 0.01
10323 0.01
10324 0.01
10325 0.01
10326 0.01
10327 0.01
10328 0.01
10329 0.01
10330 0.01
10331 0.01
10332 0.01
10333 0.01
10334 0.01
10335 0.01
10336 0.01
10337 0.01
10338 2.01
10339 1.01
10340 0.01
10341 1.01
10342 1.01
10343 0.01
10344 0.01
10345 0.01
10346 0.01
10347 0.01
10348 0.01
10349 0.01
10350 0.01
10351 1.01
10352 0.01
10353 0.01
10354 1.01
10355 0.01
10356 1.01
10357 0.01
10358 0.01
10359 0.01
10360 0.01
10361 0.01
10362 0.01
10363 0.01
10364 0.01
10365 0.01
10366 0.01
10367 0.01
10368 0.01
10369 0.01
10370 0.01
10371 0.01
10372 0.01
10373 0.01
10374 0.01
10375 0.01
10376 0.01
10377 0.01
10378 0.01
10379 0.01
10380 0.01
10381 0.01
10382 0.01
10383 0.01
10384 1.01
10385 0.01
10386 1.01
10387 1.01
10388 0.01
10389 0.01
10390 0.01
10391 0.01
10392 0.01
10393 0.01
10394 0.01
10395 0.01
10396 0.01
10397 1.01
10398 0.01
10399 0.01
10400 0.01
10401 1.01
10402 0.01
10403 1.01
10404 0.01
10405 1.01
10406 0.01
10407 0.01
10408 0.01
10409 1.01
10410 1.01
10411 0.01
10412 2.01
10413 0.01
10414 0.01
10415 0.01
10416 1.01
10417 0.01
10418 0.01
10419 0.01
10420 0.01
10421 0.01
10422 0.01
10423 0.01
10424 0.01
10425 0.01
10426 0.01
10427 0.01
10428 0.01
10429 0.01
10430 0.01
10431 0.01
10432 0.01
10433 0.01
10434 0.01
10435 1.01
10436 1.01
10437 0.01
10438 0.01
10439 1.01
10440 0.01
10441 0.01
10442 0.01
10443 0.01
10444 1.01
10445 0.01
10446 0.01
10447 0.01
10448 0.01
10449 2.01
10450 0.01
10451 0.01
10452 0.01
10453 0.01
10454 1.01
10455 0.01
10456 0.01
10457 0.01
10458 0.01
10459 0.01
10460 0.01
10461 0.01
10462 0.01
10463 1.01
10464 0.01
10465 0.01
10466 0.01
10467 0.01
10468 2.01
10469 1.01
10470 0.01
10471 0.01
10472 0.01
10473 0.01
10474 1.01
10475 0.01
10476 0.01
10477 0.01
10478 0.01
10479 0.01
10480 0.01
10481 0.01
10482 0.01
10483 0.01
10484 1.01
10485 0.01
10486 0.01
10487 0.01
10488 1.01
10489 0.01
10490 0.01
10491 0.01
10492 0.01
10493 0.01
10494 0.01
10495 0.01
10496 0.01
10497 0.01
10498 0.01
10499 0.01
10500 0.01
10501 0.01
10502 0.01
10503 0.01
10504 0.01
10505 0.01
10506 0.01
10507 0.01
10508 0.01
10509 0.01
10510 0.01
10511 0.01
10512 0.01
10513 0.01
10514 0.01
10515 0.01
10516 0.01
10517 0.01
10518 0.01
10519 1.01
10520 0.01
10521 0.01
10522 0.01
10523 0.01
10524 0.01
10525 0.01
10526 0.01
10527 0.01
10528 0.01
10529 0.01
10530 0.01
10531 1.01
10532 0.01
10533 0.01
10534 0.01
10535 0.01
10536 0.01
10537 0.01
10538 0.01
10539 0.01
10540 0.01
10541 0.01
10542 0.01
10543 0.01
10544 0.01
10545 0.01
10546 0.01
10547 0.01
10548 0.01
10549 0.01
10550 1.01
10551 0.01
10552 0.01
10553 0.01
10554 0.01
10555 0.01
10556 0.01
10557 1.01
10558 0.01
10559 0.01
10560 1.01
10561 0.01
10562 0.01
10563 0.01
10564 1.01
10565 0.01
10566 0.01
10567 0.01
10568 0.01
10569 0.01
10570 0.01
10571 0.01
10572 0.01
10573 0.01
10574 0.01
10575 0.01
10576 0.01
10577 0.01
10578 0.01
10579 0.01
10580 0.01
10581 1.01
10582 0.01
10583 0.01
10584 0.01
10585 0.01
10586 0.01
10587 0.01
10588 0.01
10589 0.01
10590 0.01
10591 0.01
10592 0.01
10593 0.01
10594 0.01
10595 0.01
10596 0.01
10597 0.01
10598 0.01
10599 0.01
10600 0.01
10601 0.01
10602 0.01
10603 0.01
10604 0.01
10605 0.01
10606 0.01
10607 0.01
10608 0.01
10609 0.01
10610 0.01
10611 1.01
10612 0.01
10613 0.01
10614 1.01
10615 1.01
10616 1.01
10617 0.01
10618 0.01
10619 0.01
10620 0.01
10621 0.01
10622 0.01
10623 0.01
10624 0.01
10625 0.01
10626 0.01
10627 0.01
10628 0.01
10629 0.01
10630 0.01
10631 0.01
10632 0.01
10633 0.01
10634 1.01
10635 0.01
10636 0.01
10637 1.01
10638 0.01
10639 1.01
10640 0.01
10641 1.01
10642 0.01
10643 0.01
10644 0.01
10645 0.01
10646 0.01
10647 0.01
10648 0.01
10649 1.01
10650 0.01
10651 0.01
10652 0.01
10653 0.01
10654 0.01
10655 0.01
10656 0.01
10657 0.01
10658 0.01
10659 1.01
10660 0.01
10661 0.01
10662 2.01
10663 0.01
10664 0.01
10665 0.01
10666 0.01
10667 0.01
10668 1.01
10669 0.01
10670 1.01
10671 0.01
10672 0.01
10673 0.01
10674 0.01
10675 0.01
10676 0.01
10677 1.01
10678 0.01
10679 0.01
10680 0.01
10681 1.01
10682 0.01
10683 0.01
10684 0.01
10685 1.01
10686 1.01
10687 0.01
10688 0.01
10689 0.01
10690 0.01
10691 0.01
10692 0.01
10693 0.01
10694 0.01
10695 0.01
10696 1.01
10697 1.01
10698 0.01
10699 0.01
10700 0.01
10701 0.01
10702 0.01
10703 0.01
10704 0.01
10705 0.01
10706 0.01
10707 0.01
10708 0.01
10709 0.01
10710 0.01
10711 0.01
10712 0.01
10713 0.01
10714 0.01
10715 1.01
10716 0.01
10717 1.01
10718 0.01
10719 0.01
10720 0.01
10721 1.01
10722 0.01
10723 0.01
10724 0.01
10725 0.01
10726 0.01
10727 0.01
10728 0.01
10729 0.01
10730 0.01
10731 0.01
10732 0.01
10733 0.01
10734 0.01
10735 0.01
10736 0.01
10737 0.01
10738 0.01
10739 0.01
10740 0.01
10741 0.01
10742 1.01
10743 0.01
10744 0.01
10745 0.01
10746 0.01
10747 0.01
10748 0.01
10749 0.01
10750 0.01
10751 0.01
10752 0.01
10753 0.01
10754 0.01
10755 0.01
10756 1.01
10757 0.01
10758 1.01
10759 0.01
10760 1.01
10761 0.01
10762 0.01
10763 0.01
10764 0.01
10765 0.01
10766 0.01
10767 0.01
10768 1.01
10769 0.01
10770 0.01
10771 1.01
10772 0.01
10773 0.01
10774 0.01
10775 0.01
10776 0.01
10777 0.01
10778 0.01
10779 0.01
10780 0.01
10781 0.01
10782 0.01
10783 0.01
10784 0.01
10785 0.01
10786 0.01
10787 0.01
10788 0.01
10789 0.01
10790 0.01
10791 1.01
10792 1.01
10793 0.01
10794 0.01
10795 0.01
10796 0.01
10797 0.01
10798 0.01
10799 1.01
10800 0.01
10801 0.01
10802 0.01
10803 0.01
10804 0.01
10805 0.01
10806 0.01
10807 0.01
10808 0.01
10809 0.01
10810 0.01
10811 0.01
10812 0.01
10813 0.01
10814 0.01
10815 0.01
10816 0.01
10817 0.01
10818 0.01
10819 0.01
10820 0.01
10821 0.01
10822 0.01
10823 0.01
10824 0.01
10825 0.01
10826 0.01
10827 0.01
10828 0.01
10829 0.01
10830 0.01
10831 0.01
10832 0.01
10833 0.01
10834 0.01
10835 0.01
10836 0.01
10837 0.01
10838 0.01
10839 0.01
10840 0.01
10841 0.01
10842 0.01
10843 0.01
10844 0.01
10845 1.01
10846 0.01
10847 0.01
10848 0.01
10849 0.01
10850 0.01
10851 0.01
10852 0.01
10853 1.01
10854 0.01
10855 0.01
10856 0.01
10857 0.01
10858 0.01
10859 0.01
10860 0.01
10861 0.01
10862 0.01
10863 0.01
10864 0.01
10865 0.01
10866 1.01
10867 0.01
10868 0.01
10869 0.01
10870 0.01
10871 0.01
10872 0.01
10873 0.01
10874 0.01
10875 1.01
10876 0.01
10877 0.01
10878 0.01
10879 0.01
10880 1.01
10881 0.01
10882 0.01
10883 0.01
10884 0.01
10885 0.01
10886 0.01
10887 0.01
10888 0.01
10889 0.01
10890 0.01
10891 0.01
10892 1.01
10893 0.01
10894 0.01
10895 2.01
10896 0.01
10897 0.01
10898 0.01
10899 0.01
10900 0.01
10901 1.01
10902 0.01
10903 0.01
10904 0.01
10905 0.01
10906 0.01
10907 1.01
10908 0.01
10909 0.01
10910 0.01
10911 0.01
10912 0.01
10913 0.01
10914 0.01
10915 0.01
10916 0.01
10917 0.01
10918 0.01
10919 0.01
10920 0.01
10921 0.01
10922 1.01
10923 0.01
10924 0.01
10925 0.01
10926 0.01
10927 0.01
10928 0.01
10929 0.01
10930 0.01
10931 0.01
10932 0.01
10933 1.01
10934 0.01
10935 0.01
10936 0.01
10937 0.01
10938 0.01
10939 0.01
10940 0.01
10941 0.01
10942 0.01
10943 0.01
10944 0.01
10945 0.01
10946 0.01
10947 0.01
10948 0.01
10949 1.01
10950 0.01
10951 0.01
10952 0.01
10953 0.01
10954 0.01
10955 0.01
10956 2.01
10957 0.01
10958 0.01
10959 0.01
10960 0.01
10961 0.01
10962 0.01
10963 0.01
10964 0.01
10965 1.01
10966 0.01
10967 0.01
10968 0.01
10969 0.01
10970 0.01
10971 0.01
10972 0.01
10973 0.01
10974 0.01
10975 0.01
10976 1.01
10977 0.01
10978 0.01
10979 0.01
10980 0.01
10981 0.01
10982 0.01
10983 0.01
10984 1.01
10985 0.01
10986 0.01
10987 0.01
10988 0.01
10989 0.01
10990 0.01
10991 0.01
10992 0.01
10993 1.01
10994 0.01
10995 0.01
10996 0.01
10997 0.01
10998 0.01
10999 0.01
11000 0.01
11001 0.01
11002 0.01
11003 0.01
11004 0.01
11005 0.01
11006 0.01
11007 0.01
11008 0.01
11009 1.01
11010 1.01
11011 0.01
11012 0.01
11013 1.01
11014 0.01
11015 0.01
11016 0.01
11017 0.01
11018 0.01
11019 1.01
11020 0.01
11021 0.01
11022 0.01
11023 1.01
11024 0.01
11025 0.01
11026 0.01
11027 1.01
11028 0.01
11029 0.01
11030 0.01
11031 0.01
11032 0.01
11033 0.01
11034 1.01
11035 0.01
11036 0.01
11037 0.01
11038 0.01
11039 0.01
11040 0.01
11041 0.01
11042 0.01
11043 0.01
11044 0.01
11045 0.01
11046 0.01
11047 0.01
11048 0.01
11049 0.01
11050 0.01
11051 0.01
11052 0.01
11053 0.01
11054 0.01
11055 0.01
11056 1.01
11057 0.01
11058 0.01
11059 0.01
11060 0.01
11061 0.01
11062 0.01
11063 0.01
11064 0.01
11065 0.01
11066 0.01
11067 0.01
11068 0.01
11069 0.01
11070 0.01
11071 0.01
11072 0.01
11073 0.01
11074 0.01
11075 1.01
11076 0.01
11077 1.01
11078 0.01
11079 0.01
11080 0.01
11081 0.01
11082 0.01
11083 0.01
11084 0.01
11085 0.01
11086 0.01
11087 0.01
11088 1.01
11089 1.01
11090 0.01
11091 0.01
11092 0.01
11093 0.01
11094 0.01
11095 0.01
11096 0.01
11097 0.01
11098 0.01
11099 0.01
11100 0.01
11101 0.01
11102 0.01
11103 0.01
11104 0.01
11105 0.01
11106 0.01
11107 0.01
11108 0.01
11109 1.01
11110 0.01
11111 1.01
11112 1.01
11113 0.01
11114 0.01
11115 0.01
11116 0.01
11117 0.01
11118 0.01
11119 1.01
11120 0.01
11121 0.01
11122 0.01
11123 0.01
11124 0.01
11125 0.01
11126 0.01
11127 0.01
11128 0.01
11129 0.01
11130 0.01
11131 0.01
11132 0.01
11133 0.01
11134 0.01
11135 0.01
11136 0.01
11137 1.01
11138 1.01
11139 0.01
11140 0.01
11141 0.01
11142 0.01
11143 0.01
11144 0.01
11145 0.01
11146 0.01
11147 0.01
11148 0.01
11149 1.01
11150 0.01
11151 0.01
11152 0.01
11153 0.01
11154 0.01
11155 0.01
11156 0.01
11157 0.01
11158 0.01
11159 0.01
11160 0.01
11161 0.01
11162 0.01
11163 0.01
11164 0.01
11165 1.01
11166 0.01
11167 0.01
11168 1.01
11169 0.01
11170 0.01
11171 0.01
11172 0.01
11173 1.01
11174 0.01
11175 0.01
11176 0.01
11177 0.01
11178 0.01
11179 0.01
11180 0.01
11181 0.01
11182 0.01
11183 0.01
11184 0.01
11185 0.01
11186 0.01
11187 1.01
11188 0.01
11189 0.01
11190 1.01
11191 0.01
11192 0.01
11193 1.01
11194 0.01
11195 0.01
11196 2.01
11197 0.01
11198 0.01
11199 1.01
11200 0.01
11201 0.01
11202 0.01
11203 0.01
11204 0.01
11205 0.01
11206 0.01
11207 0.01
11208 0.01
11209 0.01
11210 0.01
11211 0.01
11212 0.01
11213 0.01
11214 0.01
11215 1.01
11216 0.01
11217 1.01
11218 1.01
11219 0.01
11220 0.01
11221 0.01
11222 1.01
11223 0.01
11224 0.01
11225 0.01
11226 0.01
11227 0.01
11228 0.01
11229 0.01
11230 0.01
11231 0.01
11232 0.01
11233 0.01
11234 0.01
11235 1.01
11236 0.01
11237 0.01
11238 0.01
11239 0.01
11240 0.01
11241 0.01
11242 0.01
11243 0.01
11244 1.01
11245 0.01
11246 0.01
11247 0.01
11248 1.01
11249 1.01
11250 0.01
11251 0.01
11252 0.01
11253 0.01
11254 1.01
11255 0.01
11256 0.01
11257 0.01
11258 0.01
11259 0.01
11260 0.01
11261 1.01
11262 0.01
11263 0.01
11264 0.01
11265 0.01
11266 0.01
11267 0.01
11268 0.01
11269 0.01
11270 0.01
11271 1.01
11272 0.01
11273 0.01
11274 0.01
11275 0.01
11276 0.01
11277 0.01
11278 0.01
11279 0.01
11280 0.01
11281 1.01
11282 0.01
11283 0.01
11284 0.01
11285 0.01
11286 1.01
11287 0.01
11288 1.01
11289 0.01
11290 0.01
11291 0.01
11292 1.01
11293 0.01
11294 0.01
11295 1.01
11296 0.01
11297 1.01
11298 1.01
11299 0.01
11300 0.01
11301 0.01
11302 0.01
11303 0.01
11304 0.01
11305 0.01
11306 0.01
11307 1.01
11308 0.01
11309 0.01
11310 0.01
11311 1.01
11312 0.01
11313 0.01
11314 0.01
11315 0.01
11316 1.01
11317 0.01
11318 0.01
11319 1.01
11320 0.01
11321 0.01
11322 0.01
11323 0.01
11324 0.01
11325 0.01
11326 0.01
11327 0.01
11328 0.01
11329 0.01
11330 0.01
11331 0.01
11332 0.01
11333 0.01
11334 0.01
11335 0.01
11336 0.01
11337 0.01
11338 0.01
11339 0.01
11340 0.01
11341 0.01
11342 0.01
11343 0.01
11344 0.01
11345 0.01
11346 1.01
11347 1.01
11348 0.01
11349 0.01
11350 0.01
11351 0.01
11352 0.01
11353 1.01
11354 0.01
11355 0.01
11356 1.01
11357 0.01
11358 0.01
11359 0.01
11360 0.01
11361 0.01
11362 1.01
11363 0.01
11364 0.01
11365 1.01
11366 0.01
11367 0.01
11368 0.01
11369 1.01
11370 0.01
11371 0.01
11372 0.01
11373 0.01
11374 0.01
11375 1.01
11376 0.01
11377 0.01
11378 0.01
11379 0.01
11380 0.01
11381 1.01
11382 0.01
11383 0.01
11384 0.01
11385 0.01
11386 0.01
11387 0.01
11388 0.01
11389 0.01
11390 0.01
11391 0.01
11392 0.01
11393 0.01
11394 0.01
11395 0.01
11396 0.01
11397 0.01
11398 0.01
11399 1.01
11400 0.01
11401 0.01
11402 0.01
11403 0.01
11404 0.01
11405 0.01
11406 1.01
11407 0.01
11408 0.01
11409 0.01
11410 0.01
11411 0.01
11412 0.01
11413 1.01
11414 0.01
11415 0.01
11416 1.01
11417 0.01
11418 0.01
11419 0.01
11420 1.01
11421 0.01
11422 0.01
11423 0.01
11424 0.01
11425 0.01
11426 0.01
11427 0.01
11428 0.01
11429 0.01
11430 0.01
11431 0.01
11432 0.01
11433 0.01
11434 1.01
11435 0.01
11436 0.01
11437 0.01
11438 0.01
11439 1.01
11440 0.01
11441 0.01
11442 0.01
11443 0.01
11444 0.01
11445 0.01
11446 0.01
11447 0.01
11448 0.01
11449 0.01
11450 0.01
11451 1.01
11452 0.01
11453 1.01
11454 0.01
11455 0.01
11456 0.01
11457 1.01
11458 0.01
11459 0.01
11460 0.01
11461 0.01
11462 0.01
11463 0.01
11464 0.01
11465 1.01
11466 0.01
11467 0.01
11468 0.01
11469 0.01
11470 0.01
11471 0.01
11472 0.01
11473 0.01
11474 0.01
11475 0.01
11476 0.01
11477 0.01
11478 0.01
11479 0.01
11480 1.01
11481 0.01
11482 0.01
11483 0.01
11484 0.01
11485 0.01
11486 0.01
11487 0.01
11488 0.01
11489 0.01
11490 1.01
11491 0.01
11492 0.01
11493 0.01
11494 0.01
11495 0.01
11496 0.01
11497 0.01
11498 0.01
11499 0.01
11500 0.01
11501 0.01
11502 0.01
11503 0.01
11504 0.01
11505 1.01
11506 0.01
11507 0.01
11508 0.01
11509 0.01
11510 0.01
11511 0.01
11512 0.01
11513 0.01
11514 0.01
11515 0.01
11516 0.01
11517 0.01
11518 0.01
11519 0.01
11520 0.01
11521 0.01
11522 0.01
11523 0.01
11524 0.01
11525 1.01
11526 0.01
11527 0.01
11528 0.01
11529 0.01
11530 0.01
11531 0.01
11532 0.01
11533 0.01
11534 0.01
11535 0.01
11536 0.01
11537 0.01
11538 0.01
11539 0.01
11540 0.01
11541 0.01
11542 0.01
11543 0.01
11544 1.01
11545 1.01
11546 0.01
11547 1.01
11548 0.01
11549 0.01
11550 0.01
11551 0.01
11552 0.01
11553 0.01
11554 0.01
11555 1.01
11556 0.01
11557 0.01
11558 0.01
11559 1.01
11560 0.01
11561 0.01
11562 0.01
11563 0.01
11564 0.01
11565 0.01
11566 0.01
11567 0.01
11568 0.01
11569 0.01
11570 0.01
11571 0.01
11572 0.01
11573 0.01
11574 0.01
11575 0.01
11576 0.01
11577 0.01
11578 0.01
11579 0.01
11580 0.01
11581 0.01
11582 0.01
11583 0.01
11584 1.01
11585 0.01
11586 0.01
11587 0.01
11588 0.01
11589 0.01
11590 0.01
11591 0.01
11592 0.01
11593 0.01
11594 0.01
11595 0.01
11596 0.01
11597 0.01
11598 0.01
11599 0.01
11600 0.01
11601 0.01
11602 0.01
11603 0.01
11604 1.01
11605 0.01
11606 0.01
11607 0.01
11608 0.01
11609 0.01
11610 1.01
11611 0.01
11612 0.01
11613 0.01
11614 0.01
11615 0.01
11616 0.01
11617 0.01
11618 2.01
11619 0.01
11620 0.01
11621 0.01
11622 0.01
11623 0.01
11624 0.01
11625 1.01
11626 0.01
11627 0.01
11628 0.01
11629 0.01
11630 0.01
11631 1.01
11632 0.01
11633 0.01
11634 0.01
11635 2.01
11636 0.01
11637 0.01
11638 0.01
11639 0.01
11640 1.01
11641 0.01
11642 0.01
11643 0.01
11644 0.01
11645 0.01
11646 0.01
11647 0.01
11648 0.01
11649 0.01
11650 1.01
11651 0.01
11652 0.01
11653 0.01
11654 0.01
11655 0.01
11656 0.01
11657 0.01
11658 0.01
11659 0.01
11660 0.01
11661 0.01
11662 0.01
11663 0.01
11664 0.01
11665 0.01
11666 0.01
11667 0.01
11668 0.01
11669 0.01
11670 1.01
11671 0.01
11672 0.01
11673 0.01
11674 0.01
11675 0.01
11676 0.01
11677 0.01
11678 0.01
11679 0.01
11680 0.01
11681 0.01
11682 0.01
11683 0.01
11684 0.01
11685 0.01
11686 0.01
11687 0.01
11688 0.01
11689 0.01
11690 1.01
11691 0.01
11692 0.01
11693 0.01
11694 0.01
11695 0.01
11696 0.01
11697 0.01
11698 0.01
11699 1.01
11700 0.01
11701 1.01
11702 0.01
11703 0.01
11704 0.01
11705 0.01
11706 0.01
11707 0.01
11708 0.01
11709 0.01
11710 0.01
11711 0.01
11712 0.01
11713 1.01
11714 0.01
11715 0.01
11716 0.01
11717 0.01
11718 0.01
11719 0.01
11720 0.01
11721 0.01
11722 0.01
11723 0.01
11724 0.01
11725 0.01
11726 0.01
11727 0.01
11728 0.01
11729 0.01
11730 0.01
11731 0.01
11732 1.01
11733 0.01
11734 0.01
11735 0.01
11736 0.01
11737 1.01
11738 0.01
11739 0.01
11740 0.01
11741 0.01
11742 0.01
11743 0.01
11744 0.01
11745 0.01
11746 0.01
11747 0.01
11748 0.01
11749 0.01
11750 0.01
11751 0.01
11752 0.01
11753 0.01
11754 0.01
11755 0.01
11756 0.01
11757 0.01
11758 0.01
11759 0.01
11760 0.01
11761 0.01
11762 0.01
11763 0.01
11764 0.01
11765 0.01
11766 0.01
11767 0.01
11768 0.01
11769 0.01
11770 0.01
11771 0.01
11772 0.01
11773 0.01
11774 0.01
11775 0.01
11776 0.01
11777 0.01
11778 0.01
11779 0.01
11780 0.01
11781 0.01
11782 0.01
11783 0.01
11784 0.01
11785 0.01
11786 0.01
11787 0.01
11788 0.01
11789 1.01
11790 0.01
11791 0.01
11792 0.01
11793 0.01
11794 0.01
11795 1.01
11796 0.01
11797 0.01
11798 1.01
11799 0.01
11800 0.01
11801 0.01
11802 0.01
11803 0.01
11804 0.01
11805 0.01
11806 0.01
11807 0.01
11808 0.01
11809 0.01
11810 2.01
11811 0.01
11812 0.01
11813 0.01
11814 0.01
11815 1.01
11816 0.01
11817 0.01
11818 0.01
11819 0.01
11820 0.01
11821 0.01
11822 0.01
11823 0.01
11824 0.01
11825 0.01
11826 0.01
11827 0.01
11828 0.01
11829 0.01
11830 0.01
11831 0.01
11832 0.01
11833 0.01
11834 0.01
11835 0.01
11836 0.01
11837 0.01
11838 0.01
11839 0.01
11840 0.01
11841 0.01
11842 0.01
11843 0.01
11844 0.01
11845 0.01
11846 0.01
11847 0.01
11848 0.01
11849 0.01
11850 1.01
11851 0.01
11852 0.01
11853 0.01
11854 0.01
11855 0.01
11856 0.01
11857 0.01
11858 0.01
11859 0.01
11860 1.01
11861 0.01
11862 0.01
11863 0.01
11864 0.01
11865 0.01
11866 0.01
11867 0.01
11868 0.01
11869 0.01
11870 0.01
11871 0.01
11872 0.01
11873 0.01
11874 0.01
11875 1.01
11876 0.01
11877 0.01
11878 0.01
11879 0.01
11880 0.01
11881 0.01
11882 0.01
11883 0.01
11884 0.01
11885 0.01
11886 0.01
11887 0.01
11888 0.01
11889 0.01
11890 0.01
11891 0.01
11892 0.01
11893 0.01
11894 0.01
11895 0.01
11896 1.01
11897 0.01
11898 0.01
11899 0.01
11900 1.01
11901 0.01
11902 0.01
11903 0.01
11904 1.01
11905 0.01
11906 0.01
11907 0.01
11908 0.01
11909 0.01
11910 0.01
11911 0.01
11912 0.01
11913 0.01
11914 0.01
11915 0.01
11916 0.01
11917 0.01
11918 0.01
11919 0.01
11920 0.01
11921 0.01
11922 0.01
11923 0.01
11924 0.01
11925 0.01
11926 0.01
11927 0.01
11928 0.01
11929 0.01
11930 0.01
11931 0.01
11932 0.01
11933 0.01
11934 0.01
11935 0.01
11936 0.01
11937 0.01
11938 0.01
11939 1.01
11940 0.01
11941 0.01
11942 1.01
11943 0.01
11944 0.01
11945 0.01
11946 0.01
11947 0.01
11948 0.01
11949 0.01
11950 0.01
11951 0.01
11952 1.01
11953 0.01
11954 0.01
11955 0.01
11956 0.01
11957 0.01
11958 0.01
11959 0.01
11960 0.01
11961 0.01
11962 0.01
11963 0.01
11964 0.01
11965 0.01
11966 1.01
11967 0.01
11968 0.01
11969 0.01
11970 0.01
11971 2.01
11972 0.01
11973 0.01
11974 0.01
11975 0.01
11976 0.01
11977 0.01
11978 0.01
11979 0.01
11980 0.01
11981 0.01
11982 0.01
11983 0.01
11984 0.01
11985 0.01
11986 0.01
11987 0.01
11988 0.01
11989 2.01
11990 0.01
11991 0.01
11992 0.01
11993 0.01
11994 0.01
11995 0.01
11996 0.01
11997 0.01
11998 0.01
11999 0.01
12000 1.01
12001 0.01
12002 0.01
12003 0.01
12004 2.01
12005 0.01
12006 0.01
12007 0.01
12008 0.01
12009 0.01
12010 0.01
12011 0.01
12012 0.01
12013 0.01
12014 1.01
12015 0.01
12016 0.01
12017 0.01
12018 0.01
12019 0.01
12020 0.01
12021 0.01
12022 0.01
12023 0.01
12024 0.01
12025 1.01
12026 0.01
12027 0.01
12028 0.01
12029 0.01
12030 1.01
12031 0.01
12032 0.01
12033 0.01
12034 0.01
12035 0.01
12036 0.01
12037 0.01
12038 0.01
12039 0.01
12040 0.01
12041 0.01
12042 0.01
12043 0.01
12044 0.01
12045 0.01
12046 0.01
12047 0.01
12048 0.01
12049 0.01
12050 0.01
12051 0.01
12052 0.01
12053 1.01
12054 1.01
12055 0.01
12056 0.01
12057 0.01
12058 1.01
12059 1.01
12060 0.01
12061 0.01
12062 1.01
12063 0.01
12064 1.01
12065 0.01
12066 0.01
12067 0.01
12068 1.01
12069 0.01
12070 0.01
12071 0.01
12072 0.01
12073 0.01
12074 0.01
12075 0.01
12076 0.01
12077 1.01
12078 0.01
12079 1.01
12080 0.01
12081 0.01
12082 0.01
12083 0.01
12084 0.01
12085 0.01
12086 0.01
12087 0.01
12088 0.01
12089 1.01
12090 0.01
12091 0.01
12092 0.01
12093 1.01
12094 1.01
12095 1.01
12096 0.01
12097 0.01
12098 0.01
12099 0.01
12100 0.01
12101 0.01
12102 0.01
12103 0.01
12104 0.01
12105 0.01
12106 0.01
12107 0.01
12108 0.01
12109 0.01
12110 0.01
12111 0.01
12112 0.01
12113 0.01
12114 0.01
12115 0.01
12116 1.01
12117 1.01
12118 0.01
12119 0.01
12120 0.01
12121 2.01
12122 0.01
12123 0.01
12124 0.01
12125 0.01
12126 0.01
12127 0.01
12128 0.01
12129 0.01
12130 0.01
12131 0.01
12132 0.01
12133 0.01
12134 1.01
12135 0.01
12136 0.01
12137 0.01
12138 0.01
12139 0.01
12140 0.01
12141 0.01
12142 0.01
12143 0.01
12144 0.01
12145 0.01
12146 0.01
12147 0.01
12148 1.01
12149 0.01
12150 0.01
12151 0.01
12152 0.01
12153 1.01
12154 0.01
12155 0.01
12156 0.01
12157 0.01
12158 0.01
12159 0.01
12160 0.01
12161 1.01
12162 0.01
12163 1.01
12164 0.01
12165 0.01
12166 0.01
12167 0.01
12168 0.01
12169 0.01
12170 0.01
12171 0.01
12172 0.01
12173 0.01
12174 0.01
12175 0.01
12176 0.01
12177 1.01
12178 0.01
12179 0.01
12180 0.01
12181 0.01
12182 0.01
12183 1.01
12184 1.01
12185 1.01
12186 0.01
12187 0.01
12188 0.01
12189 0.01
12190 0.01
12191 0.01
12192 0.01
12193 0.01
12194 0.01
12195 0.01
12196 0.01
12197 0.01
12198 0.01
12199 0.01
12200 0.01
12201 0.01
12202 0.01
12203 0.01
12204 0.01
12205 0.01
12206 0.01
12207 0.01
12208 1.01
12209 0.01
12210 0.01
12211 0.01
12212 0.01
12213 0.01
12214 0.01
12215 0.01
12216 0.01
12217 1.01
12218 0.01
12219 0.01
12220 0.01
12221 0.01
12222 0.01
12223 0.01
12224 0.01
12225 0.01
12226 0.01
12227 0.01
12228 0.01
12229 0.01
12230 0.01
12231 0.01
12232 1.01
12233 0.01
12234 0.01
12235 0.01
12236 0.01
12237 0.01
12238 0.01
12239 0.01
12240 1.01
12241 0.01
12242 0.01
12243 0.01
12244 0.01
12245 0.01
12246 0.01
12247 0.01
12248 0.01
12249 0.01
12250 0.01
12251 0.01
12252 0.01
12253 0.01
12254 0.01
12255 0.01
12256 0.01
12257 0.01
12258 0.01
12259 0.01
12260 1.01
12261 0.01
12262 0.01
12263 0.01
12264 0.01
12265 0.01
12266 0.01
12267 0.01
12268 0.01
12269 0.01
12270 0.01
12271 0.01
12272 0.01
12273 0.01
12274 0.01
12275 0.01
12276 0.01
12277 0.01
12278 0.01
12279 0.01
12280 0.01
12281 0.01
12282 0.01
12283 0.01
12284 0.01
12285 0.01
12286 0.01
12287 0.01
12288 0.01
12289 0.01
12290 0.01
12291 0.01
12292 0.01
12293 0.01
12294 0.01
12295 0.01
12296 1.01
12297 0.01
12298 1.01
12299 0.01
12300 0.01
12301 0.01
12302 0.01
12303 0.01
12304 0.01
12305 0.01
12306 1.01
12307 0.01
12308 0.01
12309 0.01
12310 0.01
12311 0.01
12312 0.01
12313 0.01
12314 0.01
12315 0.01
12316 0.01
12317 0.01
12318 1.01
12319 0.01
12320 0.01
12321 1.01
12322 0.01
12323 0.01
12324 0.01
12325 0.01
12326 1.01
12327 0.01
12328 0.01
12329 0.01
12330 0.01
12331 0.01
12332 0.01
12333 1.01
12334 0.01
12335 1.01
12336 0.01
12337 0.01
12338 0.01
12339 0.01
12340 0.01
12341 0.01
12342 0.01
12343 0.01
12344 0.01
12345 0.01
12346 0.01
12347 0.01
12348 0.01
12349 0.01
12350 0.01
12351 0.01
12352 0.01
12353 0.01
12354 0.01
12355 0.01
12356 0.01
12357 0.01
12358 0.01
12359 0.01
12360 0.01
12361 0.01
12362 0.01
12363 0.01
12364 0.01
12365 1.01
12366 0.01
12367 0.01
12368 2.01
12369 0.01
12370 0.01
12371 0.01
12372 0.01
12373 1.01
12374 0.01
12375 0.01
12376 0.01
12377 0.01
12378 0.01
12379 0.01
12380 0.01
12381 0.01
12382 0.01
12383 0.01
12384 0.01
12385 0.01
12386 0.01
12387 0.01
12388 0.01
12389 0.01
12390 0.01
12391 0.01
12392 0.01
12393 0.01
12394 0.01
12395 0.01
12396 1.01
12397 0.01
12398 1.01
12399 0.01
12400 0.01
12401 0.01
12402 0.01
12403 0.01
12404 0.01
12405 0.01
12406 0.01
12407 1.01
12408 0.01
12409 0.01
12410 0.01
12411 0.01
12412 1.01
12413 0.01
12414 0.01
12415 0.01
12416 1.01
12417 0.01
12418 0.01
12419 0.01
12420 0.01
12421 0.01
12422 0.01
12423 0.01
12424 0.01
12425 0.01
12426 0.01
12427 0.01
12428 0.01
12429 0.01
12430 0.01
12431 0.01
12432 0.01
12433 0.01
12434 0.01
12435 0.01
12436 0.01
12437 0.01
12438 0.01
12439 0.01
12440 0.01
12441 0.01
12442 0.01
12443 0.01
12444 0.01
12445 0.01
12446 0.01
12447 0.01
12448 0.01
12449 1.01
12450 0.01
12451 0.01
12452 0.01
12453 0.01
12454 0.01
12455 1.01
12456 0.01
12457 0.01
12458 0.01
12459 0.01
12460 0.01
12461 0.01
12462 0.01
12463 0.01
12464 0.01
12465 0.01
12466 0.01
12467 1.01
12468 0.01
12469 0.01
12470 0.01
12471 0.01
12472 1.01
12473 0.01
12474 0.01
12475 1.01
12476 1.01
12477 0.01
12478 0.01
12479 0.01
12480 0.01
12481 0.01
12482 0.01
12483 0.01
12484 0.01
12485 0.01
12486 0.01
12487 0.01
12488 0.01
12489 0.01
12490 0.01
12491 0.01
12492 0.01
12493 0.01
12494 0.01
12495 0.01
12496 0.01
12497 0.01
12498 0.01
12499 0.01
12500 0.01
12501 0.01
12502 1.01
12503 0.01
12504 0.01
12505 0.01
12506 0.01
12507 0.01
12508 0.01
12509 0.01
12510 0.01
12511 1.01
12512 0.01
12513 1.01
12514 0.01
12515 0.01
12516 0.01
12517 0.01
12518 0.01
12519 0.01
12520 0.01
12521 0.01
12522 0.01
12523 0.01
12524 0.01
12525 0.01
12526 0.01
12527 0.01
12528 0.01
12529 0.01
12530 0.01
12531 1.01
12532 0.01
12533 0.01
12534 0.01
12535 0.01
12536 1.01
12537 1.01
12538 0.01
12539 0.01
12540 0.01
12541 1.01
12542 0.01
12543 0.01
12544 0.01
12545 0.01
12546 0.01
12547 0.01
12548 0.01
12549 0.01
12550 0.01
12551 0.01
12552 0.01
12553 1.01
12554 0.01
12555 0.01
12556 1.01
12557 1.01
12558 0.01
12559 0.01
12560 0.01
12561 0.01
12562 0.01
12563 0.01
12564 0.01
12565 0.01
12566 0.01
12567 0.01
12568 0.01
12569 0.01
12570 0.01
12571 1.01
12572 0.01
12573 0.01
12574 0.01
12575 0.01
12576 0.01
12577 0.01
12578 0.01
12579 0.01
12580 0.01
12581 0.01
12582 0.01
12583 0.01
12584 0.01
12585 0.01
12586 0.01
12587 0.01
12588 0.01
12589 0.01
12590 0.01
12591 0.01
12592 0.01
12593 0.01
12594 0.01
12595 0.01
12596 0.01
12597 0.01
12598 0.01
12599 0.01
12600 0.01
12601 0.01
12602 0.01
12603 0.01
12604 0.01
12605 0.01
12606 1.01
12607 0.01
12608 0.01
12609 0.01
12610 0.01
12611 0.01
12612 0.01
12613 0.01
12614 0.01
12615 0.01
12616 0.01
12617 0.01
12618 0.01
12619 0.01
12620 0.01
12621 0.01
12622 0.01
12623 0.01
12624 0.01
12625 0.01
12626 0.01
12627 0.01
12628 0.01
12629 0.01
12630 0.01
12631 0.01
12632 1.01
12633 0.01
12634 1.01
12635 0.01
12636 0.01
12637 0.01
12638 0.01
12639 0.01
12640 0.01
12641 0.01
12642 0.01
12643 0.01
12644 0.01
12645 0.01
12646 0.01
12647 0.01
12648 0.01
12649 0.01
12650 1.01
12651 0.01
12652 1.01
12653 0.01
12654 0.01
12655 1.01
12656 0.01
12657 0.01
12658 0.01
12659 0.01
12660 0.01
12661 2.01
12662 0.01
12663 0.01
12664 0.01
12665 0.01
12666 0.01
12667 0.01
12668 0.01
12669 0.01
12670 0.01
12671 0.01
12672 0.01
12673 0.01
12674 0.01
12675 0.01
12676 0.01
12677 1.01
12678 0.01
12679 0.01
12680 0.01
12681 0.01
12682 0.01
12683 2.01
12684 0.01
12685 0.01
12686 0.01
12687 0.01
12688 0.01
12689 0.01
12690 1.01
12691 0.01
12692 0.01
12693 0.01
12694 0.01
12695 0.01
12696 1.01
12697 0.01
12698 0.01
12699 0.01
12700 0.01
12701 1.01
12702 0.01
12703 0.01
12704 0.01
12705 0.01
12706 0.01
12707 0.01
12708 0.01
12709 0.01
12710 0.01
12711 0.01
12712 1.01
12713 0.01
12714 0.01
12715 0.01
12716 0.01
12717 0.01
12718 0.01
12719 0.01
12720 1.01
12721 0.01
12722 0.01
12723 1.01
12724 0.01
12725 0.01
12726 0.01
12727 0.01
12728 0.01
12729 0.01
12730 0.01
12731 0.01
12732 0.01
12733 0.01
12734 0.01
12735 0.01
12736 0.01
12737 0.01
12738 0.01
12739 0.01
12740 0.01
12741 0.01
12742 1.01
12743 1.01
12744 0.01
12745 0.01
12746 0.01
12747 0.01
12748 0.01
12749 0.01
12750 0.01
12751 1.01
12752 0.01
12753 0.01
12754 0.01
12755 0.01
12756 0.01
12757 0.01
12758 0.01
12759 0.01
12760 0.01
12761 0.01
12762 0.01
12763 0.01
12764 0.01
12765 0.01
12766 0.01
12767 0.01
12768 0.01
12769 0.01
12770 0.01
12771 0.01
12772 1.01
12773 0.01
12774 0.01
12775 0.01
12776 0.01
12777 0.01
12778 0.01
12779 1.01
12780 1.01
12781 0.01
12782 0.01
12783 0.01
12784 0.01
12785 0.01
12786 1.01
12787 1.01
12788 0.01
12789 0.01
12790 0.01
12791 0.01
12792 0.01
12793 0.01
12794 0.01
12795 0.01
12796 0.01
12797 0.01
12798 0.01
12799 0.01
12800 0.01
12801 0.01
12802 1.01
12803 1.01
12804 0.01
12805 0.01
12806 0.01
12807 0.01
12808 0.01
12809 0.01
12810 0.01
12811 0.01
12812 0.01
12813 0.01
12814 0.01
12815 1.01
12816 0.01
12817 0.01
12818 0.01
12819 0.01
12820 0.01
12821 0.01
12822 1.01
12823 1.01
12824 1.01
12825 0.01
12826 0.01
12827 0.01
12828 0.01
12829 1.01
12830 0.01
12831 0.01
12832 0.01
12833 0.01
12834 0.01
12835 0.01
12836 0.01
12837 0.01
12838 0.01
12839 0.01
12840 0.01
12841 1.01
12842 0.01
12843 0.01
12844 0.01
12845 0.01
12846 0.01
12847 1.01
12848 0.01
12849 1.01
12850 0.01
12851 0.01
12852 0.01
12853 0.01
12854 0.01
12855 1.01
12856 1.01
12857 1.01
12858 1.01
12859 0.01
12860 0.01
12861 0.01
12862 0.01
12863 0.01
12864 0.01
12865 0.01
12866 0.01
12867 0.01
12868 1.01
12869 0.01
12870 0.01
12871 0.01
12872 0.01
12873 2.01
12874 0.01
12875 1.01
12876 0.01
12877 0.01
12878 0.01
12879 0.01
12880 1.01
12881 0.01
12882 0.01
12883 0.01
12884 1.01
12885 0.01
12886 0.01
12887 0.01
12888 0.01
12889 0.01
12890 0.01
12891 0.01
12892 0.01
12893 0.01
12894 0.01
12895 0.01
12896 0.01
12897 0.01
12898 1.01
12899 1.01
12900 0.01
12901 0.01
12902 0.01
12903 0.01
12904 0.01
12905 0.01
12906 0.01
12907 2.01
12908 0.01
12909 0.01
12910 0.01
12911 0.01
12912 0.01
12913 0.01
12914 0.01
12915 0.01
12916 0.01
12917 1.01
12918 0.01
12919 0.01
12920 1.01
12921 1.01
12922 0.01
12923 0.01
12924 1.01
12925 0.01
12926 0.01
12927 0.01
12928 0.01
12929 1.01
12930 0.01
12931 0.01
12932 0.01
12933 0.01
12934 0.01
12935 0.01
12936 0.01
12937 0.01
12938 0.01
12939 0.01
12940 0.01
12941 0.01
12942 0.01
12943 0.01
12944 0.01
12945 0.01
12946 0.01
12947 0.01
12948 0.01
12949 0.01
12950 0.01
12951 0.01
12952 0.01
12953 0.01
12954 0.01
12955 0.01
12956 0.01
12957 0.01
12958 0.01
12959 0.01
12960 0.01
12961 0.01
12962 0.01
12963 0.01
12964 0.01
12965 0.01
12966 0.01
12967 1.01
12968 0.01
12969 0.01
12970 0.01
12971 1.01
12972 1.01
12973 0.01
12974 0.01
12975 1.01
12976 0.01
12977 0.01
12978 0.01
12979 0.01
12980 0.01
12981 0.01
12982 0.01
12983 0.01
12984 0.01
12985 0.01
12986 0.01
12987 0.01
12988 0.01
12989 0.01
12990 0.01
12991 0.01
12992 0.01
12993 0.01
12994 0.01
12995 0.01
12996 0.01
12997 0.01
12998 1.01
12999 0.01
13000 0.01
13001 0.01
13002 0.01
13003 0.01
13004 1.01
13005 0.01
13006 0.01
13007 0.01
13008 0.01
13009 0.01
13010 0.01
13011 0.01
13012 0.01
13013 0.01
13014 0.01
13015 1.01
13016 0.01
13017 0.01
13018 0.01
13019 0.01
13020 1.01
13021 0.01
13022 0.01
13023 0.01
13024 0.01
13025 0.01
13026 0.01
13027 0.01
13028 0.01
13029 0.01
13030 0.01
13031 0.01
13032 2.01
13033 0.01
13034 0.01
13035 0.01
13036 0.01
13037 0.01
13038 0.01
13039 0.01
13040 0.01
13041 0.01
13042 0.01
13043 0.01
13044 1.01
13045 1.01
13046 0.01
13047 0.01
13048 0.01
13049 0.01
13050 0.01
13051 0.01
13052 0.01
13053 0.01
13054 0.01
13055 0.01
13056 1.01
13057 0.01
13058 0.01
13059 1.01
13060 0.01
13061 0.01
13062 1.01
13063 0.01
13064 0.01
13065 1.01
13066 0.01
13067 1.01
13068 0.01
13069 0.01
13070 0.01
13071 0.01
13072 0.01
13073 0.01
13074 0.01
13075 0.01
13076 0.01
13077 0.01
13078 0.01
13079 0.01
13080 0.01
13081 0.01
13082 0.01
13083 0.01
13084 0.01
13085 0.01
13086 0.01
13087 0.01
13088 0.01
13089 0.01
13090 0.01
13091 0.01
13092 0.01
13093 0.01
13094 0.01
13095 0.01
13096 0.01
13097 0.01
13098 0.01
13099 0.01
13100 0.01
13101 0.01
13102 0.01
13103 0.01
13104 0.01
13105 0.01
13106 0.01
13107 0.01
13108 0.01
13109 0.01
13110 0.01
13111 0.01
13112 0.01
13113 0.01
13114 0.01
13115 1.01
13116 0.01
13117 0.01
13118 0.01
13119 0.01
13120 0.01
13121 0.01
13122 0.01
13123 0.01
13124 0.01
13125 0.01
13126 0.01
13127 0.01
13128 0.01
13129 0.01
13130 0.01
13131 0.01
13132 0.01
13133 0.01
13134 0.01
13135 0.01
13136 0.01
13137 0.01
13138 0.01
13139 0.01
13140 0.01
13141 0.01
13142 0.01
13143 0.01
13144 0.01
13145 0.01
13146 2.01
13147 0.01
13148 0.01
13149 0.01
13150 0.01
13151 0.01
13152 0.01
13153 0.01
13154 0.01
13155 0.01
13156 0.01
13157 0.01
13158 0.01
13159 0.01
13160 0.01
13161 0.01
13162 0.01
13163 0.01
13164 0.01
13165 0.01
13166 0.01
13167 0.01
13168 0.01
13169 0.01
13170 0.01
13171 0.01
13172 0.01
13173 0.01
13174 1.01
13175 0.01
13176 0.01
13177 1.01
13178 0.01
13179 1.01
13180 0.01
13181 0.01
13182 0.01
13183 0.01
13184 0.01
13185 1.01
13186 0.01
13187 0.01
13188 0.01
13189 0.01
13190 0.01
13191 0.01
13192 0.01
13193 0.01
13194 0.01
13195 0.01
13196 0.01
13197 0.01
13198 0.01
13199 0.01
13200 0.01
13201 1.01
13202 0.01
13203 0.01
13204 0.01
13205 1.01
13206 0.01
13207 1.01
13208 0.01
13209 0.01
13210 0.01
13211 0.01
13212 0.01
13213 0.01
13214 0.01
13215 0.01
13216 1.01
13217 0.01
13218 1.01
13219 0.01
13220 1.01
13221 0.01
13222 0.01
13223 0.01
13224 0.01
13225 0.01
13226 0.01
13227 0.01
13228 0.01
13229 2.01
13230 0.01
13231 0.01
13232 0.01
13233 0.01
13234 0.01
13235 0.01
13236 0.01
13237 0.01
13238 1.01
13239 0.01
13240 0.01
13241 1.01
13242 1.01
13243 0.01
13244 0.01
13245 0.01
13246 0.01
13247 0.01
13248 0.01
13249 0.01
13250 0.01
13251 0.01
13252 0.01
13253 0.01
13254 0.01
13255 1.01
13256 0.01
13257 0.01
13258 0.01
13259 0.01
13260 0.01
13261 0.01
13262 0.01
13263 0.01
13264 0.01
13265 0.01
13266 0.01
13267 0.01
13268 0.01
13269 0.01
13270 0.01
13271 0.01
13272 0.01
13273 0.01
13274 0.01
13275 0.01
13276 0.01
13277 0.01
13278 0.01
13279 0.01
13280 0.01
13281 0.01
13282 0.01
13283 0.01
13284 0.01
13285 0.01
13286 0.01
13287 1.01
13288 0.01
13289 0.01
13290 0.01
13291 0.01
13292 0.01
13293 0.01
13294 0.01
13295 0.01
13296 0.01
13297 0.01
13298 0.01
13299 0.01
13300 0.01
13301 0.01
13302 0.01
13303 0.01
13304 0.01
13305 0.01
13306 0.01
13307 1.01
13308 0.01
13309 0.01
13310 0.01
13311 2.01
13312 0.01
13313 0.01
13314 0.01
13315 1.01
13316 0.01
13317 0.01
13318 0.01
13319 0.01
13320 0.01
13321 0.01
13322 0.01
13323 0.01
13324 0.01
13325 1.01
13326 0.01
13327 0.01
13328 0.01
13329 0.01
13330 0.01
13331 0.01
13332 0.01
13333 0.01
13334 0.01
13335 0.01
13336 0.01
13337 0.01
13338 0.01
13339 1.01
13340 0.01
13341 0.01
13342 0.01
13343 0.01
13344 0.01
13345 0.01
13346 0.01
13347 0.01
13348 0.01
13349 0.01
13350 0.01
13351 0.01
13352 0.01
13353 1.01
13354 0.01
13355 0.01
13356 0.01
13357 0.01
13358 0.01
13359 0.01
13360 0.01
13361 0.01
13362 0.01
13363 1.01
13364 0.01
13365 0.01
13366 0.01
13367 0.01
13368 0.01
13369 0.01
13370 0.01
13371 0.01
13372 0.01
13373 0.01
13374 0.01
13375 0.01
13376 0.01
13377 0.01
13378 0.01
13379 0.01
13380 0.01
13381 0.01
13382 0.01
13383 0.01
13384 0.01
13385 1.01
13386 0.01
13387 0.01
13388 0.01
13389 0.01
13390 0.01
13391 0.01
13392 0.01
13393 0.01
13394 0.01
13395 0.01
13396 0.01
13397 0.01
13398 0.01
13399 0.01
13400 0.01
13401 0.01
13402 1.01
13403 0.01
13404 0.01
13405 0.01
13406 0.01
13407 0.01
13408 0.01
13409 0.01
13410 0.01
13411 0.01
13412 0.01
13413 0.01
13414 1.01
13415 0.01
13416 0.01
13417 0.01
13418 0.01
13419 0.01
13420 0.01
13421 0.01
13422 0.01
13423 0.01
13424 0.01
13425 0.01
13426 0.01
13427 1.01
13428 0.01
13429 0.01
13430 0.01
13431 0.01
13432 0.01
13433 0.01
13434 0.01
13435 0.01
13436 0.01
13437 1.01
13438 1.01
13439 0.01
13440 0.01
13441 0.01
13442 0.01
13443 0.01
13444 0.01
13445 0.01
13446 0.01
13447 0.01
13448 1.01
13449 0.01
13450 0.01
13451 0.01
13452 0.01
13453 0.01
13454 0.01
13455 1.01
13456 0.01
13457 0.01
13458 0.01
13459 0.01
13460 0.01
13461 0.01
13462 0.01
13463 0.01
13464 0.01
13465 0.01
13466 0.01
13467 0.01
13468 0.01
13469 0.01
13470 0.01
13471 0.01
13472 0.01
13473 0.01
13474 0.01
13475 0.01
13476 0.01
13477 0.01
13478 0.01
13479 0.01
13480 0.01
13481 0.01
13482 0.01
13483 0.01
13484 0.01
13485 0.01
13486 0.01
13487 0.01
13488 0.01
13489 0.01
13490 0.01
13491 0.01
13492 0.01
13493 0.01
13494 0.01
13495 0.01
13496 0.01
13497 0.01
13498 0.01
13499 0.01
13500 0.01
13501 0.01
13502 0.01
13503 0.01
13504 0.01
13505 0.01
13506 0.01
13507 0.01
13508 0.01
13509 0.01
13510 0.01
13511 1.01
13512 0.01
13513 0.01
13514 0.01
13515 0.01
13516 0.01
13517 1.01
13518 0.01
13519 0.01
13520 0.01
13521 0.01
13522 0.01
13523 0.01
13524 1.01
13525 0.01
13526 0.01
13527 0.01
13528 1.01
13529 0.01
13530 0.01
13531 0.01
13532 0.01
13533 1.01
13534 0.01
13535 0.01
13536 0.01
13537 0.01
13538 0.01
13539 0.01
13540 0.01
13541 0.01
13542 0.01
13543 0.01
13544 1.01
13545 1.01
13546 0.01
13547 1.01
13548 1.01
13549 0.01
13550 0.01
13551 1.01
13552 1.01
13553 0.01
13554 0.01
13555 0.01
13556 0.01
13557 0.01
13558 0.01
13559 0.01
13560 0.01
13561 0.01
13562 1.01
13563 0.01
13564 0.01
13565 0.01
13566 0.01
13567 0.01
13568 0.01
13569 0.01
13570 0.01
13571 0.01
13572 0.01
13573 0.01
13574 0.01
13575 0.01
13576 0.01
13577 0.01
13578 0.01
13579 0.01
13580 0.01
13581 0.01
13582 0.01
13583 0.01
13584 0.01
13585 0.01
13586 0.01
13587 0.01
13588 0.01
13589 1.01
13590 0.01
13591 0.01
13592 0.01
13593 0.01
13594 0.01
13595 0.01
13596 0.01
13597 0.01
13598 0.01
13599 0.01
13600 1.01
13601 0.01
13602 0.01
13603 0.01
13604 0.01
13605 1.01
13606 0.01
13607 0.01
13608 2.01
13609 0.01
13610 0.01
13611 0.01
13612 0.01
13613 1.01
13614 0.01
13615 1.01
13616 0.01
13617 0.01
13618 0.01
13619 0.01
13620 0.01
13621 1.01
13622 0.01
13623 0.01
13624 1.01
13625 0.01
13626 0.01
13627 0.01
13628 0.01
13629 0.01
13630 0.01
13631 0.01
13632 0.01
13633 0.01
13634 0.01
13635 0.01
13636 0.01
13637 0.01
13638 0.01
13639 0.01
13640 0.01
13641 0.01
13642 0.01
13643 0.01
13644 1.01
13645 0.01
13646 0.01
13647 0.01
13648 0.01
13649 0.01
13650 0.01
13651 0.01
13652 0.01
13653 1.01
13654 1.01
13655 0.01
13656 0.01
13657 0.01
13658 0.01
13659 0.01
13660 0.01
13661 0.01
13662 0.01
13663 0.01
13664 0.01
13665 1.01
13666 0.01
13667 0.01
13668 0.01
13669 0.01
13670 0.01
13671 0.01
13672 0.01
13673 0.01
13674 0.01
13675 0.01
13676 0.01
13677 0.01
13678 0.01
13679 0.01
13680 0.01
13681 0.01
13682 1.01
13683 0.01
13684 0.01
13685 0.01
13686 0.01
13687 0.01
13688 0.01
13689 0.01
13690 0.01
13691 0.01
13692 0.01
13693 0.01
13694 0.01
13695 0.01
13696 0.01
13697 0.01
13698 0.01
13699 1.01
13700 0.01
13701 0.01
13702 0.01
13703 2.01
13704 0.01
13705 0.01
13706 0.01
13707 0.01
13708 0.01
13709 0.01
13710 0.01
13711 0.01
13712 1.01
13713 0.01
13714 0.01
13715 0.01
13716 1.01
13717 0.01
13718 0.01
13719 0.01
13720 0.01
13721 1.01
13722 0.01
13723 1.01
13724 1.01
13725 0.01
13726 0.01
13727 0.01
13728 0.01
13729 0.01
13730 0.01
13731 0.01
13732 0.01
13733 1.01
13734 0.01
13735 0.01
13736 0.01
13737 0.01
13738 0.01
13739 0.01
13740 0.01
13741 0.01
13742 1.01
13743 0.01
13744 0.01
13745 0.01
13746 0.01
13747 1.01
13748 0.01
13749 0.01
13750 0.01
13751 0.01
13752 0.01
13753 0.01
13754 0.01
13755 2.01
13756 0.01
13757 0.01
13758 0.01
13759 0.01
13760 0.01
13761 0.01
13762 0.01
13763 0.01
13764 0.01
13765 0.01
13766 0.01
13767 0.01
13768 0.01
13769 1.01
13770 0.01
13771 0.01
13772 0.01
13773 0.01
13774 0.01
13775 0.01
13776 1.01
13777 0.01
13778 0.01
13779 1.01
13780 0.01
13781 0.01
13782 0.01
13783 0.01
13784 0.01
13785 1.01
13786 0.01
13787 0.01
13788 1.01
13789 0.01
13790 0.01
13791 0.01
13792 0.01
13793 0.01
13794 0.01
13795 1.01
13796 0.01
13797 0.01
13798 0.01
13799 0.01
13800 0.01
13801 0.01
13802 0.01
13803 0.01
13804 0.01
13805 1.01
13806 0.01
13807 0.01
13808 0.01
13809 1.01
13810 0.01
13811 0.01
13812 0.01
13813 0.01
13814 0.01
13815 0.01
13816 0.01
13817 1.01
13818 0.01
13819 0.01
13820 0.01
13821 0.01
13822 0.01
13823 1.01
13824 0.01
13825 0.01
13826 0.01
13827 0.01
13828 0.01
13829 0.01
13830 0.01
13831 1.01
13832 1.01
13833 0.01
13834 0.01
13835 0.01
13836 0.01
13837 0.01
13838 0.01
13839 0.01
13840 1.01
13841 0.01
13842 0.01
13843 0.01
13844 0.01
13845 0.01
13846 0.01
13847 0.01
13848 0.01
13849 0.01
13850 0.01
13851 0.01
13852 0.01
13853 1.01
13854 0.01
13855 0.01
13856 0.01
13857 1.01
13858 0.01
13859 0.01
13860 1.01
13861 0.01
13862 0.01
13863 0.01
13864 1.01
13865 0.01
13866 0.01
13867 0.01
13868 0.01
13869 0.01
13870 0.01
13871 0.01
13872 0.01
13873 0.01
13874 0.01
13875 0.01
13876 0.01
13877 0.01
13878 0.01
13879 0.01
13880 0.01
13881 0.01
13882 0.01
13883 0.01
13884 0.01
13885 0.01
13886 0.01
13887 0.01
13888 0.01
13889 0.01
13890 0.01
13891 1.01
13892 0.01
13893 0.01
13894 1.01
13895 0.01
13896 0.01
13897 0.01
13898 0.01
13899 0.01
13900 0.01
13901 0.01
13902 0.01
13903 1.01
13904 1.01
13905 0.01
13906 0.01
13907 0.01
13908 0.01
13909 0.01
13910 1.01
13911 0.01
13912 1.01
13913 0.01
13914 0.01
13915 0.01
13916 0.01
13917 0.01
13918 0.01
13919 0.01
13920 0.01
13921 1.01
13922 1.01
13923 0.01
13924 0.01
13925 0.01
13926 0.01
13927 0.01
13928 0.01
13929 0.01
13930 0.01
13931 0.01
13932 1.01
13933 0.01
13934 0.01
13935 0.01
13936 0.01
13937 0.01
13938 0.01
13939 0.01
13940 1.01
13941 1.01
13942 0.01
13943 1.01
13944 0.01
13945 0.01
13946 0.01
13947 0.01
13948 0.01
13949 0.01
13950 1.01
13951 0.01
13952 0.01
13953 0.01
13954 2.01
13955 0.01
13956 0.01
13957 1.01
13958 0.01
13959 0.01
13960 1.01
13961 0.01
13962 0.01
13963 0.01
13964 0.01
13965 1.01
13966 0.01
13967 0.01
13968 0.01
13969 0.01
13970 0.01
13971 0.01
13972 1.01
13973 1.01
13974 0.01
13975 0.01
13976 0.01
13977 0.01
13978 1.01
13979 1.01
13980 0.01
13981 0.01
13982 0.01
13983 0.01
13984 0.01
13985 0.01
13986 0.01
13987 0.01
13988 1.01
13989 0.01
13990 0.01
13991 0.01
13992 0.01
13993 0.01
13994 0.01
13995 0.01
13996 0.01
13997 0.01
13998 0.01
13999 0.01
14000 0.01
14001 0.01
14002 0.01
14003 0.01
14004 0.01
14005 1.01
14006 0.01
14007 1.01
14008 0.01
14009 0.01
14010 0.01
14011 0.01
14012 0.01
14013 0.01
14014 0.01
14015 1.01
14016 1.01
14017 0.01
14018 0.01
14019 0.01
14020 0.01
14021 0.01
14022 0.01
14023 0.01
14024 0.01
14025 0.01
14026 0.01
14027 1.01
14028 1.01
14029 0.01
14030 0.01
14031 0.01
14032 0.01
14033 0.01
14034 0.01
14035 0.01
14036 1.01
14037 0.01
14038 0.01
14039 0.01
14040 0.01
14041 0.01
14042 0.01
14043 0.01
14044 1.01
14045 1.01
14046 0.01
14047 0.01
14048 2.01
14049 2.01
14050 0.01
14051 0.01
14052 0.01
14053 1.01
14054 0.01
14055 0.01
14056 0.01
14057 0.01
14058 0.01
14059 0.01
14060 0.01
14061 1.01
14062 0.01
14063 0.01
14064 0.01
14065 0.01
14066 0.01
14067 0.01
14068 0.01
14069 0.01
14070 1.01
14071 0.01
14072 0.01
14073 0.01
14074 0.01
14075 1.01
14076 0.01
14077 1.01
14078 1.01
14079 0.01
14080 0.01
14081 0.01
14082 0.01
14083 0.01
14084 0.01
14085 0.01
14086 0.01
14087 0.01
14088 0.01
14089 0.01
14090 0.01
14091 1.01
14092 1.01
14093 0.01
14094 0.01
14095 0.01
14096 0.01
14097 0.01
14098 0.01
14099 0.01
14100 0.01
14101 0.01
14102 0.01
14103 0.01
14104 0.01
14105 0.01
14106 0.01
14107 0.01
14108 0.01
14109 1.01
14110 0.01
14111 0.01
14112 1.01
14113 1.01
14114 0.01
14115 0.01
14116 0.01
14117 0.01
14118 0.01
14119 0.01
14120 0.01
14121 0.01
14122 0.01
14123 0.01
14124 0.01
14125 0.01
14126 0.01
14127 1.01
14128 0.01
14129 0.01
14130 0.01
14131 0.01
14132 0.01
14133 0.01
14134 0.01
14135 0.01
14136 0.01
14137 0.01
14138 0.01
14139 0.01
14140 0.01
14141 0.01
14142 0.01
14143 0.01
14144 0.01
14145 0.01
14146 0.01
14147 0.01
14148 0.01
14149 0.01
14150 1.01
14151 0.01
14152 0.01
14153 0.01
14154 0.01
14155 0.01
14156 0.01
14157 0.01
14158 0.01
14159 0.01
14160 0.01
14161 0.01
14162 1.01
14163 0.01
14164 0.01
14165 0.01
14166 0.01
14167 0.01
14168 0.01
14169 0.01
14170 0.01
14171 0.01
14172 0.01
14173 0.01
14174 0.01
14175 0.01
14176 1.01
14177 0.01
14178 0.01
14179 0.01
14180 0.01
14181 0.01
14182 0.01
14183 1.01
14184 0.01
14185 0.01
14186 0.01
14187 0.01
14188 0.01
14189 0.01
14190 0.01
14191 0.01
14192 0.01
14193 0.01
14194 1.01
14195 0.01
14196 0.01
14197 0.01
14198 0.01
14199 1.01
14200 0.01
14201 0.01
14202 0.01
14203 0.01
14204 0.01
14205 1.01
14206 0.01
14207 0.01
14208 0.01
14209 0.01
14210 0.01
14211 0.01
14212 0.01
14213 0.01
14214 0.01
14215 0.01
14216 0.01
14217 0.01
14218 0.01
14219 0.01
14220 0.01
14221 0.01
14222 0.01
14223 0.01
14224 0.01
14225 0.01
14226 0.01
14227 0.01
14228 1.01
14229 0.01
14230 0.01
14231 0.01
14232 1.01
14233 0.01
14234 0.01
14235 0.01
14236 0.01
14237 0.01
14238 0.01
14239 1.01
14240 0.01
14241 0.01
14242 0.01
14243 1.01
14244 0.01
14245 1.01
14246 0.01
14247 0.01
14248 1.01
14249 0.01
14250 0.01
14251 0.01
14252 0.01
14253 0.01
14254 0.01
14255 0.01
14256 0.01
14257 0.01
14258 1.01
14259 0.01
14260 0.01
14261 0.01
14262 0.01
14263 1.01
14264 1.01
14265 1.01
14266 1.01
14267 0.01
14268 0.01
14269 1.01
14270 0.01
14271 0.01
14272 0.01
14273 0.01
14274 0.01
14275 0.01
14276 1.01
14277 0.01
14278 0.01
14279 0.01
14280 0.01
14281 1.01
14282 0.01
14283 0.01
14284 0.01
14285 0.01
14286 0.01
14287 1.01
14288 0.01
14289 0.01
14290 0.01
14291 0.01
14292 0.01
14293 0.01
14294 0.01
14295 0.01
14296 0.01
14297 0.01
14298 1.01
14299 0.01
14300 0.01
14301 0.01
14302 0.01
14303 0.01
14304 0.01
14305 0.01
14306 0.01
14307 0.01
14308 0.01
14309 0.01
14310 1.01
14311 0.01
14312 0.01
14313 0.01
14314 0.01
14315 0.01
14316 1.01
14317 0.01
14318 1.01
14319 0.01
14320 0.01
14321 0.01
14322 0.01
14323 0.01
14324 0.01
14325 0.01
14326 0.01
14327 0.01
14328 1.01
14329 0.01
14330 0.01
14331 1.01
14332 0.01
14333 0.01
14334 0.01
14335 0.01
14336 0.01
14337 0.01
14338 2.01
14339 0.01
14340 0.01
14341 0.01
14342 0.01
14343 0.01
14344 0.01
14345 0.01
14346 0.01
14347 0.01
14348 0.01
14349 0.01
14350 0.01
14351 0.01
14352 0.01
14353 0.01
14354 1.01
14355 0.01
14356 0.01
14357 0.01
14358 0.01
14359 0.01
14360 0.01
14361 0.01
14362 0.01
14363 0.01
14364 1.01
14365 0.01
14366 0.01
14367 0.01
14368 0.01
14369 0.01
14370 0.01
14371 0.01
14372 0.01
14373 0.01
14374 0.01
14375 1.01
14376 0.01
14377 0.01
14378 0.01
14379 0.01
14380 0.01
14381 0.01
14382 0.01
14383 1.01
14384 0.01
14385 0.01
14386 1.01
14387 0.01
14388 0.01
14389 0.01
14390 0.01
14391 1.01
14392 0.01
14393 0.01
14394 0.01
14395 0.01
14396 0.01
14397 0.01
14398 0.01
14399 1.01
14400 0.01
14401 0.01
14402 0.01
14403 0.01
14404 0.01
14405 0.01
14406 0.01
14407 1.01
14408 0.01
14409 0.01
14410 1.01
14411 0.01
14412 0.01
14413 1.01
14414 0.01
14415 0.01
14416 0.01
14417 0.01
14418 1.01
14419 1.01
14420 1.01
14421 1.01
14422 0.01
14423 0.01
14424 0.01
14425 1.01
14426 2.01
14427 0.01
14428 0.01
14429 0.01
14430 0.01
14431 0.01
14432 0.01
14433 0.01
14434 0.01
14435 1.01
14436 0.01
14437 0.01
14438 0.01
14439 0.01
14440 0.01
14441 0.01
14442 0.01
14443 0.01
14444 0.01
14445 0.01
14446 1.01
14447 0.01
14448 0.01
14449 0.01
14450 0.01
14451 0.01
14452 3.01
14453 1.01
14454 0.01
14455 0.01
14456 0.01
14457 0.01
14458 1.01
14459 0.01
14460 0.01
14461 0.01
14462 0.01
14463 0.01
14464 0.01
14465 0.01
14466 0.01
14467 0.01
14468 0.01
14469 1.01
14470 0.01
14471 0.01
14472 0.01
14473 0.01
14474 1.01
14475 0.01
14476 0.01
14477 0.01
14478 0.01
14479 1.01
14480 0.01
14481 0.01
14482 0.01
14483 0.01
14484 1.01
14485 0.01
14486 0.01
14487 0.01
14488 0.01
14489 0.01
14490 0.01
14491 1.01
14492 0.01
14493 0.01
14494 2.01
14495 0.01
14496 0.01
14497 0.01
14498 0.01
14499 0.01
14500 0.01
14501 0.01
14502 0.01
14503 0.01
14504 0.01
14505 0.01
14506 0.01
14507 1.01
14508 0.01
14509 0.01
14510 0.01
14511 0.01
14512 0.01
14513 0.01
14514 0.01
14515 0.01
14516 0.01
14517 0.01
14518 0.01
14519 0.01
14520 0.01
14521 0.01
14522 1.01
14523 0.01
14524 0.01
14525 0.01
14526 0.01
14527 1.01
14528 0.01
14529 0.01
14530 0.01
14531 0.01
14532 0.01
14533 0.01
14534 1.01
14535 0.01
14536 0.01
14537 0.01
14538 0.01
14539 0.01
14540 1.01
14541 1.01
14542 0.01
14543 0.01
14544 0.01
14545 0.01
14546 0.01
14547 2.01
14548 0.01
14549 0.01
14550 0.01
14551 0.01
14552 0.01
14553 0.01
14554 0.01
14555 0.01
14556 1.01
14557 0.01
14558 0.01
14559 0.01
14560 0.01
14561 0.01
14562 0.01
14563 0.01
14564 0.01
14565 0.01
14566 0.01
14567 0.01
14568 0.01
14569 0.01
14570 0.01
14571 0.01
14572 1.01
14573 0.01
14574 0.01
14575 0.01
14576 0.01
14577 1.01
14578 0.01
14579 1.01
14580 0.01
14581 0.01
14582 0.01
14583 0.01
14584 0.01
14585 0.01
14586 0.01
14587 0.01
14588 0.01
14589 1.01
14590 0.01
14591 0.01
14592 0.01
14593 0.01
14594 0.01
14595 0.01
14596 0.01
14597 0.01
14598 0.01
14599 0.01
14600 0.01
14601 0.01
14602 0.01
14603 0.01
14604 0.01
14605 0.01
14606 0.01
14607 0.01
14608 0.01
14609 0.01
14610 0.01
14611 0.01
14612 0.01
14613 0.01
14614 1.01
14615 0.01
14616 1.01
14617 0.01
14618 0.01
14619 0.01
14620 0.01
14621 0.01
14622 1.01
14623 0.01
14624 1.01
14625 0.01
14626 0.01
14627 0.01
14628 0.01
14629 1.01
14630 0.01
14631 0.01
14632 0.01
14633 0.01
14634 0.01
14635 0.01
14636 0.01
14637 0.01
14638 0.01
14639 0.01
14640 0.01
14641 0.01
14642 1.01
14643 0.01
14644 0.01
14645 0.01
14646 0.01
14647 0.01
14648 0.01
14649 0.01
14650 0.01
14651 1.01
14652 0.01
14653 0.01
14654 0.01
14655 0.01
14656 0.01
14657 1.01
14658 0.01
14659 0.01
14660 1.01
14661 0.01
14662 0.01
14663 0.01
14664 1.01
14665 0.01
14666 0.01
14667 0.01
14668 0.01
14669 0.01
14670 1.01
14671 0.01
14672 0.01
14673 0.01
14674 0.01
14675 0.01
14676 0.01
14677 0.01
14678 0.01
14679 0.01
14680 0.01
14681 0.01
14682 0.01
14683 0.01
14684 0.01
14685 0.01
14686 0.01
14687 1.01
14688 0.01
14689 0.01
14690 0.01
14691 0.01
14692 1.01
14693 0.01
14694 1.01
14695 0.01
14696 0.01
14697 0.01
14698 0.01
14699 0.01
14700 0.01
14701 1.01
14702 0.01
14703 0.01
14704 0.01
14705 0.01
14706 0.01
14707 2.01
14708 0.01
14709 0.01
14710 0.01
14711 0.01
14712 0.01
14713 0.01
14714 0.01
14715 0.01
14716 0.01
14717 1.01
14718 0.01
14719 0.01
14720 0.01
14721 0.01
14722 0.01
14723 1.01
14724 0.01
14725 0.01
14726 0.01
14727 0.01
14728 0.01
14729 0.01
14730 1.01
14731 0.01
14732 0.01
14733 0.01
14734 0.01
14735 0.01
14736 1.01
14737 2.01
14738 0.01
14739 0.01
14740 1.01
14741 0.01
14742 0.01
14743 1.01
14744 0.01
14745 0.01
14746 0.01
14747 0.01
14748 0.01
14749 1.01
14750 0.01
14751 0.01
14752 2.01
14753 0.01
14754 0.01
14755 0.01
14756 0.01
14757 0.01
14758 0.01
14759 0.01
14760 0.01
14761 0.01
14762 0.01
14763 1.01
14764 0.01
14765 0.01
14766 0.01
14767 0.01
14768 1.01
14769 0.01
14770 0.01
14771 0.01
14772 0.01
14773 0.01
14774 0.01
14775 0.01
14776 0.01
14777 1.01
14778 0.01
14779 1.01
14780 0.01
14781 1.01
14782 0.01
14783 1.01
14784 0.01
14785 0.01
14786 0.01
14787 0.01
14788 0.01
14789 0.01
14790 0.01
14791 0.01
14792 0.01
14793 0.01
14794 0.01
14795 0.01
14796 0.01
14797 0.01
14798 0.01
14799 0.01
14800 0.01
14801 0.01
14802 0.01
14803 0.01
14804 0.01
14805 0.01
14806 0.01
14807 0.01
14808 1.01
14809 0.01
14810 0.01
14811 0.01
14812 0.01
14813 2.01
14814 0.01
14815 2.01
14816 0.01
14817 0.01
14818 0.01
14819 0.01
14820 1.01
14821 0.01
14822 1.01
14823 0.01
14824 0.01
14825 0.01
14826 0.01
14827 0.01
14828 0.01
14829 0.01
14830 0.01
14831 0.01
14832 0.01
14833 0.01
14834 0.01
14835 0.01
14836 0.01
14837 0.01
14838 0.01
14839 0.01
14840 0.01
14841 0.01
14842 0.01
14843 0.01
14844 0.01
14845 0.01
14846 1.01
14847 0.01
14848 0.01
14849 0.01
14850 0.01
14851 0.01
14852 0.01
14853 1.01
14854 0.01
14855 0.01
14856 0.01
14857 0.01
14858 0.01
14859 0.01
14860 0.01
14861 0.01
14862 0.01
14863 0.01
14864 0.01
14865 0.01
14866 0.01
14867 0.01
14868 0.01
14869 0.01
14870 0.01
14871 0.01
14872 0.01
14873 1.01
14874 0.01
14875 0.01
14876 0.01
14877 0.01
14878 0.01
14879 0.01
14880 0.01
14881 0.01
14882 0.01
14883 0.01
14884 1.01
14885 1.01
14886 1.01
14887 0.01
14888 1.01
14889 0.01
14890 0.01
14891 0.01
14892 0.01
14893 0.01
14894 0.01
14895 0.01
14896 0.01
14897 1.01
14898 0.01
14899 0.01
14900 0.01
14901 0.01
14902 1.01
14903 0.01
14904 0.01
14905 0.01
14906 0.01
14907 0.01
14908 0.01
14909 1.01
14910 0.01
14911 1.01
14912 0.01
14913 0.01
14914 0.01
14915 0.01
14916 1.01
14917 0.01
14918 0.01
14919 0.01
14920 0.01
14921 0.01
14922 2.01
14923 0.01
14924 0.01
14925 0.01
14926 0.01
14927 0.01
14928 0.01
14929 0.01
14930 0.01
14931 0.01
14932 2.01
14933 1.01
14934 1.01
14935 0.01
14936 0.01
14937 0.01
14938 0.01
14939 0.01
14940 0.01
14941 0.01
14942 0.01
14943 0.01
14944 0.01
14945 0.01
14946 0.01
14947 0.01
14948 0.01
14949 0.01
14950 0.01
14951 0.01
14952 1.01
14953 0.01
14954 0.01
14955 0.01
14956 0.01
14957 0.01
14958 0.01
14959 0.01
14960 0.01
14961 0.01
14962 0.01
14963 1.01
14964 0.01
14965 0.01
14966 1.01
14967 0.01
14968 0.01
14969 0.01
14970 0.01
14971 0.01
14972 0.01
14973 0.01
14974 0.01
14975 0.01
14976 0.01
14977 0.01
14978 0.01
14979 0.01
14980 0.01
14981 0.01
14982 0.01
14983 0.01
14984 0.01
14985 0.01
14986 0.01
14987 0.01
14988 0.01
14989 0.01
14990 0.01
14991 0.01
14992 0.01
14993 0.01
14994 0.01
14995 0.01
14996 0.01
14997 0.01
14998 0.01
14999 1.01
15000 0.01
15001 0.01
15002 0.01
15003 0.01
15004 0.01
15005 1.01
15006 1.01
15007 1.01
15008 0.01
15009 0.01
15010 0.01
15011 0.01
15012 0.01
15013 0.01
15014 0.01
15015 1.01
15016 0.01
15017 0.01
15018 0.01
15019 0.01
15020 1.01
15021 0.01
15022 0.01
15023 0.01
15024 0.01
15025 0.01
15026 0.01
15027 0.01
15028 1.01
15029 0.01
15030 0.01
15031 0.01
15032 1.01
15033 0.01
15034 0.01
15035 0.01
15036 0.01
15037 0.01
15038 0.01
15039 0.01
15040 0.01
15041 0.01
15042 1.01
15043 1.01
15044 0.01
15045 0.01
15046 0.01
15047 0.01
15048 0.01
15049 0.01
15050 1.01
15051 1.01
15052 0.01
15053 0.01
15054 0.01
15055 0.01
15056 0.01
15057 0.01
15058 0.01
15059 0.01
15060 0.01
15061 1.01
15062 0.01
15063 0.01
15064 0.01
15065 0.01
15066 0.01
15067 0.01
15068 1.01
15069 0.01
15070 0.01
15071 0.01
15072 0.01
15073 0.01
15074 0.01
15075 0.01
15076 0.01
15077 0.01
15078 0.01
15079 0.01
15080 0.01
15081 0.01
15082 0.01
15083 0.01
15084 1.01
15085 0.01
15086 0.01
15087 0.01
15088 0.01
15089 0.01
15090 0.01
15091 0.01
15092 0.01
15093 0.01
15094 0.01
15095 2.01
15096 0.01
15097 0.01
15098 1.01
15099 0.01
15100 1.01
15101 0.01
15102 0.01
15103 0.01
15104 0.01
15105 1.01
15106 0.01
15107 0.01
15108 0.01
15109 0.01
15110 0.01
15111 0.01
15112 0.01
15113 0.01
15114 0.01
15115 0.01
15116 0.01
15117 0.01
15118 0.01
15119 0.01
15120 0.01
15121 0.01
15122 0.01
15123 0.01
15124 0.01
15125 0.01
15126 0.01
15127 0.01
15128 0.01
15129 0.01
15130 0.01
15131 0.01
15132 0.01
15133 0.01
15134 0.01
15135 0.01
15136 0.01
15137 0.01
15138 0.01
15139 1.01
15140 0.01
15141 0.01
15142 0.01
15143 0.01
15144 0.01
15145 0.01
15146 0.01
15147 1.01
15148 0.01
15149 0.01
15150 0.01
15151 0.01
15152 1.01
15153 0.01
15154 0.01
15155 0.01
15156 1.01
15157 0.01
15158 0.01
15159 0.01
15160 0.01
15161 0.01
15162 0.01
15163 0.01
15164 0.01
15165 0.01
15166 0.01
15167 0.01
15168 0.01
15169 0.01
15170 1.01
15171 0.01
15172 0.01
15173 0.01
15174 0.01
15175 0.01
15176 0.01
15177 0.01
15178 0.01
15179 0.01
15180 0.01
15181 1.01
15182 1.01
15183 0.01
15184 0.01
15185 0.01
15186 0.01
15187 0.01
15188 0.01
15189 0.01
15190 0.01
15191 0.01
15192 0.01
15193 0.01
15194 0.01
15195 0.01
15196 0.01
15197 0.01
15198 0.01
15199 0.01
15200 0.01
15201 0.01
15202 0.01
15203 0.01
15204 0.01
15205 0.01
15206 0.01
15207 0.01
15208 0.01
15209 0.01
15210 0.01
15211 0.01
15212 0.01
15213 0.01
15214 0.01
15215 0.01
15216 0.01
15217 0.01
15218 0.01
15219 0.01
15220 1.01
15221 0.01
15222 0.01
15223 0.01
15224 0.01
15225 0.01
15226 0.01
15227 0.01
15228 0.01
15229 0.01
15230 0.01
15231 0.01
15232 0.01
15233 0.01
15234 1.01
15235 0.01
15236 0.01
15237 0.01
15238 0.01
15239 0.01
15240 0.01
15241 0.01
15242 0.01
15243 0.01
15244 0.01
15245 0.01
15246 1.01
15247 0.01
15248 0.01
15249 0.01
15250 0.01
15251 0.01
15252 0.01
15253 0.01
15254 0.01
15255 0.01
15256 0.01
15257 0.01
15258 0.01
15259 0.01
15260 0.01
15261 0.01
15262 0.01
15263 0.01
15264 0.01
15265 0.01
15266 0.01
15267 0.01
15268 1.01
15269 0.01
15270 0.01
15271 0.01
15272 0.01
15273 0.01
15274 0.01
15275 1.01
15276 0.01
15277 0.01
15278 0.01
15279 0.01
15280 0.01
15281 0.01
15282 0.01
15283 0.01
15284 0.01
15285 0.01
15286 1.01
15287 0.01
15288 0.01
15289 0.01
15290 0.01
15291 0.01
15292 0.01
15293 0.01
15294 0.01
15295 0.01
15296 0.01
15297 0.01
15298 0.01
15299 0.01
15300 0.01
15301 0.01
15302 0.01
15303 0.01
15304 0.01
15305 0.01
15306 0.01
15307 0.01
15308 0.01
15309 0.01
15310 0.01
15311 0.01
15312 0.01
15313 0.01
15314 0.01
15315 0.01
15316 1.01
15317 0.01
15318 1.01
15319 0.01
15320 0.01
15321 1.01
15322 0.01
15323 0.01
15324 1.01
15325 0.01
15326 0.01
15327 0.01
15328 0.01
15329 1.01
15330 0.01
15331 0.01
15332 0.01
15333 0.01
15334 0.01
15335 0.01
15336 0.01
15337 0.01
15338 0.01
15339 0.01
15340 0.01
15341 0.01
15342 0.01
15343 0.01
15344 0.01
15345 0.01
15346 0.01
15347 0.01
15348 0.01
15349 0.01
15350 0.01
15351 2.01
15352 0.01
15353 0.01
15354 0.01
15355 0.01
15356 0.01
15357 2.01
15358 0.01
15359 0.01
15360 0.01
15361 0.01
15362 0.01
15363 0.01
15364 0.01
15365 0.01
15366 0.01
15367 0.01
15368 0.01
15369 0.01
15370 0.01
15371 0.01
15372 0.01
15373 0.01
15374 0.01
15375 0.01
15376 0.01
15377 0.01
15378 0.01
15379 1.01
15380 0.01
15381 0.01
15382 1.01
15383 0.01
15384 0.01
15385 0.01
15386 0.01
15387 0.01
15388 0.01
15389 1.01
15390 0.01
15391 0.01
15392 0.01
15393 0.01
15394 0.01
15395 1.01
15396 0.01
15397 0.01
15398 0.01
15399 0.01
15400 0.01
15401 0.01
15402 0.01
15403 0.01
15404 0.01
15405 0.01
15406 0.01
15407 0.01
15408 0.01
15409 0.01
15410 0.01
15411 0.01
15412 0.01
15413 1.01
15414 1.01
15415 0.01
15416 0.01
15417 0.01
15418 0.01
15419 0.01
15420 0.01
15421 0.01
15422 2.01
15423 0.01
15424 0.01
15425 1.01
15426 0.01
15427 0.01
15428 0.01
15429 0.01
15430 0.01
15431 0.01
15432 0.01
15433 0.01
15434 0.01
15435 1.01
15436 0.01
15437 0.01
15438 0.01
15439 0.01
15440 0.01
15441 0.01
15442 0.01
15443 0.01
15444 0.01
15445 1.01
15446 1.01
15447 0.01
15448 0.01
15449 0.01
15450 0.01
15451 0.01
15452 1.01
15453 0.01
15454 1.01
15455 0.01
15456 0.01
15457 0.01
15458 1.01
15459 0.01
15460 0.01
15461 0.01
15462 0.01
15463 0.01
15464 0.01
15465 0.01
15466 0.01
15467 0.01
15468 0.01
15469 0.01
15470 1.01
15471 0.01
15472 1.01
15473 0.01
15474 0.01
15475 0.01
15476 0.01
15477 1.01
15478 0.01
15479 0.01
15480 0.01
15481 0.01
15482 0.01
15483 0.01
15484 0.01
15485 0.01
15486 0.01
15487 0.01
15488 0.01
15489 1.01
15490 0.01
15491 0.01
15492 0.01
15493 0.01
15494 0.01
15495 0.01
15496 0.01
15497 0.01
15498 0.01
15499 0.01
15500 0.01
15501 0.01
15502 0.01
15503 0.01
15504 0.01
15505 0.01
15506 0.01
15507 1.01
15508 1.01
15509 0.01
15510 1.01
15511 0.01
15512 0.01
15513 0.01
15514 0.01
15515 0.01
15516 0.01
15517 0.01
15518 0.01
15519 1.01
15520 0.01
15521 0.01
15522 0.01
15523 0.01
15524 0.01
15525 0.01
15526 0.01
15527 0.01
15528 0.01
15529 0.01
15530 0.01
15531 0.01
15532 0.01
15533 1.01
15534 0.01
15535 1.01
15536 0.01
15537 0.01
15538 0.01
15539 0.01
15540 0.01
15541 0.01
15542 0.01
15543 0.01
15544 0.01
15545 0.01
15546 1.01
15547 0.01
15548 2.01
15549 0.01
15550 0.01
15551 0.01
15552 0.01
15553 0.01
15554 0.01
15555 0.01
15556 0.01
15557 0.01
15558 0.01
15559 1.01
15560 0.01
15561 0.01
15562 0.01
15563 1.01
15564 0.01
15565 1.01
15566 0.01
15567 0.01
15568 0.01
15569 0.01
15570 0.01
15571 0.01
15572 0.01
15573 0.01
15574 0.01
15575 0.01
15576 0.01
15577 0.01
15578 0.01
15579 0.01
15580 0.01
15581 1.01
15582 0.01
15583 0.01
15584 0.01
15585 1.01
15586 0.01
15587 0.01
15588 0.01
15589 0.01
15590 1.01
15591 0.01
15592 0.01
15593 0.01
15594 0.01
15595 0.01
15596 0.01
15597 1.01
15598 1.01
15599 0.01
15600 0.01
15601 0.01
15602 0.01
15603 0.01
15604 0.01
15605 0.01
15606 0.01
15607 0.01
15608 0.01
15609 0.01
15610 0.01
15611 1.01
15612 0.01
15613 0.01
15614 0.01
15615 0.01
15616 0.01
15617 0.01
15618 0.01
15619 1.01
15620 0.01
15621 0.01
15622 0.01
15623 0.01
15624 0.01
15625 0.01
15626 0.01
15627 0.01
15628 0.01
15629 0.01
15630 0.01
15631 0.01
15632 0.01
15633 0.01
15634 0.01
15635 0.01
15636 0.01
15637 0.01
15638 0.01
15639 0.01
15640 0.01
15641 0.01
15642 0.01
15643 0.01
15644 0.01
15645 0.01
15646 0.01
15647 0.01
15648 0.01
15649 0.01
15650 0.01
15651 0.01
15652 0.01
15653 1.01
15654 0.01
15655 1.01
15656 0.01
15657 0.01
15658 0.01
15659 0.01
15660 0.01
15661 0.01
15662 0.01
15663 0.01
15664 0.01
15665 0.01
15666 0.01
15667 0.01
15668 0.01
15669 0.01
15670 0.01
15671 0.01
15672 0.01
15673 1.01
15674 1.01
15675 0.01
15676 1.01
15677 0.01
15678 0.01
15679 0.01
15680 0.01
15681 1.01
15682 0.01
15683 1.01
15684 0.01
15685 0.01
15686 0.01
15687 0.01
15688 1.01
15689 0.01
15690 1.01
15691 0.01
15692 0.01
15693 0.01
15694 0.01
15695 0.01
15696 1.01
15697 0.01
15698 0.01
15699 0.01
15700 0.01
15701 0.01
15702 0.01
15703 0.01
15704 0.01
15705 0.01
15706 0.01
15707 0.01
15708 0.01
15709 0.01
15710 0.01
15711 0.01
15712 0.01
15713 0.01
15714 0.01
15715 0.01
15716 0.01
15717 0.01
15718 1.01
15719 0.01
15720 0.01
15721 0.01
15722 0.01
15723 0.01
15724 0.01
15725 0.01
15726 0.01
15727 0.01
15728 0.01
15729 0.01
15730 0.01
15731 0.01
15732 0.01
15733 0.01
15734 0.01
15735 0.01
15736 0.01
15737 0.01
15738 0.01
15739 0.01
15740 0.01
15741 0.01
15742 0.01
15743 0.01
15744 0.01
15745 0.01
15746 0.01
15747 0.01
15748 0.01
15749 0.01
15750 0.01
15751 0.01
15752 0.01
15753 0.01
15754 0.01
15755 0.01
15756 0.01
15757 0.01
15758 0.01
15759 0.01
15760 0.01
15761 0.01
15762 0.01
15763 0.01
15764 0.01
15765 0.01
15766 0.01
15767 0.01
15768 0.01
15769 0.01
15770 0.01
15771 1.01
15772 0.01
15773 1.01
15774 0.01
15775 0.01
15776 0.01
15777 0.01
15778 0.01
15779 0.01
15780 1.01
15781 0.01
15782 0.01
15783 0.01
15784 0.01
15785 0.01
15786 0.01
15787 0.01
15788 0.01
15789 0.01
15790 0.01
15791 0.01
15792 0.01
15793 0.01
15794 0.01
15795 0.01
15796 0.01
15797 0.01
15798 0.01
15799 0.01
15800 0.01
15801 1.01
15802 0.01
15803 0.01
15804 0.01
15805 0.01
15806 0.01
15807 1.01
15808 0.01
15809 2.01
15810 0.01
15811 0.01
15812 0.01
15813 0.01
15814 0.01
15815 0.01
15816 0.01
15817 0.01
15818 0.01
15819 0.01
15820 0.01
15821 0.01
15822 0.01
15823 0.01
15824 0.01
15825 1.01
15826 0.01
15827 0.01
15828 0.01
15829 1.01
15830 0.01
15831 0.01
15832 0.01
15833 0.01
15834 0.01
15835 0.01
15836 0.01
15837 1.01
15838 0.01
15839 0.01
15840 1.01
15841 0.01
15842 0.01
15843 0.01
15844 0.01
15845 0.01
15846 0.01
15847 1.01
15848 0.01
15849 0.01
15850 0.01
15851 0.01
15852 0.01
15853 0.01
15854 0.01
15855 0.01
15856 0.01
15857 0.01
15858 0.01
15859 0.01
15860 0.01
15861 0.01
15862 1.01
15863 0.01
15864 0.01
15865 0.01
15866 0.01
15867 3.01
15868 0.01
15869 0.01
15870 0.01
15871 0.01
15872 0.01
15873 0.01
15874 1.01
15875 0.01
15876 0.01
15877 0.01
15878 0.01
15879 0.01
15880 0.01
15881 0.01
15882 0.01
15883 0.01
15884 0.01
15885 0.01
15886 0.01
15887 0.01
15888 0.01
15889 0.01
15890 0.01
15891 0.01
15892 0.01
15893 0.01
15894 0.01
15895 0.01
15896 0.01
15897 0.01
15898 0.01
15899 0.01
15900 0.01
15901 0.01
15902 0.01
15903 1.01
15904 0.01
15905 0.01
15906 0.01
15907 0.01
15908 0.01
15909 0.01
15910 0.01
15911 0.01
15912 0.01
15913 0.01
15914 0.01
15915 0.01
15916 0.01
15917 0.01
15918 0.01
15919 1.01
15920 0.01
15921 0.01
15922 0.01
15923 0.01
15924 0.01
15925 0.01
15926 0.01
15927 0.01
15928 2.01
15929 0.01
15930 0.01
15931 0.01
15932 1.01
15933 0.01
15934 0.01
15935 0.01
15936 0.01
15937 0.01
15938 1.01
15939 0.01
15940 0.01
15941 0.01
15942 1.01
15943 0.01
15944 0.01
15945 0.01
15946 0.01
15947 0.01
15948 0.01
15949 0.01
15950 1.01
15951 0.01
15952 0.01
15953 2.01
15954 0.01
15955 0.01
15956 0.01
15957 0.01
15958 0.01
15959 0.01
15960 0.01
15961 0.01
15962 0.01
15963 0.01
15964 0.01
15965 0.01
15966 1.01
15967 0.01
15968 0.01
15969 0.01
15970 1.01
15971 0.01
15972 0.01
15973 0.01
15974 0.01
15975 0.01
15976 0.01
15977 0.01
15978 0.01
15979 0.01
15980 1.01
15981 0.01
15982 0.01
15983 0.01
15984 0.01
15985 0.01
15986 0.01
15987 0.01
15988 0.01
15989 1.01
15990 0.01
15991 0.01
15992 0.01
15993 0.01
15994 0.01
15995 0.01
15996 0.01
15997 1.01
15998 0.01
15999 0.01
16000 0.01
16001 0.01
16002 0.01
16003 0.01
16004 0.01
16005 1.01
16006 0.01
16007 0.01
16008 1.01
16009 0.01
16010 0.01
16011 0.01
16012 0.01
16013 0.01
16014 0.01
16015 0.01
16016 0.01
16017 1.01
16018 0.01
16019 0.01
16020 0.01
16021 0.01
16022 0.01
16023 0.01
16024 0.01
16025 0.01
16026 0.01
16027 0.01
16028 0.01
16029 0.01
16030 0.01
16031 0.01
16032 0.01
16033 0.01
16034 0.01
16035 0.01
16036 0.01
16037 1.01
16038 0.01
16039 0.01
16040 0.01
16041 0.01
16042 0.01
16043 0.01
16044 0.01
16045 0.01
16046 0.01
16047 0.01
16048 0.01
16049 0.01
16050 0.01
16051 0.01
16052 0.01
16053 0.01
16054 0.01
16055 0.01
16056 0.01
16057 0.01
16058 0.01
16059 0.01
16060 0.01
16061 0.01
16062 0.01
16063 0.01
16064 0.01
16065 0.01
16066 1.01
16067 0.01
16068 0.01
16069 0.01
16070 0.01
16071 0.01
16072 0.01
16073 0.01
16074 0.01
16075 0.01
16076 0.01
16077 2.01
16078 0.01
16079 0.01
16080 1.01
16081 0.01
16082 0.01
16083 0.01
16084 1.01
16085 0.01
16086 0.01
16087 1.01
16088 0.01
16089 0.01
16090 0.01
16091 0.01
16092 0.01
16093 0.01
16094 0.01
16095 0.01
16096 1.01
16097 0.01
16098 0.01
16099 1.01
16100 0.01
16101 0.01
16102 0.01
16103 0.01
16104 0.01
16105 0.01
16106 0.01
16107 1.01
16108 1.01
16109 0.01
16110 0.01
16111 0.01
16112 0.01
16113 0.01
16114 0.01
16115 0.01
16116 0.01
16117 0.01
16118 0.01
16119 0.01
16120 0.01
16121 0.01
16122 0.01
16123 0.01
16124 0.01
16125 0.01
16126 0.01
16127 0.01
16128 1.01
16129 0.01
16130 0.01
16131 0.01
16132 0.01
16133 0.01
16134 1.01
16135 0.01
16136 0.01
16137 0.01
16138 0.01
16139 0.01
16140 0.01
16141 0.01
16142 0.01
16143 0.01
16144 0.01
16145 0.01
16146 0.01
16147 0.01
16148 0.01
16149 0.01
16150 1.01
16151 0.01
16152 0.01
16153 1.01
16154 0.01
16155 0.01
16156 0.01
16157 0.01
16158 0.01
16159 0.01
16160 0.01
16161 0.01
16162 0.01
16163 0.01
16164 0.01
16165 0.01
16166 0.01
16167 0.01
16168 0.01
16169 0.01
16170 0.01
16171 0.01
16172 0.01
16173 0.01
16174 0.01
16175 0.01
16176 0.01
16177 0.01
16178 0.01
16179 0.01
16180 0.01
16181 1.01
16182 0.01
16183 0.01
16184 0.01
16185 0.01
16186 0.01
16187 0.01
16188 0.01
16189 0.01
16190 0.01
16191 0.01
16192 0.01
16193 0.01
16194 0.01
16195 0.01
16196 0.01
16197 0.01
16198 0.01
16199 0.01
16200 0.01
16201 0.01
16202 0.01
16203 0.01
16204 0.01
16205 0.01
16206 0.01
16207 0.01
16208 0.01
16209 1.01
16210 0.01
16211 0.01
16212 0.01
16213 0.01
16214 0.01
16215 0.01
16216 0.01
16217 0.01
16218 0.01
16219 0.01
16220 0.01
16221 0.01
16222 0.01
16223 1.01
16224 0.01
16225 0.01
16226 0.01
16227 0.01
16228 0.01
16229 0.01
16230 0.01
16231 0.01
16232 0.01
16233 0.01
16234 0.01
16235 0.01
16236 0.01
16237 0.01
16238 0.01
16239 0.01
16240 0.01
16241 0.01
16242 0.01
16243 1.01
16244 0.01
16245 0.01
16246 0.01
16247 0.01
16248 0.01
16249 0.01
16250 0.01
16251 0.01
16252 0.01
16253 0.01
16254 0.01
16255 0.01
16256 0.01
16257 0.01
16258 0.01
16259 0.01
16260 0.01
16261 0.01
16262 1.01
16263 0.01
16264 0.01
16265 0.01
16266 0.01
16267 0.01
16268 0.01
16269 0.01
16270 0.01
16271 1.01
16272 0.01
16273 0.01
16274 0.01
16275 0.01
16276 0.01
16277 0.01
16278 0.01
16279 0.01
16280 0.01
16281 0.01
16282 0.01
16283 2.01
16284 0.01
16285 0.01
16286 0.01
16287 0.01
16288 0.01
16289 0.01
16290 0.01
16291 0.01
16292 1.01
16293 0.01
16294 0.01
16295 0.01
16296 0.01
16297 0.01
16298 0.01
16299 0.01
16300 0.01
16301 0.01
16302 0.01
16303 0.01
16304 0.01
16305 0.01
16306 1.01
16307 0.01
16308 0.01
16309 1.01
16310 0.01
16311 0.01
16312 0.01
16313 0.01
16314 0.01
16315 0.01
16316 0.01
16317 0.01
16318 0.01
16319 0.01
16320 0.01
16321 0.01
16322 0.01
16323 0.01
16324 0.01
16325 0.01
16326 0.01
16327 0.01
16328 0.01
16329 0.01
16330 0.01
16331 1.01
16332 0.01
16333 0.01
16334 0.01
16335 0.01
16336 0.01
16337 0.01
16338 0.01
16339 0.01
16340 0.01
16341 0.01
16342 1.01
16343 0.01
16344 0.01
16345 0.01
16346 0.01
16347 0.01
16348 0.01
16349 0.01
16350 1.01
16351 0.01
16352 0.01
16353 0.01
16354 0.01
16355 0.01
16356 0.01
16357 0.01
16358 0.01
16359 0.01
16360 0.01
16361 0.01
16362 0.01
16363 0.01
16364 0.01
16365 0.01
16366 0.01
16367 0.01
16368 0.01
16369 0.01
16370 0.01
16371 0.01
16372 0.01
16373 1.01
16374 0.01
16375 0.01
16376 0.01
16377 0.01
16378 0.01
16379 1.01
16380 1.01
16381 0.01
16382 0.01
16383 0.01
16384 0.01
16385 0.01
16386 0.01
16387 0.01
16388 0.01
16389 0.01
16390 1.01
16391 0.01
16392 0.01
16393 0.01
16394 0.01
16395 0.01
16396 0.01
16397 0.01
16398 0.01
16399 0.01
16400 0.01
16401 0.01
16402 1.01
16403 0.01
16404 0.01
16405 1.01
16406 0.01
16407 1.01
16408 0.01
16409 0.01
16410 0.01
16411 0.01
16412 0.01
16413 0.01
16414 0.01
16415 0.01
16416 1.01
16417 0.01
16418 0.01
16419 0.01
16420 0.01
16421 1.01
16422 0.01
16423 0.01
16424 0.01
16425 0.01
16426 0.01
16427 0.01
16428 0.01
16429 0.01
16430 0.01
16431 0.01
16432 0.01
16433 0.01
16434 0.01
16435 0.01
16436 0.01
16437 0.01
16438 0.01
16439 0.01
16440 0.01
16441 0.01
16442 0.01
16443 0.01
16444 0.01
16445 0.01
16446 0.01
16447 0.01
16448 0.01
16449 0.01
16450 0.01
16451 0.01
16452 0.01
16453 0.01
16454 0.01
16455 0.01
16456 0.01
16457 0.01
16458 0.01
16459 0.01
16460 0.01
16461 0.01
16462 0.01
16463 0.01
16464 0.01
16465 0.01
16466 0.01
16467 0.01
16468 0.01
16469 0.01
16470 0.01
16471 0.01
16472 0.01
16473 0.01
16474 0.01
16475 0.01
16476 0.01
16477 0.01
16478 0.01
16479 0.01
16480 0.01
16481 0.01
16482 0.01
16483 0.01
16484 0.01
16485 0.01
16486 0.01
16487 0.01
16488 0.01
16489 0.01
16490 0.01
16491 0.01
16492 0.01
16493 0.01
16494 0.01
16495 0.01
16496 0.01
16497 0.01
16498 0.01
16499 0.01
16500 0.01
16501 0.01
16502 0.01
16503 0.01
16504 0.01
16505 1.01
16506 0.01
16507 1.01
16508 0.01
16509 1.01
16510 0.01
16511 0.01
16512 0.01
16513 0.01
16514 0.01
16515 0.01
16516 0.01
16517 0.01
16518 0.01
16519 0.01
16520 0.01
16521 0.01
16522 0.01
16523 0.01
16524 0.01
16525 0.01
16526 1.01
16527 1.01
16528 0.01
16529 0.01
16530 0.01
16531 0.01
16532 0.01
16533 0.01
16534 1.01
16535 0.01
16536 0.01
16537 0.01
16538 1.01
16539 0.01
16540 0.01
16541 1.01
16542 0.01
16543 0.01
16544 0.01
16545 0.01
16546 0.01
16547 1.01
16548 0.01
16549 0.01
16550 0.01
16551 1.01
16552 0.01
16553 0.01
16554 0.01
16555 1.01
16556 0.01
16557 0.01
16558 0.01
16559 1.01
16560 0.01
16561 0.01
16562 0.01
16563 0.01
16564 0.01
16565 0.01
16566 0.01
16567 0.01
16568 0.01
16569 0.01
16570 0.01
16571 0.01
16572 0.01
16573 0.01
16574 0.01
16575 0.01
16576 1.01
16577 0.01
16578 0.01
16579 0.01
16580 0.01
16581 1.01
16582 0.01
16583 0.01
16584 0.01
16585 0.01
16586 0.01
16587 0.01
16588 0.01
16589 0.01
16590 0.01
16591 0.01
16592 0.01
16593 0.01
16594 0.01
16595 1.01
16596 0.01
16597 0.01
16598 0.01
16599 0.01
16600 0.01
16601 1.01
16602 0.01
16603 0.01
16604 0.01
16605 0.01
16606 0.01
16607 0.01
16608 0.01
16609 0.01
16610 0.01
16611 0.01
16612 1.01
16613 0.01
16614 0.01
16615 0.01
16616 1.01
16617 0.01
16618 0.01
16619 0.01
16620 0.01
16621 0.01
16622 1.01
16623 0.01
16624 0.01
16625 2.01
16626 0.01
16627 0.01
16628 1.01
16629 0.01
16630 0.01
16631 0.01
16632 0.01
16633 0.01
16634 0.01
16635 0.01
16636 0.01
16637 0.01
16638 0.01
16639 0.01
16640 0.01
16641 0.01
16642 0.01
16643 0.01
16644 0.01
16645 0.01
16646 1.01
16647 0.01
16648 2.01
16649 0.01
16650 0.01
16651 1.01
16652 0.01
16653 0.01
16654 1.01
16655 0.01
16656 0.01
16657 0.01
16658 0.01
16659 0.01
16660 0.01
16661 0.01
16662 1.01
16663 0.01
16664 0.01
16665 0.01
16666 0.01
16667 0.01
16668 0.01
16669 0.01
16670 0.01
16671 0.01
16672 0.01
16673 0.01
16674 0.01
16675 0.01
16676 0.01
16677 0.01
16678 0.01
16679 0.01
16680 1.01
16681 0.01
16682 0.01
16683 1.01
16684 1.01
16685 0.01
16686 0.01
16687 0.01
16688 0.01
16689 0.01
16690 1.01
16691 1.01
16692 0.01
16693 0.01
16694 0.01
16695 0.01
16696 0.01
16697 0.01
16698 0.01
16699 0.01
16700 1.01
16701 1.01
16702 0.01
16703 0.01
16704 0.01
16705 1.01
16706 1.01
16707 0.01
16708 0.01
16709 0.01
16710 0.01
16711 0.01
16712 0.01
16713 0.01
16714 0.01
16715 0.01
16716 0.01
16717 0.01
16718 0.01
16719 0.01
16720 0.01
16721 0.01
16722 0.01
16723 0.01
16724 0.01
16725 1.01
16726 0.01
16727 1.01
16728 0.01
16729 0.01
16730 0.01
16731 0.01
16732 0.01
16733 0.01
16734 0.01
16735 0.01
16736 0.01
16737 0.01
16738 0.01
16739 1.01
16740 0.01
16741 0.01
16742 0.01
16743 0.01
16744 0.01
16745 0.01
16746 0.01
16747 0.01
16748 0.01
16749 1.01
16750 0.01
16751 0.01
16752 0.01
16753 0.01
16754 0.01
16755 0.01
16756 2.01
16757 0.01
16758 0.01
16759 0.01
16760 0.01
16761 0.01
16762 0.01
16763 0.01
16764 0.01
16765 0.01
16766 0.01
16767 0.01
16768 1.01
16769 0.01
16770 0.01
16771 0.01
16772 0.01
16773 0.01
16774 0.01
16775 0.01
16776 0.01
16777 0.01
16778 0.01
16779 0.01
16780 1.01
16781 0.01
16782 0.01
16783 0.01
16784 0.01
16785 0.01
16786 0.01
16787 0.01
16788 0.01
16789 0.01
16790 0.01
16791 0.01
16792 0.01
16793 0.01
16794 0.01
16795 0.01
16796 0.01
16797 0.01
16798 0.01
16799 0.01
16800 0.01
16801 0.01
16802 0.01
16803 0.01
16804 1.01
16805 0.01
16806 0.01
16807 0.01
16808 0.01
16809 0.01
16810 0.01
16811 0.01
16812 0.01
16813 0.01
16814 1.01
16815 0.01
16816 0.01
16817 1.01
16818 0.01
16819 0.01
16820 0.01
16821 0.01
16822 0.01
16823 0.01
16824 0.01
16825 0.01
16826 0.01
16827 0.01
16828 0.01
16829 0.01
16830 0.01
16831 0.01
16832 0.01
16833 1.01
16834 0.01
16835 1.01
16836 1.01
16837 0.01
16838 0.01
16839 0.01
16840 0.01
16841 0.01
16842 0.01
16843 0.01
16844 0.01
16845 0.01
16846 0.01
16847 0.01
16848 0.01
16849 0.01
16850 0.01
16851 0.01
16852 0.01
16853 0.01
16854 0.01
16855 0.01
16856 0.01
16857 0.01
16858 0.01
16859 0.01
16860 0.01
16861 1.01
16862 0.01
16863 0.01
16864 0.01
16865 0.01
16866 0.01
16867 0.01
16868 1.01
16869 0.01
16870 0.01
16871 0.01
16872 0.01
16873 0.01
16874 0.01
16875 0.01
16876 0.01
16877 0.01
16878 0.01
16879 0.01
16880 0.01
16881 0.01
16882 0.01
16883 1.01
16884 0.01
16885 0.01
16886 0.01
16887 0.01
16888 0.01
16889 0.01
16890 0.01
16891 0.01
16892 0.01
16893 0.01
16894 0.01
16895 0.01
16896 0.01
16897 0.01
16898 0.01
16899 0.01
16900 0.01
16901 2.01
16902 1.01
16903 0.01
16904 0.01
16905 0.01
16906 0.01
16907 0.01
16908 0.01
16909 0.01
16910 0.01
16911 1.01
16912 0.01
16913 0.01
16914 0.01
16915 0.01
16916 0.01
16917 0.01
16918 0.01
16919 0.01
16920 0.01
16921 0.01
16922 0.01
16923 0.01
16924 0.01
16925 0.01
16926 0.01
16927 0.01
16928 1.01
16929 1.01
16930 0.01
16931 0.01
16932 0.01
16933 0.01
16934 0.01
16935 0.01
16936 1.01
16937 0.01
16938 1.01
16939 0.01
16940 0.01
16941 0.01
16942 0.01
16943 0.01
16944 0.01
16945 1.01
16946 0.01
16947 0.01
16948 0.01
16949 1.01
16950 0.01
16951 0.01
16952 1.01
16953 0.01
16954 0.01
16955 0.01
16956 0.01
16957 0.01
16958 0.01
16959 0.01
16960 0.01
16961 0.01
16962 0.01
16963 0.01
16964 0.01
16965 0.01
16966 0.01
16967 0.01
16968 0.01
16969 0.01
16970 0.01
16971 0.01
16972 0.01
16973 0.01
16974 0.01
16975 0.01
16976 0.01
16977 0.01
16978 1.01
16979 0.01
16980 1.01
16981 0.01
16982 0.01
16983 0.01
16984 0.01
16985 0.01
16986 0.01
16987 1.01
16988 0.01
16989 0.01
16990 1.01
16991 1.01
16992 0.01
16993 0.01
16994 0.01
16995 1.01
16996 0.01
16997 0.01
16998 0.01
16999 0.01
17000 0.01
17001 0.01
17002 0.01
17003 1.01
17004 0.01
17005 0.01
17006 0.01
17007 0.01
17008 0.01
17009 0.01
17010 0.01
17011 1.01
17012 0.01
17013 0.01
17014 0.01
17015 1.01
17016 0.01
17017 0.01
17018 0.01
17019 0.01
17020 0.01
17021 0.01
17022 1.01
17023 0.01
17024 0.01
17025 0.01
17026 0.01
17027 0.01
17028 0.01
17029 0.01
17030 0.01
17031 0.01
17032 0.01
17033 0.01
17034 0.01
17035 0.01
17036 0.01
17037 0.01
17038 0.01
17039 1.01
17040 1.01
17041 0.01
17042 0.01
17043 3.01
17044 0.01
17045 0.01
17046 0.01
17047 0.01
17048 0.01
17049 2.01
17050 0.01
17051 0.01
17052 0.01
17053 0.01
17054 0.01
17055 1.01
17056 0.01
17057 0.01
17058 0.01
17059 0.01
17060 0.01
17061 0.01
17062 0.01
17063 0.01
17064 0.01
17065 0.01
17066 0.01
17067 0.01
17068 0.01
17069 1.01
17070 0.01
17071 0.01
17072 1.01
17073 0.01
17074 0.01
17075 0.01
17076 0.01
17077 0.01
17078 0.01
17079 0.01
17080 0.01
17081 0.01
17082 0.01
17083 0.01
17084 0.01
17085 0.01
17086 0.01
17087 0.01
17088 0.01
17089 0.01
17090 0.01
17091 0.01
17092 0.01
17093 0.01
17094 0.01
17095 0.01
17096 0.01
17097 0.01
17098 0.01
17099 0.01
17100 0.01
17101 0.01
17102 0.01
17103 0.01
17104 1.01
17105 0.01
17106 0.01
17107 0.01
17108 0.01
17109 0.01
17110 0.01
17111 0.01
17112 0.01
17113 0.01
17114 0.01
17115 0.01
17116 0.01
17117 0.01
17118 0.01
17119 0.01
17120 0.01
17121 0.01
17122 0.01
17123 1.01
17124 0.01
17125 0.01
17126 0.01
17127 0.01
17128 0.01
17129 0.01
17130 0.01
17131 0.01
17132 0.01
17133 0.01
17134 1.01
17135 0.01
17136 0.01
17137 0.01
17138 0.01
17139 0.01
17140 0.01
17141 0.01
17142 0.01
17143 0.01
17144 0.01
17145 0.01
17146 1.01
17147 0.01
17148 0.01
17149 0.01
17150 0.01
17151 0.01
17152 0.01
17153 0.01
17154 1.01
17155 0.01
17156 0.01
17157 0.01
17158 0.01
17159 0.01
17160 0.01
17161 0.01
17162 0.01
17163 0.01
17164 0.01
17165 1.01
17166 0.01
17167 0.01
17168 0.01
17169 1.01
17170 0.01
17171 0.01
17172 0.01
17173 1.01
17174 0.01
17175 0.01
17176 0.01
17177 0.01
17178 0.01
17179 0.01
17180 0.01
17181 1.01
17182 0.01
17183 0.01
17184 0.01
17185 0.01
17186 1.01
17187 1.01
17188 0.01
17189 0.01
17190 1.01
17191 0.01
17192 0.01
17193 0.01
17194 0.01
17195 0.01
17196 0.01
17197 0.01
17198 0.01
17199 0.01
17200 0.01
17201 0.01
17202 0.01
17203 0.01
17204 0.01
17205 1.01
17206 0.01
17207 0.01
17208 1.01
17209 0.01
17210 0.01
17211 0.01
17212 0.01
17213 1.01
17214 0.01
17215 0.01
17216 0.01
17217 0.01
17218 0.01
17219 1.01
17220 1.01
17221 0.01
17222 0.01
17223 1.01
17224 0.01
17225 0.01
17226 0.01
17227 0.01
17228 1.01
17229 0.01
17230 0.01
17231 0.01
17232 1.01
17233 0.01
17234 2.01
17235 1.01
17236 1.01
17237 0.01
17238 0.01
17239 0.01
17240 0.01
17241 1.01
17242 0.01
17243 0.01
17244 0.01
17245 0.01
17246 0.01
17247 0.01
17248 0.01
17249 0.01
17250 0.01
17251 0.01
17252 0.01
17253 0.01
17254 0.01
17255 0.01
17256 0.01
17257 0.01
17258 0.01
17259 1.01
17260 0.01
17261 0.01
17262 0.01
17263 0.01
17264 0.01
17265 0.01
17266 0.01
17267 0.01
17268 0.01
17269 0.01
17270 1.01
17271 0.01
17272 0.01
17273 0.01
17274 0.01
17275 1.01
17276 0.01
17277 0.01
17278 0.01
17279 0.01
17280 0.01
17281 1.01
17282 0.01
17283 0.01
17284 0.01
17285 0.01
17286 0.01
17287 0.01
17288 0.01
17289 0.01
17290 0.01
17291 0.01
17292 0.01
17293 0.01
17294 0.01
17295 0.01
17296 0.01
17297 0.01
17298 0.01
17299 1.01
17300 0.01
17301 0.01
17302 0.01
17303 0.01
17304 0.01
17305 1.01
17306 1.01
17307 1.01
17308 0.01
17309 1.01
17310 0.01
17311 0.01
17312 0.01
17313 0.01
17314 0.01
17315 1.01
17316 0.01
17317 0.01
17318 0.01
17319 0.01
17320 0.01
17321 0.01
17322 1.01
17323 0.01
17324 0.01
17325 0.01
17326 0.01
17327 1.01
17328 0.01
17329 0.01
17330 0.01
17331 1.01
17332 0.01
17333 0.01
17334 0.01
17335 0.01
17336 0.01
17337 0.01
17338 0.01
17339 1.01
17340 0.01
17341 0.01
17342 0.01
17343 0.01
17344 1.01
17345 0.01
17346 0.01
17347 0.01
17348 0.01
17349 0.01
17350 0.01
17351 0.01
17352 0.01
17353 0.01
17354 0.01
17355 0.01
17356 0.01
17357 0.01
17358 0.01
17359 0.01
17360 0.01
17361 0.01
17362 0.01
17363 0.01
17364 0.01
17365 0.01
17366 1.01
17367 1.01
17368 0.01
17369 0.01
17370 0.01
17371 1.01
17372 0.01
17373 0.01
17374 0.01
17375 0.01
17376 0.01
17377 1.01
17378 0.01
17379 0.01
17380 1.01
17381 1.01
17382 0.01
17383 0.01
17384 0.01
17385 0.01
17386 0.01
17387 0.01
17388 0.01
17389 0.01
17390 0.01
17391 0.01
17392 1.01
17393 0.01
17394 0.01
17395 1.01
17396 1.01
17397 0.01
17398 0.01
17399 0.01
17400 0.01
17401 0.01
17402 0.01
17403 1.01
17404 0.01
17405 0.01
17406 0.01
17407 0.01
17408 0.01
17409 0.01
17410 0.01
17411 0.01
17412 0.01
17413 0.01
17414 0.01
17415 0.01
17416 0.01
17417 0.01
17418 0.01
17419 1.01
17420 0.01
17421 0.01
17422 1.01
17423 0.01
17424 1.01
17425 1.01
17426 0.01
17427 0.01
17428 0.01
17429 0.01
17430 0.01
17431 1.01
17432 0.01
17433 0.01
17434 0.01
17435 1.01
17436 0.01
17437 0.01
17438 0.01
17439 1.01
17440 0.01
17441 0.01
17442 0.01
17443 0.01
17444 2.01
17445 0.01
17446 0.01
17447 1.01
17448 0.01
17449 0.01
17450 0.01
17451 0.01
17452 1.01
17453 1.01
17454 0.01
17455 0.01
17456 0.01
17457 0.01
17458 0.01
17459 0.01
17460 0.01
17461 0.01
17462 0.01
17463 0.01
17464 0.01
17465 0.01
17466 0.01
17467 0.01
17468 0.01
17469 0.01
17470 0.01
17471 0.01
17472 0.01
17473 1.01
17474 0.01
17475 0.01
17476 0.01
17477 0.01
17478 0.01
17479 0.01
17480 0.01
17481 0.01
17482 0.01
17483 0.01
17484 0.01
17485 0.01
17486 0.01
17487 0.01
17488 0.01
17489 0.01
17490 0.01
17491 0.01
17492 0.01
17493 0.01
17494 0.01
17495 0.01
17496 0.01
17497 0.01
17498 1.01
17499 0.01
17500 0.01
17501 1.01
17502 0.01
17503 0.01
17504 0.01
17505 0.01
17506 0.01
17507 0.01
17508 0.01
17509 0.01
17510 0.01
17511 0.01
17512 0.01
17513 0.01
17514 0.01
17515 0.01
17516 0.01
17517 0.01
17518 0.01
17519 0.01
17520 0.01
17521 0.01
17522 0.01
17523 0.01
17524 0.01
17525 0.01
17526 0.01
17527 0.01
17528 0.01
17529 1.01
17530 0.01
17531 0.01
17532 0.01
17533 0.01
17534 0.01
17535 0.01
17536 0.01
17537 0.01
17538 1.01
17539 0.01
17540 0.01
17541 0.01
17542 0.01
17543 0.01
17544 1.01
17545 1.01
17546 0.01
17547 0.01
17548 0.01
17549 0.01
17550 0.01
17551 0.01
17552 0.01
17553 0.01
17554 0.01
17555 0.01
17556 0.01
17557 0.01
17558 1.01
17559 1.01
17560 0.01
17561 0.01
17562 0.01
17563 0.01
17564 0.01
17565 0.01
17566 0.01
17567 0.01
17568 0.01
17569 0.01
17570 0.01
17571 0.01
17572 0.01
17573 0.01
17574 0.01
17575 0.01
17576 0.01
17577 0.01
17578 0.01
17579 1.01
17580 1.01
17581 0.01
17582 0.01
17583 0.01
17584 0.01
17585 0.01
17586 0.01
17587 0.01
17588 1.01
17589 0.01
17590 1.01
17591 1.01
17592 0.01
17593 0.01
17594 0.01
17595 0.01
17596 0.01
17597 1.01
17598 0.01
17599 0.01
17600 0.01
17601 0.01
17602 0.01
17603 0.01
17604 1.01
17605 1.01
17606 0.01
17607 0.01
17608 0.01
17609 1.01
17610 0.01
17611 1.01
17612 0.01
17613 0.01
17614 0.01
17615 0.01
17616 1.01
17617 1.01
17618 0.01
17619 0.01
17620 0.01
17621 0.01
17622 0.01
17623 0.01
17624 0.01
17625 0.01
17626 1.01
17627 0.01
17628 0.01
17629 0.01
17630 1.01
17631 0.01
17632 0.01
17633 0.01
17634 0.01
17635 0.01
17636 0.01
17637 0.01
17638 0.01
17639 0.01
17640 0.01
17641 0.01
17642 0.01
17643 1.01
17644 0.01
17645 0.01
17646 0.01
17647 0.01
17648 0.01
17649 1.01
17650 0.01
17651 0.01
17652 0.01
17653 1.01
17654 0.01
17655 0.01
17656 0.01
17657 0.01
17658 0.01
17659 0.01
17660 0.01
17661 1.01
17662 0.01
17663 0.01
17664 0.01
17665 0.01
17666 1.01
17667 0.01
17668 1.01
17669 0.01
17670 0.01
17671 0.01
17672 0.01
17673 0.01
17674 0.01
17675 0.01
17676 0.01
17677 0.01
17678 0.01
17679 1.01
17680 1.01
17681 0.01
17682 0.01
17683 0.01
17684 0.01
17685 0.01
17686 0.01
17687 0.01
17688 0.01
17689 0.01
17690 0.01
17691 0.01
17692 0.01
17693 0.01
17694 0.01
17695 0.01
17696 0.01
17697 0.01
17698 1.01
17699 0.01
17700 0.01
17701 0.01
17702 0.01
17703 0.01
17704 1.01
17705 0.01
17706 0.01
17707 0.01
17708 0.01
17709 0.01
17710 0.01
17711 0.01
17712 0.01
17713 0.01
17714 0.01
17715 0.01
17716 0.01
17717 0.01
17718 0.01
17719 0.01
17720 1.01
17721 0.01
17722 0.01
17723 0.01
17724 0.01
17725 0.01
17726 0.01
17727 0.01
17728 0.01
17729 0.01
17730 0.01
17731 1.01
17732 0.01
17733 0.01
17734 0.01
17735 1.01
17736 0.01
17737 0.01
17738 0.01
17739 0.01
17740 0.01
17741 0.01
17742 0.01
17743 0.01
17744 0.01
17745 0.01
17746 0.01
17747 0.01
17748 0.01
17749 1.01
17750 0.01
17751 0.01
17752 1.01
17753 1.01
17754 0.01
17755 0.01
17756 0.01
17757 1.01
17758 0.01
17759 0.01
17760 0.01
17761 0.01
17762 0.01
17763 0.01
17764 0.01
17765 0.01
17766 1.01
17767 0.01
17768 0.01
17769 0.01
17770 1.01
17771 0.01
17772 0.01
17773 0.01
17774 0.01
17775 1.01
17776 0.01
17777 0.01
17778 0.01
17779 0.01
17780 0.01
17781 0.01
17782 0.01
17783 1.01
17784 0.01
17785 0.01
17786 0.01
17787 0.01
17788 0.01
17789 0.01
17790 0.01
17791 0.01
17792 0.01
17793 0.01
17794 0.01
17795 1.01
17796 1.01
17797 0.01
17798 1.01
17799 0.01
17800 0.01
17801 0.01
17802 0.01
17803 0.01
17804 0.01
17805 0.01
17806 0.01
17807 1.01
17808 0.01
17809 0.01
17810 0.01
17811 1.01
17812 0.01
17813 0.01
17814 0.01
17815 0.01
17816 0.01
17817 0.01
17818 0.01
17819 0.01
17820 0.01
17821 0.01
17822 0.01
17823 0.01
17824 0.01
17825 0.01
17826 0.01
17827 0.01
17828 0.01
17829 0.01
17830 0.01
17831 0.01
17832 0.01
17833 0.01
17834 0.01
17835 0.01
17836 0.01
17837 0.01
17838 0.01
17839 0.01
17840 0.01
17841 0.01
17842 0.01
17843 0.01
17844 1.01
17845 0.01
17846 0.01
17847 0.01
17848 0.01
17849 1.01
17850 0.01
17851 0.01
17852 1.01
17853 0.01
17854 0.01
17855 0.01
17856 0.01
17857 0.01
17858 0.01
17859 0.01
17860 0.01
17861 1.01
17862 0.01
17863 0.01
17864 0.01
17865 0.01
17866 0.01
17867 0.01
17868 1.01
17869 0.01
17870 0.01
17871 0.01
17872 1.01
17873 1.01
17874 0.01
17875 0.01
17876 0.01
17877 0.01
17878 1.01
17879 0.01
17880 0.01
17881 1.01
17882 0.01
17883 0.01
17884 0.01
17885 0.01
17886 0.01
17887 1.01
17888 0.01
17889 0.01
17890 2.01
17891 0.01
17892 0.01
17893 1.01
17894 0.01
17895 0.01
17896 0.01
17897 0.01
17898 0.01
17899 0.01
17900 0.01
17901 0.01
17902 0.01
17903 0.01
17904 1.01
17905 0.01
17906 0.01
17907 0.01
17908 0.01
17909 0.01
17910 0.01
17911 0.01
17912 0.01
17913 0.01
17914 0.01
17915 0.01
17916 1.01
17917 0.01
17918 0.01
17919 0.01
17920 0.01
17921 0.01
17922 0.01
17923 0.01
17924 0.01
17925 0.01
17926 0.01
17927 1.01
17928 0.01
17929 0.01
17930 1.01
17931 0.01
17932 1.01
17933 0.01
17934 0.01
17935 0.01
17936 0.01
17937 0.01
17938 0.01
17939 1.01
17940 0.01
17941 0.01
17942 0.01
17943 0.01
17944 1.01
17945 0.01
17946 0.01
17947 0.01
17948 1.01
17949 0.01
17950 0.01
17951 0.01
17952 0.01
17953 0.01
17954 0.01
17955 0.01
17956 0.01
17957 0.01
17958 0.01
17959 0.01
17960 0.01
17961 0.01
17962 0.01
17963 0.01
17964 0.01
17965 0.01
17966 1.01
17967 0.01
17968 0.01
17969 0.01
17970 0.01
17971 0.01
17972 0.01
17973 0.01
17974 0.01
17975 0.01
17976 0.01
17977 0.01
17978 0.01
17979 0.01
17980 0.01
17981 0.01
17982 0.01
17983 0.01
17984 0.01
17985 0.01
17986 0.01
17987 0.01
17988 0.01
17989 0.01
17990 0.01
17991 1.01
17992 0.01
17993 0.01
17994 0.01
17995 0.01
17996 0.01
17997 0.01
17998 0.01
17999 0.01
18000 0.01
18001 0.01
18002 0.01
18003 0.01
18004 0.01
18005 0.01
18006 0.01
18007 0.01
18008 0.01
18009 0.01
18010 0.01
18011 0.01
18012 0.01
18013 0.01
18014 0.01
18015 1.01
18016 0.01
18017 1.01
18018 0.01
18019 0.01
18020 0.01
18021 0.01
18022 0.01
18023 0.01
18024 1.01
18025 1.01
18026 0.01
18027 0.01
18028 0.01
18029 1.01
18030 2.01
18031 0.01
18032 0.01
18033 0.01
18034 0.01
18035 1.01
18036 0.01
18037 1.01
18038 0.01
18039 0.01
18040 0.01
18041 0.01
18042 0.01
18043 0.01
18044 0.01
18045 0.01
18046 0.01
18047 0.01
18048 0.01
18049 0.01
18050 1.01
18051 0.01
18052 0.01
18053 1.01
18054 0.01
18055 0.01
18056 0.01
18057 0.01
18058 0.01
18059 0.01
18060 0.01
18061 0.01
18062 0.01
18063 1.01
18064 0.01
18065 0.01
18066 0.01
18067 0.01
18068 0.01
18069 0.01
18070 0.01
18071 1.01
18072 0.01
18073 0.01
18074 0.01
18075 0.01
18076 0.01
18077 0.01
18078 0.01
18079 1.01
18080 1.01
18081 0.01
18082 0.01
18083 0.01
18084 0.01
18085 1.01
18086 0.01
18087 0.01
18088 0.01
18089 0.01
18090 0.01
18091 0.01
18092 0.01
18093 0.01
18094 0.01
18095 0.01
18096 0.01
18097 0.01
18098 0.01
18099 0.01
18100 0.01
18101 0.01
18102 1.01
18103 0.01
18104 0.01
18105 0.01
18106 0.01
18107 0.01
18108 0.01
18109 0.01
18110 1.01
18111 0.01
18112 0.01
18113 0.01
18114 1.01
18115 0.01
18116 0.01
18117 0.01
18118 0.01
18119 1.01
18120 0.01
18121 0.01
18122 0.01
18123 0.01
18124 0.01
18125 0.01
18126 0.01
18127 0.01
18128 0.01
18129 0.01
18130 0.01
18131 0.01
18132 0.01
18133 0.01
18134 0.01
18135 1.01
18136 0.01
18137 0.01
18138 0.01
18139 0.01
18140 0.01
18141 0.01
18142 0.01
18143 0.01
18144 0.01
18145 0.01
18146 0.01
18147 0.01
18148 0.01
18149 0.01
18150 0.01
18151 0.01
18152 0.01
18153 1.01
18154 0.01
18155 0.01
18156 0.01
18157 1.01
18158 0.01
18159 0.01
18160 0.01
18161 0.01
18162 0.01
18163 0.01
18164 0.01
18165 0.01
18166 0.01
18167 0.01
18168 1.01
18169 0.01
18170 1.01
18171 0.01
18172 2.01
18173 0.01
18174 0.01
18175 1.01
18176 0.01
18177 0.01
18178 0.01
18179 0.01
18180 0.01
18181 0.01
18182 0.01
18183 0.01
18184 0.01
18185 0.01
18186 0.01
18187 0.01
18188 0.01
18189 0.01
18190 0.01
18191 0.01
18192 0.01
18193 1.01
18194 0.01
18195 0.01
18196 0.01
18197 0.01
18198 0.01
18199 0.01
18200 0.01
18201 1.01
18202 0.01
18203 0.01
18204 0.01
18205 0.01
18206 1.01
18207 0.01
18208 0.01
18209 0.01
18210 0.01
18211 1.01
18212 0.01
18213 0.01
18214 1.01
18215 1.01
18216 0.01
18217 0.01
18218 0.01
18219 0.01
18220 0.01
18221 0.01
18222 1.01
18223 0.01
18224 0.01
18225 0.01
18226 0.01
18227 0.01
18228 0.01
18229 0.01
18230 0.01
18231 0.01
18232 0.01
18233 0.01
18234 1.01
18235 1.01
18236 0.01
18237 0.01
18238 0.01
18239 0.01
18240 1.01
18241 0.01
18242 1.01
18243 0.01
18244 0.01
18245 1.01
18246 0.01
18247 1.01
18248 0.01
18249 0.01
18250 1.01
18251 0.01
18252 0.01
18253 0.01
18254 0.01
18255 0.01
18256 0.01
18257 0.01
18258 0.01
18259 0.01
18260 0.01
18261 1.01
18262 0.01
18263 0.01
18264 0.01
18265 0.01
18266 0.01
18267 0.01
18268 0.01
18269 0.01
18270 0.01
18271 0.01
18272 0.01
18273 0.01
18274 0.01
18275 0.01
18276 1.01
18277 0.01
18278 0.01
18279 0.01
18280 0.01
18281 0.01
18282 0.01
18283 1.01
18284 0.01
18285 0.01
18286 0.01
18287 0.01
18288 0.01
18289 0.01
18290 1.01
18291 0.01
18292 0.01
18293 0.01
18294 0.01
18295 1.01
18296 0.01
18297 0.01
18298 0.01
18299 0.01
18300 0.01
18301 0.01
18302 0.01
18303 0.01
18304 0.01
18305 0.01
18306 1.01
18307 0.01
18308 0.01
18309 0.01
18310 0.01
18311 0.01
18312 0.01
18313 0.01
18314 0.01
18315 0.01
18316 0.01
18317 0.01
18318 0.01
18319 1.01
18320 0.01
18321 0.01
18322 0.01
18323 0.01
18324 0.01
18325 0.01
18326 0.01
18327 0.01
18328 0.01
18329 0.01
18330 1.01
18331 0.01
18332 0.01
18333 0.01
18334 0.01
18335 1.01
18336 0.01
18337 0.01
18338 0.01
18339 0.01
18340 0.01
18341 0.01
18342 0.01
18343 0.01
18344 1.01
18345 0.01
18346 0.01
18347 0.01
18348 0.01
18349 0.01
18350 1.01
18351 0.01
18352 0.01
18353 0.01
18354 0.01
18355 0.01
18356 0.01
18357 0.01
18358 0.01
18359 0.01
18360 0.01
18361 0.01
18362 0.01
18363 1.01
18364 0.01
18365 0.01
18366 0.01
18367 0.01
18368 0.01
18369 0.01
18370 1.01
18371 0.01
18372 0.01
18373 0.01
18374 0.01
18375 0.01
18376 0.01
18377 0.01
18378 0.01
18379 0.01
18380 0.01
18381 0.01
18382 2.01
18383 0.01
18384 1.01
18385 0.01
18386 0.01
18387 0.01
18388 0.01
18389 0.01
18390 0.01
18391 0.01
18392 0.01
18393 0.01
18394 0.01
18395 0.01
18396 0.01
18397 0.01
18398 0.01
18399 0.01
18400 0.01
18401 0.01
18402 0.01
18403 0.01
18404 0.01
18405 0.01
18406 0.01
18407 0.01
18408 0.01
18409 0.01
18410 0.01
18411 0.01
18412 0.01
18413 0.01
18414 0.01
18415 0.01
18416 0.01
18417 0.01
18418 0.01
18419 0.01
18420 0.01
18421 0.01
18422 0.01
18423 0.01
18424 0.01
18425 0.01
18426 0.01
18427 0.01
18428 0.01
18429 0.01
18430 0.01
18431 0.01
18432 0.01
18433 0.01
18434 0.01
18435 0.01
18436 0.01
18437 0.01
18438 0.01
18439 0.01
18440 1.01
18441 0.01
18442 0.01
18443 0.01
18444 0.01
18445 0.01
18446 0.01
18447 0.01
18448 1.01
18449 0.01
18450 0.01
18451 0.01
18452 0.01
18453 0.01
18454 0.01
18455 0.01
18456 0.01
18457 0.01
18458 0.01
18459 0.01
18460 0.01
18461 0.01
18462 0.01
18463 1.01
18464 0.01
18465 1.01
18466 0.01
18467 0.01
18468 0.01
18469 0.01
18470 0.01
18471 0.01
18472 0.01
18473 0.01
18474 0.01
18475 0.01
18476 0.01
18477 0.01
18478 0.01
18479 0.01
18480 0.01
18481 0.01
18482 0.01
18483 0.01
18484 0.01
18485 0.01
18486 0.01
18487 0.01
18488 1.01
18489 0.01
18490 0.01
18491 0.01
18492 1.01
18493 0.01
18494 0.01
18495 0.01
18496 0.01
18497 1.01
18498 0.01
18499 0.01
18500 0.01
18501 1.01
18502 0.01
18503 0.01
18504 0.01
18505 0.01
18506 0.01
18507 0.01
18508 1.01
18509 0.01
18510 1.01
18511 0.01
18512 1.01
18513 1.01
18514 0.01
18515 0.01
18516 0.01
18517 1.01
18518 0.01
18519 0.01
18520 0.01
18521 0.01
18522 0.01
18523 0.01
18524 0.01
18525 0.01
18526 0.01
18527 0.01
18528 0.01
18529 0.01
18530 0.01
18531 0.01
18532 0.01
18533 0.01
18534 1.01
18535 1.01
18536 0.01
18537 1.01
18538 0.01
18539 0.01
18540 0.01
18541 0.01
18542 0.01
18543 0.01
18544 0.01
18545 1.01
18546 0.01
18547 0.01
18548 0.01
18549 0.01
18550 0.01
18551 0.01
18552 0.01
18553 1.01
18554 1.01
18555 0.01
18556 0.01
18557 0.01
18558 0.01
18559 0.01
18560 0.01
18561 0.01
18562 0.01
18563 0.01
18564 1.01
18565 0.01
18566 0.01
18567 0.01
18568 0.01
18569 0.01
18570 0.01
18571 0.01
18572 0.01
18573 0.01
18574 0.01
18575 0.01
18576 0.01
18577 0.01
18578 0.01
18579 0.01
18580 0.01
18581 0.01
18582 0.01
18583 0.01
18584 0.01
18585 0.01
18586 1.01
18587 0.01
18588 1.01
18589 0.01
18590 0.01
18591 0.01
18592 0.01
18593 1.01
18594 0.01
18595 0.01
18596 0.01
18597 0.01
18598 0.01
18599 0.01
18600 0.01
18601 0.01
18602 0.01
18603 0.01
18604 0.01
18605 0.01
18606 0.01
18607 0.01
18608 1.01
18609 0.01
18610 1.01
18611 0.01
18612 0.01
18613 0.01
18614 0.01
18615 0.01
18616 0.01
18617 0.01
18618 0.01
18619 0.01
18620 0.01
18621 0.01
18622 0.01
18623 0.01
18624 0.01
18625 1.01
18626 0.01
18627 1.01
18628 0.01
18629 0.01
18630 0.01
18631 0.01
18632 0.01
18633 0.01
18634 0.01
18635 0.01
18636 0.01
18637 0.01
18638 1.01
18639 0.01
18640 0.01
18641 0.01
18642 0.01
18643 0.01
18644 0.01
18645 0.01
18646 0.01
18647 0.01
18648 0.01
18649 0.01
18650 0.01
18651 0.01
18652 0.01
18653 0.01
18654 0.01
18655 0.01
18656 0.01
18657 0.01
18658 0.01
18659 0.01
18660 0.01
18661 0.01
18662 0.01
18663 0.01
18664 1.01
18665 0.01
18666 0.01
18667 1.01
18668 0.01
18669 0.01
18670 0.01
18671 0.01
18672 0.01
18673 0.01
18674 0.01
18675 0.01
18676 0.01
18677 0.01
18678 0.01
18679 0.01
18680 0.01
18681 0.01
18682 0.01
18683 0.01
18684 0.01
18685 0.01
18686 0.01
18687 0.01
18688 0.01
18689 0.01
18690 0.01
18691 0.01
18692 0.01
18693 0.01
18694 0.01
18695 0.01
18696 0.01
18697 0.01
18698 0.01
18699 0.01
18700 0.01
18701 0.01
18702 0.01
18703 0.01
18704 0.01
18705 0.01
18706 0.01
18707 0.01
18708 0.01
18709 0.01
18710 0.01
18711 0.01
18712 0.01
18713 0.01
18714 0.01
18715 0.01
18716 0.01
18717 0.01
18718 0.01
18719 0.01
18720 0.01
18721 0.01
18722 0.01
18723 0.01
18724 1.01
18725 0.01
18726 0.01
18727 0.01
18728 0.01
18729 0.01
18730 0.01
18731 0.01
18732 1.01
18733 1.01
18734 1.01
18735 0.01
18736 0.01
18737 0.01
18738 0.01
18739 0.01
18740 1.01
18741 0.01
18742 0.01
18743 0.01
18744 0.01
18745 0.01
18746 0.01
18747 0.01
18748 0.01
18749 0.01
18750 0.01
18751 0.01
18752 0.01
18753 0.01
18754 0.01
18755 0.01
18756 0.01
18757 0.01
18758 0.01
18759 0.01
18760 0.01
18761 0.01
18762 0.01
18763 0.01
18764 0.01
18765 1.01
18766 0.01
18767 0.01
18768 0.01
18769 0.01
18770 0.01
18771 0.01
18772 0.01
18773 0.01
18774 0.01
18775 0.01
18776 0.01
18777 0.01
18778 0.01
18779 0.01
18780 0.01
18781 0.01
18782 0.01
18783 0.01
18784 1.01
18785 0.01
18786 0.01
18787 0.01
18788 0.01
18789 1.01
18790 0.01
18791 0.01
18792 0.01
18793 1.01
18794 0.01
18795 0.01
18796 0.01
18797 1.01
18798 0.01
18799 0.01
18800 0.01
18801 0.01
18802 0.01
18803 0.01
18804 0.01
18805 0.01
18806 2.01
18807 0.01
18808 0.01
18809 0.01
18810 0.01
18811 0.01
18812 0.01
18813 0.01
18814 0.01
18815 0.01
18816 0.01
18817 0.01
18818 0.01
18819 0.01
18820 0.01
18821 0.01
18822 0.01
18823 0.01
18824 0.01
18825 0.01
18826 0.01
18827 0.01
18828 0.01
18829 0.01
18830 0.01
18831 0.01
18832 0.01
18833 1.01
18834 0.01
18835 0.01
18836 0.01
18837 0.01
18838 2.01
18839 0.01
18840 0.01
18841 0.01
18842 0.01
18843 1.01
18844 0.01
18845 0.01
18846 1.01
18847 1.01
18848 0.01
18849 0.01
18850 0.01
18851 0.01
18852 0.01
18853 0.01
18854 0.01
18855 0.01
18856 0.01
18857 1.01
18858 0.01
18859 0.01
18860 1.01
18861 0.01
18862 0.01
18863 0.01
18864 0.01
18865 0.01
18866 0.01
18867 0.01
18868 0.01
18869 0.01
18870 1.01
18871 0.01
18872 0.01
18873 0.01
18874 1.01
18875 1.01
18876 0.01
18877 0.01
18878 2.01
18879 0.01
18880 0.01
18881 0.01
18882 0.01
18883 0.01
18884 1.01
18885 1.01
18886 1.01
18887 2.01
18888 0.01
18889 0.01
18890 1.01
18891 0.01
18892 0.01
18893 1.01
18894 0.01
18895 0.01
18896 0.01
18897 0.01
18898 0.01
18899 0.01
18900 0.01
18901 0.01
18902 0.01
18903 0.01
18904 0.01
18905 0.01
18906 1.01
18907 0.01
18908 0.01
18909 0.01
18910 1.01
18911 1.01
18912 0.01
18913 1.01
18914 1.01
18915 0.01
18916 0.01
18917 0.01
18918 0.01
18919 0.01
18920 0.01
18921 0.01
18922 0.01
18923 0.01
18924 0.01
18925 0.01
18926 0.01
18927 0.01
18928 0.01
18929 1.01
18930 0.01
18931 0.01
18932 0.01
18933 0.01
18934 0.01
18935 1.01
18936 0.01
18937 0.01
18938 0.01
18939 0.01
18940 0.01
18941 0.01
18942 0.01
18943 0.01
18944 0.01
18945 0.01
18946 1.01
18947 0.01
18948 0.01
18949 1.01
18950 0.01
18951 0.01
18952 1.01
18953 0.01
18954 0.01
18955 0.01
18956 0.01
18957 0.01
18958 0.01
18959 0.01
18960 0.01
18961 0.01
18962 0.01
18963 0.01
18964 1.01
18965 0.01
18966 0.01
18967 0.01
18968 1.01
18969 0.01
18970 0.01
18971 1.01
18972 0.01
18973 0.01
18974 0.01
18975 1.01
18976 0.01
18977 0.01
18978 0.01
18979 1.01
18980 0.01
18981 0.01
18982 0.01
18983 0.01
18984 0.01
18985 0.01
18986 0.01
18987 0.01
18988 0.01
18989 0.01
18990 0.01
18991 0.01
18992 0.01
18993 0.01
18994 0.01
18995 0.01
18996 0.01
18997 0.01
18998 0.01
18999 0.01
19000 0.01
19001 0.01
19002 0.01
19003 0.01
19004 0.01
19005 0.01
19006 0.01
19007 1.01
19008 0.01
19009 0.01
19010 0.01
19011 0.01
19012 0.01
19013 0.01
19014 0.01
19015 0.01
19016 0.01
19017 0.01
19018 1.01
19019 0.01
19020 0.01
19021 0.01
19022 0.01
19023 0.01
19024 0.01
19025 1.01
19026 0.01
19027 0.01
19028 0.01
19029 0.01
19030 0.01
19031 0.01
19032 0.01
19033 0.01
19034 0.01
19035 0.01
19036 0.01
19037 0.01
19038 0.01
19039 0.01
19040 0.01
19041 0.01
19042 0.01
19043 0.01
19044 0.01
19045 0.01
19046 0.01
19047 0.01
19048 0.01
19049 0.01
19050 0.01
19051 0.01
19052 0.01
19053 1.01
19054 1.01
19055 0.01
19056 0.01
19057 0.01
19058 1.01
19059 0.01
19060 0.01
19061 0.01
19062 0.01
19063 0.01
19064 0.01
19065 0.01
19066 0.01
19067 1.01
19068 0.01
19069 0.01
19070 0.01
19071 0.01
19072 0.01
19073 0.01
19074 0.01
19075 0.01
19076 1.01
19077 0.01
19078 0.01
19079 0.01
19080 0.01
19081 0.01
19082 1.01
19083 0.01
19084 0.01
19085 0.01
19086 0.01
19087 0.01
19088 0.01
19089 0.01
19090 0.01
19091 0.01
19092 0.01
19093 0.01
19094 0.01
19095 1.01
19096 0.01
19097 0.01
19098 0.01
19099 0.01
19100 0.01
19101 0.01
19102 2.01
19103 0.01
19104 1.01
19105 0.01
19106 0.01
19107 0.01
19108 1.01
19109 0.01
19110 0.01
19111 0.01
19112 0.01
19113 0.01
19114 0.01
19115 0.01
19116 0.01
19117 0.01
19118 0.01
19119 0.01
19120 0.01
19121 0.01
19122 0.01
19123 0.01
19124 0.01
19125 0.01
19126 0.01
19127 0.01
19128 0.01
19129 0.01
19130 0.01
19131 0.01
19132 0.01
19133 0.01
19134 0.01
19135 0.01
19136 0.01
19137 0.01
19138 0.01
19139 0.01
19140 0.01
19141 2.01
19142 0.01
19143 0.01
19144 0.01
19145 0.01
19146 0.01
19147 0.01
19148 0.01
19149 0.01
19150 0.01
19151 0.01
19152 0.01
19153 0.01
19154 0.01
19155 0.01
19156 0.01
19157 1.01
19158 0.01
19159 0.01
19160 0.01
19161 0.01
19162 0.01
19163 0.01
19164 0.01
19165 0.01
19166 0.01
19167 0.01
19168 1.01
19169 0.01
19170 0.01
19171 0.01
19172 0.01
19173 0.01
19174 0.01
19175 0.01
19176 0.01
19177 0.01
19178 0.01
19179 0.01
19180 0.01
19181 0.01
19182 0.01
19183 0.01
19184 0.01
19185 0.01
19186 1.01
19187 0.01
19188 0.01
19189 0.01
19190 0.01
19191 0.01
19192 0.01
19193 0.01
19194 0.01
19195 0.01
19196 0.01
19197 0.01
19198 1.01
19199 0.01
19200 0.01
19201 0.01
19202 0.01
19203 0.01
19204 0.01
19205 0.01
19206 0.01
19207 0.01
19208 0.01
19209 0.01
19210 0.01
19211 0.01
19212 0.01
19213 0.01
19214 0.01
19215 0.01
19216 0.01
19217 0.01
19218 0.01
19219 0.01
19220 0.01
19221 0.01
19222 0.01
19223 0.01
19224 0.01
19225 0.01
19226 0.01
19227 0.01
19228 0.01
19229 0.01
19230 0.01
19231 0.01
19232 0.01
19233 1.01
19234 0.01
19235 0.01
19236 0.01
19237 0.01
19238 1.01
19239 0.01
19240 0.01
19241 0.01
19242 0.01
19243 1.01
19244 0.01
19245 0.01
19246 0.01
19247 0.01
19248 1.01
19249 0.01
19250 0.01
19251 0.01
19252 0.01
19253 0.01
19254 0.01
19255 0.01
19256 0.01
19257 0.01
19258 0.01
19259 1.01
19260 0.01
19261 0.01
19262 0.01
19263 0.01
19264 0.01
19265 0.01
19266 0.01
19267 0.01
19268 0.01
19269 0.01
19270 0.01
19271 0.01
19272 0.01
19273 0.01
19274 0.01
19275 0.01
19276 0.01
19277 0.01
19278 1.01
19279 0.01
19280 0.01
19281 0.01
19282 0.01
19283 0.01
19284 0.01
19285 0.01
19286 0.01
19287 0.01
19288 0.01
19289 0.01
19290 0.01
19291 0.01
19292 0.01
19293 0.01
19294 0.01
19295 0.01
19296 0.01
19297 0.01
19298 0.01
19299 0.01
19300 0.01
19301 0.01
19302 0.01
19303 0.01
19304 0.01
19305 0.01
19306 0.01
19307 0.01
19308 0.01
19309 0.01
19310 0.01
19311 0.01
19312 0.01
19313 0.01
19314 1.01
19315 0.01
19316 0.01
19317 0.01
19318 1.01
19319 0.01
19320 0.01
19321 0.01
19322 0.01
19323 0.01
19324 0.01
19325 0.01
19326 0.01
19327 1.01
19328 0.01
19329 0.01
19330 0.01
19331 0.01
19332 0.01
19333 1.01
19334 0.01
19335 1.01
19336 0.01
19337 0.01
19338 1.01
19339 0.01
19340 1.01
19341 0.01
19342 0.01
19343 0.01
19344 0.01
19345 0.01
19346 0.01
19347 0.01
19348 0.01
19349 0.01
19350 0.01
19351 0.01
19352 0.01
19353 1.01
19354 0.01
19355 0.01
19356 0.01
19357 0.01
19358 0.01
19359 1.01
19360 0.01
19361 0.01
19362 0.01
19363 0.01
19364 0.01
19365 1.01
19366 1.01
19367 0.01
19368 0.01
19369 0.01
19370 1.01
19371 0.01
19372 1.01
19373 0.01
19374 0.01
19375 0.01
19376 0.01
19377 0.01
19378 0.01
19379 0.01
19380 0.01
19381 0.01
19382 0.01
19383 0.01
19384 0.01
19385 0.01
19386 1.01
19387 0.01
19388 1.01
19389 0.01
19390 0.01
19391 0.01
19392 0.01
19393 0.01
19394 0.01
19395 0.01
19396 0.01
19397 1.01
19398 0.01
19399 1.01
19400 0.01
19401 0.01
19402 0.01
19403 0.01
19404 0.01
19405 0.01
19406 0.01
19407 0.01
19408 0.01
19409 1.01
19410 0.01
19411 0.01
19412 0.01
19413 0.01
19414 0.01
19415 0.01
19416 0.01
19417 0.01
19418 0.01
19419 0.01
19420 0.01
19421 0.01
19422 0.01
19423 0.01
19424 1.01
19425 0.01
19426 0.01
19427 0.01
19428 0.01
19429 0.01
19430 0.01
19431 0.01
19432 0.01
19433 1.01
19434 0.01
19435 2.01
19436 0.01
19437 0.01
19438 0.01
19439 0.01
19440 0.01
19441 0.01
19442 0.01
19443 0.01
19444 0.01
19445 0.01
19446 0.01
19447 0.01
19448 0.01
19449 0.01
19450 0.01
19451 0.01
19452 0.01
19453 0.01
19454 1.01
19455 0.01
19456 0.01
19457 1.01
19458 0.01
19459 0.01
19460 1.01
19461 0.01
19462 1.01
19463 0.01
19464 1.01
19465 0.01
19466 0.01
19467 0.01
19468 0.01
19469 0.01
19470 0.01
19471 0.01
19472 1.01
19473 0.01
19474 0.01
19475 0.01
19476 0.01
19477 0.01
19478 0.01
19479 0.01
19480 0.01
19481 1.01
19482 0.01
19483 0.01
19484 0.01
19485 1.01
19486 1.01
19487 0.01
19488 0.01
19489 1.01
19490 0.01
19491 0.01
19492 1.01
19493 0.01
19494 0.01
19495 0.01
19496 0.01
19497 0.01
19498 0.01
19499 0.01
19500 0.01
19501 0.01
19502 0.01
19503 0.01
19504 0.01
19505 1.01
19506 0.01
19507 0.01
19508 0.01
19509 0.01
19510 0.01
19511 0.01
19512 0.01
19513 0.01
19514 0.01
19515 1.01
19516 0.01
19517 0.01
19518 0.01
19519 0.01
19520 0.01
19521 0.01
19522 0.01
19523 0.01
19524 1.01
19525 0.01
19526 0.01
19527 0.01
19528 2.01
19529 0.01
19530 0.01
19531 0.01
19532 0.01
19533 1.01
19534 0.01
19535 0.01
19536 0.01
19537 0.01
19538 0.01
19539 0.01
19540 0.01
19541 0.01
19542 0.01
19543 0.01
19544 0.01
19545 0.01
19546 0.01
19547 0.01
19548 0.01
19549 0.01
19550 1.01
19551 0.01
19552 0.01
19553 0.01
19554 0.01
19555 0.01
19556 0.01
19557 0.01
19558 0.01
19559 1.01
19560 0.01
19561 0.01
19562 0.01
19563 0.01
19564 0.01
19565 0.01
19566 0.01
19567 0.01
19568 0.01
19569 0.01
19570 0.01
19571 0.01
19572 0.01
19573 1.01
19574 0.01
19575 0.01
19576 0.01
19577 0.01
19578 0.01
19579 0.01
19580 0.01
19581 1.01
19582 0.01
19583 0.01
19584 0.01
19585 0.01
19586 0.01
19587 0.01
19588 0.01
19589 0.01
19590 0.01
19591 1.01
19592 0.01
19593 1.01
19594 0.01
19595 0.01
19596 0.01
19597 0.01
19598 0.01
19599 0.01
19600 0.01
19601 0.01
19602 0.01
19603 0.01
19604 1.01
19605 0.01
19606 0.01
19607 0.01
19608 0.01
19609 0.01
19610 0.01
19611 1.01
19612 0.01
19613 0.01
19614 0.01
19615 0.01
19616 0.01
19617 0.01
19618 0.01
19619 0.01
19620 1.01
19621 0.01
19622 1.01
19623 0.01
19624 0.01
19625 0.01
19626 0.01
19627 0.01
19628 0.01
19629 1.01
19630 0.01
19631 0.01
19632 0.01
19633 1.01
19634 0.01
19635 0.01
19636 0.01
19637 0.01
19638 0.01
19639 0.01
19640 0.01
19641 0.01
19642 1.01
19643 0.01
19644 0.01
19645 0.01
19646 0.01
19647 0.01
19648 0.01
19649 0.01
19650 0.01
19651 0.01
19652 0.01
19653 0.01
19654 0.01
19655 0.01
19656 0.01
19657 0.01
19658 0.01
19659 0.01
19660 0.01
19661 0.01
19662 0.01
19663 0.01
19664 0.01
19665 0.01
19666 0.01
19667 0.01
19668 0.01
19669 0.01
19670 0.01
19671 1.01
19672 0.01
19673 0.01
19674 0.01
19675 0.01
19676 0.01
19677 0.01
19678 0.01
19679 0.01
19680 0.01
19681 0.01
19682 1.01
19683 0.01
19684 0.01
19685 0.01
19686 0.01
19687 1.01
19688 0.01
19689 0.01
19690 1.01
19691 0.01
19692 1.01
19693 0.01
19694 0.01
19695 0.01
19696 1.01
19697 0.01
19698 0.01
19699 1.01
19700 0.01
19701 0.01
19702 0.01
19703 0.01
19704 0.01
19705 0.01
19706 0.01
19707 0.01
19708 0.01
19709 0.01
19710 0.01
19711 0.01
19712 0.01
19713 1.01
19714 0.01
19715 0.01
19716 0.01
19717 0.01
19718 0.01
19719 1.01
19720 1.01
19721 0.01
19722 0.01
19723 0.01
19724 0.01
19725 0.01
19726 0.01
19727 0.01
19728 0.01
19729 0.01
19730 0.01
19731 0.01
19732 0.01
19733 0.01
19734 0.01
19735 0.01
19736 0.01
19737 0.01
19738 0.01
19739 0.01
19740 0.01
19741 0.01
19742 0.01
19743 1.01
19744 0.01
19745 0.01
19746 0.01
19747 0.01
19748 0.01
19749 1.01
19750 0.01
19751 0.01
19752 0.01
19753 0.01
19754 0.01
19755 0.01
19756 0.01
19757 0.01
19758 0.01
19759 0.01
19760 0.01
19761 0.01
19762 0.01
19763 1.01
19764 0.01
19765 1.01
19766 0.01
19767 0.01
19768 0.01
19769 0.01
19770 1.01
19771 0.01
19772 0.01
19773 1.01
19774 0.01
19775 0.01
19776 0.01
19777 0.01
19778 0.01
19779 0.01
19780 0.01
19781 0.01
19782 0.01
19783 1.01
19784 0.01
19785 0.01
19786 0.01
19787 0.01
19788 0.01
19789 0.01
19790 0.01
19791 0.01
19792 0.01
19793 0.01
19794 1.01
19795 0.01
19796 0.01
19797 0.01
19798 0.01
19799 0.01
19800 0.01
19801 0.01
19802 0.01
19803 0.01
19804 0.01
19805 0.01
19806 0.01
19807 0.01
19808 0.01
19809 0.01
19810 0.01
19811 0.01
19812 0.01
19813 0.01
19814 0.01
19815 1.01
19816 0.01
19817 0.01
19818 0.01
19819 0.01
19820 1.01
19821 0.01
19822 0.01
19823 0.01
19824 0.01
19825 0.01
19826 0.01
19827 0.01
19828 0.01
19829 0.01
19830 0.01
19831 2.01
19832 0.01
19833 1.01
19834 0.01
19835 1.01
19836 0.01
19837 0.01
19838 0.01
19839 0.01
19840 0.01
19841 0.01
19842 0.01
19843 0.01
19844 0.01
19845 0.01
19846 0.01
19847 0.01
19848 0.01
19849 0.01
19850 0.01
19851 0.01
19852 0.01
19853 0.01
19854 0.01
19855 0.01
19856 0.01
19857 0.01
19858 0.01
19859 0.01
19860 0.01
19861 0.01
19862 0.01
19863 1.01
19864 0.01
19865 0.01
19866 0.01
19867 1.01
19868 0.01
19869 0.01
19870 1.01
19871 0.01
19872 0.01
19873 2.01
19874 0.01
19875 0.01
19876 1.01
19877 0.01
19878 1.01
19879 0.01
19880 0.01
19881 0.01
19882 0.01
19883 0.01
19884 0.01
19885 0.01
19886 0.01
19887 0.01
19888 1.01
19889 0.01
19890 0.01
19891 0.01
19892 1.01
19893 1.01
19894 0.01
19895 1.01
19896 0.01
19897 0.01
19898 0.01
19899 0.01
19900 1.01
19901 0.01
19902 0.01
19903 0.01
19904 1.01
19905 0.01
19906 0.01
19907 0.01
19908 0.01
19909 0.01
19910 0.01
19911 0.01
19912 0.01
19913 0.01
19914 0.01
19915 0.01
19916 1.01
19917 0.01
19918 0.01
19919 1.01
19920 0.01
19921 0.01
19922 0.01
19923 0.01
19924 0.01
19925 0.01
19926 0.01
19927 1.01
19928 0.01
19929 0.01
19930 0.01
19931 0.01
19932 0.01
19933 0.01
19934 0.01
19935 0.01
19936 0.01
19937 0.01
19938 0.01
19939 0.01
19940 0.01
19941 2.01
19942 0.01
19943 0.01
19944 0.01
19945 0.01
19946 0.01
19947 0.01
19948 0.01
19949 0.01
19950 0.01
19951 0.01
19952 0.01
19953 0.01
19954 0.01
19955 0.01
19956 1.01
19957 0.01
19958 0.01
19959 0.01
19960 0.01
19961 0.01
19962 0.01
19963 0.01
19964 0.01
19965 0.01
19966 0.01
19967 0.01
19968 0.01
19969 0.01
19970 1.01
19971 0.01
19972 0.01
19973 0.01
19974 1.01
19975 0.01
19976 0.01
19977 0.01
19978 0.01
19979 0.01
19980 0.01
19981 0.01
19982 0.01
19983 0.01
19984 0.01
19985 0.01
19986 0.01
19987 0.01
19988 0.01
19989 0.01
19990 0.01
19991 0.01
19992 1.01
19993 0.01
19994 1.01
19995 0.01
19996 0.01
19997 1.01
19998 0.01
19999 0.01
20000 1.01
20001 0.01
20002 0.01
20003 0.01
20004 0.01
20005 0.01
20006 0.01
20007 0.01
20008 0.01
20009 1.01
20010 1.01
20011 0.01
20012 0.01
20013 0.01
20014 1.01
20015 0.01
20016 0.01
20017 0.01
20018 0.01
20019 0.01
20020 0.01
20021 0.01
20022 0.01
20023 0.01
20024 1.01
20025 0.01
20026 0.01
20027 0.01
20028 0.01
20029 0.01
20030 0.01
20031 0.01
20032 0.01
20033 0.01
20034 0.01
20035 0.01
20036 1.01
20037 1.01
20038 0.01
20039 0.01
20040 0.01
20041 0.01
20042 0.01
20043 0.01
20044 0.01
20045 0.01
20046 0.01
20047 0.01
20048 1.01
20049 0.01
20050 0.01
20051 0.01
20052 0.01
20053 0.01
20054 0.01
20055 1.01
20056 0.01
20057 0.01
20058 0.01
20059 0.01
20060 0.01
20061 1.01
20062 1.01
20063 0.01
20064 0.01
20065 0.01
20066 0.01
20067 1.01
20068 0.01
20069 1.01
20070 0.01
20071 0.01
20072 0.01
20073 0.01
20074 0.01
20075 0.01
20076 0.01
20077 0.01
20078 0.01
20079 0.01
20080 0.01
20081 2.01
20082 0.01
20083 0.01
20084 0.01
20085 0.01
20086 0.01
20087 0.01
20088 0.01
20089 0.01
20090 0.01
20091 0.01
20092 0.01
20093 0.01
20094 1.01
20095 0.01
20096 0.01
20097 0.01
20098 0.01
20099 0.01
20100 0.01
20101 0.01
20102 0.01
20103 0.01
20104 0.01
20105 0.01
20106 0.01
20107 0.01
20108 0.01
20109 0.01
20110 0.01
20111 0.01
20112 0.01
20113 0.01
20114 0.01
20115 0.01
20116 0.01
20117 0.01
20118 0.01
20119 0.01
20120 0.01
20121 1.01
20122 0.01
20123 0.01
20124 0.01
20125 0.01
20126 1.01
20127 0.01
20128 0.01
20129 0.01
20130 0.01
20131 0.01
20132 1.01
20133 1.01
20134 1.01
20135 0.01
20136 0.01
20137 0.01
20138 1.01
20139 0.01
20140 0.01
20141 0.01
20142 0.01
20143 0.01
20144 0.01
20145 0.01
20146 0.01
20147 0.01
20148 0.01
20149 0.01
20150 0.01
20151 0.01
20152 0.01
20153 0.01
20154 0.01
20155 0.01
20156 1.01
20157 0.01
20158 0.01
20159 0.01
20160 0.01
20161 0.01
20162 0.01
20163 0.01
20164 0.01
20165 1.01
20166 1.01
20167 1.01
20168 0.01
20169 0.01
20170 0.01
20171 0.01
20172 0.01
20173 0.01
20174 0.01
20175 0.01
20176 0.01
20177 0.01
20178 0.01
20179 0.01
20180 0.01
20181 0.01
20182 0.01
20183 0.01
20184 0.01
20185 0.01
20186 0.01
20187 0.01
20188 0.01
20189 0.01
20190 0.01
20191 0.01
20192 0.01
20193 1.01
20194 0.01
20195 0.01
20196 0.01
20197 2.01
20198 0.01
20199 0.01
20200 0.01
20201 0.01
20202 0.01
20203 0.01
20204 1.01
20205 0.01
20206 0.01
20207 0.01
20208 0.01
20209 0.01
20210 0.01
20211 0.01
20212 0.01
20213 0.01
20214 0.01
20215 0.01
20216 0.01
20217 0.01
20218 0.01
20219 0.01
20220 0.01
20221 0.01
20222 0.01
20223 2.01
20224 0.01
20225 0.01
20226 0.01
20227 0.01
20228 0.01
20229 0.01
20230 0.01
20231 0.01
20232 1.01
20233 0.01
20234 0.01
20235 1.01
20236 0.01
20237 0.01
20238 0.01
20239 0.01
20240 0.01
20241 0.01
20242 0.01
20243 0.01
20244 0.01
20245 0.01
20246 1.01
20247 0.01
20248 0.01
20249 0.01
20250 1.01
20251 0.01
20252 0.01
20253 0.01
20254 0.01
20255 0.01
20256 1.01
20257 0.01
20258 0.01
20259 0.01
20260 0.01
20261 1.01
20262 0.01
20263 0.01
20264 0.01
20265 1.01
20266 0.01
20267 0.01
20268 0.01
20269 0.01
20270 1.01
20271 0.01
20272 0.01
20273 0.01
20274 0.01
20275 0.01
20276 0.01
20277 0.01
20278 1.01
20279 0.01
20280 0.01
20281 0.01
20282 0.01
20283 0.01
20284 0.01
20285 0.01
20286 0.01
20287 0.01
20288 0.01
20289 0.01
20290 0.01
20291 0.01
20292 0.01
20293 0.01
20294 0.01
20295 1.01
20296 0.01
20297 0.01
20298 0.01
20299 1.01
20300 0.01
20301 0.01
20302 0.01
20303 0.01
20304 0.01
20305 0.01
20306 0.01
20307 0.01
20308 1.01
20309 0.01
20310 0.01
20311 0.01
20312 0.01
20313 0.01
20314 0.01
20315 0.01
20316 0.01
20317 0.01
20318 0.01
20319 0.01
20320 0.01
20321 0.01
20322 0.01
20323 0.01
20324 0.01
20325 0.01
20326 0.01
20327 0.01
20328 0.01
20329 0.01
20330 0.01
20331 0.01
20332 0.01
20333 0.01
20334 0.01
20335 0.01
20336 1.01
20337 0.01
20338 0.01
20339 0.01
20340 0.01
20341 0.01
20342 0.01
20343 0.01
20344 0.01
20345 0.01
20346 0.01
20347 0.01
20348 0.01
20349 0.01
20350 0.01
20351 0.01
20352 0.01
20353 0.01
20354 0.01
20355 0.01
20356 0.01
20357 0.01
20358 1.01
20359 0.01
20360 1.01
20361 0.01
20362 1.01
20363 0.01
20364 0.01
20365 0.01
20366 0.01
20367 0.01
20368 0.01
20369 0.01
20370 0.01
20371 0.01
20372 0.01
20373 0.01
20374 0.01
20375 0.01
20376 0.01
20377 0.01
20378 0.01
20379 0.01
20380 0.01
20381 0.01
20382 0.01
20383 0.01
20384 0.01
20385 0.01
20386 0.01
20387 0.01
20388 0.01
20389 0.01
20390 0.01
20391 0.01
20392 0.01
20393 0.01
20394 0.01
20395 0.01
20396 1.01
20397 0.01
20398 0.01
20399 0.01
20400 0.01
20401 0.01
20402 0.01
20403 0.01
20404 1.01
20405 0.01
20406 0.01
20407 0.01
20408 0.01
20409 0.01
20410 0.01
20411 0.01
20412 0.01
20413 0.01
20414 0.01
20415 0.01
20416 0.01
20417 0.01
20418 1.01
20419 0.01
20420 0.01
20421 0.01
20422 0.01
20423 0.01
20424 0.01
20425 0.01
20426 0.01
20427 0.01
20428 0.01
20429 0.01
20430 0.01
20431 0.01
20432 0.01
20433 0.01
20434 0.01
20435 0.01
20436 0.01
20437 0.01
20438 1.01
20439 0.01
20440 0.01
20441 1.01
20442 0.01
20443 0.01
20444 0.01
20445 0.01
20446 0.01
20447 0.01
20448 0.01
20449 0.01
20450 0.01
20451 0.01
20452 0.01
20453 1.01
20454 0.01
20455 0.01
20456 0.01
20457 0.01
20458 0.01
20459 0.01
20460 0.01
20461 0.01
20462 0.01
20463 0.01
20464 0.01
20465 0.01
20466 0.01
20467 0.01
20468 0.01
20469 0.01
20470 0.01
20471 0.01
20472 0.01
20473 0.01
20474 0.01
20475 1.01
20476 0.01
20477 0.01
20478 0.01
20479 0.01
20480 0.01
20481 0.01
20482 0.01
20483 0.01
20484 0.01
20485 0.01
20486 0.01
20487 0.01
20488 0.01
20489 0.01
20490 0.01
20491 0.01
20492 0.01
20493 0.01
20494 2.01
20495 0.01
20496 0.01
20497 0.01
20498 0.01
20499 0.01
20500 0.01
20501 0.01
20502 0.01
20503 0.01
20504 0.01
20505 0.01
20506 0.01
20507 0.01
20508 1.01
20509 0.01
20510 0.01
20511 0.01
20512 0.01
20513 0.01
20514 0.01
20515 0.01
20516 0.01
20517 0.01
20518 0.01
20519 0.01
20520 0.01
20521 0.01
20522 0.01
20523 0.01
20524 0.01
20525 0.01
20526 0.01
20527 0.01
20528 0.01
20529 0.01
20530 0.01
20531 0.01
20532 0.01
20533 0.01
20534 0.01
20535 1.01
20536 1.01
20537 0.01
20538 0.01
20539 0.01
20540 0.01
20541 0.01
20542 0.01
20543 0.01
20544 0.01
20545 0.01
20546 0.01
20547 0.01
20548 0.01
20549 0.01
20550 0.01
20551 0.01
20552 0.01
20553 0.01
20554 1.01
20555 0.01
20556 2.01
20557 1.01
20558 0.01
20559 0.01
20560 0.01
20561 0.01
20562 0.01
20563 0.01
20564 0.01
20565 0.01
20566 0.01
20567 0.01
20568 0.01
20569 1.01
20570 0.01
20571 0.01
20572 0.01
20573 1.01
20574 0.01
20575 0.01
20576 0.01
20577 0.01
20578 0.01
20579 0.01
20580 0.01
20581 0.01
20582 0.01
20583 0.01
20584 0.01
20585 0.01
20586 1.01
20587 0.01
20588 0.01
20589 0.01
20590 0.01
20591 0.01
20592 0.01
20593 0.01
20594 2.01
20595 1.01
20596 0.01
20597 0.01
20598 0.01
20599 0.01
20600 0.01
20601 0.01
20602 0.01
20603 0.01
20604 0.01
20605 1.01
20606 0.01
20607 0.01
20608 0.01
20609 0.01
20610 0.01
20611 0.01
20612 0.01
20613 0.01
20614 1.01
20615 2.01
20616 0.01
20617 0.01
20618 1.01
20619 0.01
20620 1.01
20621 0.01
20622 0.01
20623 1.01
20624 0.01
20625 0.01
20626 0.01
20627 0.01
20628 0.01
20629 0.01
20630 0.01
20631 0.01
20632 1.01
20633 0.01
20634 0.01
20635 0.01
20636 0.01
20637 2.01
20638 0.01
20639 0.01
20640 0.01
20641 0.01
20642 0.01
20643 0.01
20644 0.01
20645 0.01
20646 0.01
20647 0.01
20648 1.01
20649 0.01
20650 0.01
20651 1.01
20652 0.01
20653 0.01
20654 0.01
20655 0.01
20656 1.01
20657 0.01
20658 0.01
20659 0.01
20660 0.01
20661 0.01
20662 0.01
20663 0.01
20664 0.01
20665 0.01
20666 0.01
20667 0.01
20668 0.01
20669 2.01
20670 0.01
20671 0.01
20672 0.01
20673 0.01
20674 0.01
20675 1.01
20676 0.01
20677 0.01
20678 0.01
20679 0.01
20680 1.01
20681 0.01
20682 0.01
20683 0.01
20684 0.01
20685 0.01
20686 0.01
20687 0.01
20688 0.01
20689 0.01
20690 0.01
20691 0.01
20692 0.01
20693 0.01
20694 0.01
20695 0.01
20696 0.01
20697 1.01
20698 0.01
20699 0.01
20700 0.01
20701 0.01
20702 0.01
20703 0.01
20704 0.01
20705 1.01
20706 0.01
20707 0.01
20708 0.01
20709 0.01
20710 0.01
20711 0.01
20712 0.01
20713 0.01
20714 0.01
20715 0.01
20716 0.01
20717 0.01
20718 0.01
20719 0.01
20720 0.01
20721 0.01
20722 0.01
20723 0.01
20724 0.01
20725 0.01
20726 0.01
20727 0.01
20728 0.01
20729 0.01
20730 0.01
20731 0.01
20732 0.01
20733 0.01
20734 0.01
20735 0.01
20736 0.01
20737 0.01
20738 0.01
20739 0.01
20740 0.01
20741 0.01
20742 0.01
20743 0.01
20744 0.01
20745 0.01
20746 0.01
20747 0.01
20748 0.01
20749 0.01
20750 0.01
20751 2.01
20752 0.01
20753 0.01
20754 0.01
20755 0.01
20756 0.01
20757 1.01
20758 0.01
20759 1.01
20760 0.01
20761 0.01
20762 0.01
20763 0.01
20764 0.01
20765 0.01
20766 0.01
20767 0.01
20768 0.01
20769 0.01
20770 0.01
20771 0.01
20772 0.01
20773 0.01
20774 0.01
20775 0.01
20776 0.01
20777 0.01
20778 0.01
20779 0.01
20780 0.01
20781 0.01
20782 1.01
20783 0.01
20784 0.01
20785 0.01
20786 0.01
20787 0.01
20788 0.01
20789 0.01
20790 0.01
20791 0.01
20792 1.01
20793 0.01
20794 0.01
20795 0.01
20796 0.01
20797 0.01
20798 0.01
20799 0.01
20800 0.01
20801 0.01
20802 1.01
20803 0.01
20804 1.01
20805 1.01
20806 0.01
20807 0.01
20808 0.01
20809 0.01
20810 0.01
20811 0.01
20812 0.01
20813 0.01
20814 0.01
20815 0.01
20816 0.01
20817 0.01
20818 0.01
20819 0.01
20820 0.01
20821 0.01
20822 0.01
20823 0.01
20824 0.01
20825 0.01
20826 0.01
20827 0.01
20828 0.01
20829 1.01
20830 0.01
20831 1.01
20832 0.01
20833 0.01
20834 0.01
20835 0.01
20836 0.01
20837 0.01
20838 0.01
20839 0.01
20840 0.01
20841 0.01
20842 0.01
20843 0.01
20844 0.01
20845 0.01
20846 0.01
20847 0.01
20848 0.01
20849 0.01
20850 0.01
20851 0.01
20852 0.01
20853 0.01
20854 0.01
20855 0.01
20856 0.01
20857 0.01
20858 0.01
20859 1.01
20860 0.01
20861 0.01
20862 0.01
20863 0.01
20864 0.01
20865 0.01
20866 0.01
20867 0.01
20868 0.01
20869 0.01
20870 0.01
20871 0.01
20872 0.01
20873 0.01
20874 0.01
20875 0.01
20876 0.01
20877 0.01
20878 0.01
20879 0.01
20880 0.01
20881 1.01
20882 1.01
20883 0.01
20884 0.01
20885 0.01
20886 0.01
20887 0.01
20888 0.01
20889 0.01
20890 0.01
20891 0.01
20892 0.01
20893 0.01
20894 0.01
20895 0.01
20896 1.01
20897 0.01
20898 0.01
20899 0.01
20900 0.01
20901 0.01
20902 0.01
20903 0.01
20904 1.01
20905 0.01
20906 0.01
20907 1.01
20908 0.01
20909 0.01
20910 0.01
20911 1.01
20912 1.01
20913 0.01
20914 0.01
20915 0.01
20916 0.01
20917 0.01
20918 1.01
20919 0.01
20920 0.01
20921 0.01
20922 0.01
20923 1.01
20924 0.01
20925 0.01
20926 0.01
20927 0.01
20928 0.01
20929 0.01
20930 0.01
20931 0.01
20932 0.01
20933 0.01
20934 1.01
20935 0.01
20936 0.01
20937 0.01
20938 0.01
20939 1.01
20940 0.01
20941 0.01
20942 1.01
20943 0.01
20944 0.01
20945 0.01
20946 0.01
20947 1.01
20948 0.01
20949 0.01
20950 0.01
20951 0.01
20952 0.01
20953 0.01
20954 0.01
20955 0.01
20956 0.01
20957 0.01
20958 0.01
20959 0.01
20960 0.01
20961 1.01
20962 0.01
20963 0.01
20964 0.01
20965 0.01
20966 1.01
20967 0.01
20968 0.01
20969 0.01
20970 1.01
20971 0.01
20972 0.01
20973 0.01
20974 0.01
20975 1.01
20976 0.01
20977 2.01
20978 0.01
20979 0.01
20980 0.01
20981 0.01
20982 0.01
20983 0.01
20984 0.01
20985 0.01
20986 0.01
20987 0.01
20988 0.01
20989 0.01
20990 0.01
20991 0.01
20992 0.01
20993 0.01
20994 0.01
20995 0.01
20996 0.01
20997 0.01
20998 1.01
20999 0.01
21000 0.01
21001 0.01
21002 0.01
21003 0.01
21004 0.01
21005 0.01
21006 0.01
21007 1.01
21008 0.01
21009 0.01
21010 0.01
21011 0.01
21012 0.01
21013 0.01
21014 0.01
21015 0.01
21016 0.01
21017 0.01
21018 0.01
21019 0.01
21020 0.01
21021 0.01
21022 0.01
21023 1.01
21024 0.01
21025 0.01
21026 0.01
21027 0.01
21028 0.01
21029 0.01
21030 0.01
21031 0.01
21032 0.01
21033 1.01
21034 1.01
21035 0.01
21036 0.01
21037 0.01
21038 0.01
21039 0.01
21040 0.01
21041 0.01
21042 0.01
21043 0.01
21044 1.01
21045 0.01
21046 0.01
21047 0.01
21048 0.01
21049 0.01
21050 0.01
21051 0.01
21052 0.01
21053 0.01
21054 0.01
21055 0.01
21056 0.01
21057 0.01
21058 0.01
21059 1.01
21060 1.01
21061 0.01
21062 0.01
21063 0.01
21064 0.01
21065 0.01
21066 0.01
21067 0.01
21068 0.01
21069 0.01
21070 0.01
21071 0.01
21072 1.01
21073 0.01
21074 1.01
21075 0.01
21076 1.01
21077 0.01
21078 0.01
21079 0.01
21080 1.01
21081 0.01
21082 0.01
21083 0.01
21084 0.01
21085 1.01
21086 0.01
21087 0.01
21088 0.01
21089 0.01
21090 0.01
21091 0.01
21092 0.01
21093 0.01
21094 0.01
21095 0.01
21096 0.01
21097 0.01
21098 0.01
21099 0.01
21100 0.01
21101 0.01
21102 1.01
21103 0.01
21104 0.01
21105 0.01
21106 0.01
21107 0.01
21108 1.01
21109 1.01
21110 0.01
21111 1.01
21112 0.01
21113 0.01
21114 0.01
21115 0.01
21116 0.01
21117 0.01
21118 0.01
21119 1.01
21120 0.01
21121 0.01
21122 0.01
21123 0.01
21124 1.01
21125 0.01
21126 0.01
21127 0.01
21128 0.01
21129 0.01
21130 0.01
21131 0.01
21132 0.01
21133 0.01
21134 0.01
21135 0.01
21136 0.01
21137 0.01
21138 0.01
21139 0.01
21140 0.01
21141 0.01
21142 1.01
21143 0.01
21144 0.01
21145 0.01
21146 0.01
21147 0.01
21148 1.01
21149 0.01
21150 0.01
21151 2.01
21152 0.01
21153 0.01
21154 0.01
21155 0.01
21156 0.01
21157 1.01
21158 0.01
21159 0.01
21160 0.01
21161 1.01
21162 0.01
21163 0.01
21164 1.01
21165 1.01
21166 0.01
21167 0.01
21168 0.01
21169 1.01
21170 0.01
21171 0.01
21172 0.01
21173 0.01
21174 2.01
21175 0.01
21176 0.01
21177 0.01
21178 0.01
21179 0.01
21180 0.01
21181 0.01
21182 1.01
21183 0.01
21184 0.01
21185 0.01
21186 0.01
21187 0.01
21188 0.01
21189 0.01
21190 0.01
21191 0.01
21192 0.01
21193 1.01
21194 0.01
21195 1.01
21196 0.01
21197 0.01
21198 0.01
21199 0.01
21200 0.01
21201 0.01
21202 0.01
21203 1.01
21204 1.01
21205 0.01
21206 0.01
21207 0.01
21208 0.01
21209 0.01
21210 0.01
21211 0.01
21212 1.01
21213 0.01
21214 0.01
21215 1.01
21216 0.01
21217 0.01
21218 0.01
21219 0.01
21220 0.01
21221 0.01
21222 0.01
21223 0.01
21224 0.01
21225 0.01
21226 0.01
21227 0.01
21228 0.01
21229 0.01
21230 0.01
21231 0.01
21232 0.01
21233 1.01
21234 0.01
21235 0.01
21236 0.01
21237 0.01
21238 0.01
21239 0.01
21240 0.01
21241 0.01
21242 0.01
21243 0.01
21244 0.01
21245 0.01
21246 0.01
21247 0.01
21248 0.01
21249 0.01
21250 0.01
21251 0.01
21252 0.01
21253 0.01
21254 1.01
21255 0.01
21256 0.01
21257 0.01
21258 0.01
21259 1.01
21260 0.01
21261 0.01
21262 0.01
21263 0.01
21264 1.01
21265 0.01
21266 0.01
21267 1.01
21268 0.01
21269 0.01
21270 1.01
21271 0.01
21272 0.01
21273 0.01
21274 0.01
21275 0.01
21276 0.01
21277 0.01
21278 0.01
21279 0.01
21280 0.01
21281 0.01
21282 0.01
21283 1.01
21284 0.01
21285 0.01
21286 0.01
21287 0.01
21288 0.01
21289 0.01
21290 0.01
21291 0.01
21292 1.01
21293 0.01
21294 0.01
21295 0.01
21296 0.01
21297 0.01
21298 0.01
21299 0.01
21300 0.01
21301 0.01
21302 0.01
21303 0.01
21304 0.01
21305 0.01
21306 0.01
21307 0.01
21308 0.01
21309 0.01
21310 0.01
21311 0.01
21312 0.01
21313 0.01
21314 1.01
21315 0.01
21316 0.01
21317 0.01
21318 0.01
21319 0.01
21320 0.01
21321 1.01
21322 0.01
21323 2.01
21324 0.01
21325 0.01
21326 0.01
21327 0.01
21328 0.01
21329 0.01
21330 0.01
21331 0.01
21332 1.01
21333 0.01
21334 0.01
21335 0.01
21336 0.01
21337 0.01
21338 0.01
21339 0.01
21340 0.01
21341 0.01
21342 0.01
21343 0.01
21344 1.01
21345 0.01
21346 1.01
21347 0.01
21348 0.01
21349 1.01
21350 0.01
21351 0.01
21352 0.01
21353 0.01
21354 0.01
21355 0.01
21356 0.01
21357 0.01
21358 1.01
21359 0.01
21360 0.01
21361 0.01
21362 0.01
21363 0.01
21364 0.01
21365 0.01
21366 0.01
21367 0.01
21368 0.01
21369 0.01
21370 0.01
21371 0.01
21372 2.01
21373 0.01
21374 0.01
21375 0.01
21376 0.01
21377 1.01
21378 1.01
21379 0.01
21380 0.01
21381 0.01
21382 0.01
21383 0.01
21384 0.01
21385 0.01
21386 1.01
21387 0.01
21388 0.01
21389 0.01
21390 0.01
21391 0.01
21392 0.01
21393 0.01
21394 0.01
21395 0.01
21396 0.01
21397 0.01
21398 0.01
21399 0.01
21400 0.01
21401 1.01
21402 0.01
21403 0.01
21404 0.01
21405 0.01
21406 0.01
21407 0.01
21408 0.01
21409 0.01
21410 0.01
21411 0.01
21412 0.01
21413 0.01
21414 0.01
21415 0.01
21416 0.01
21417 0.01
21418 0.01
21419 0.01
21420 0.01
21421 0.01
21422 0.01
21423 0.01
21424 0.01
21425 0.01
21426 0.01
21427 0.01
21428 0.01
21429 0.01
21430 0.01
21431 0.01
21432 0.01
21433 0.01
21434 0.01
21435 0.01
21436 0.01
21437 0.01
21438 0.01
21439 0.01
21440 0.01
21441 0.01
21442 0.01
21443 1.01
21444 0.01
21445 0.01
21446 0.01
21447 0.01
21448 0.01
21449 0.01
21450 0.01
21451 0.01
21452 0.01
21453 0.01
21454 0.01
21455 0.01
21456 0.01
21457 0.01
21458 0.01
21459 0.01
21460 0.01
21461 0.01
21462 0.01
21463 0.01
21464 0.01
21465 0.01
21466 0.01
21467 1.01
21468 0.01
21469 0.01
21470 1.01
21471 0.01
21472 1.01
21473 0.01
21474 0.01
21475 0.01
21476 0.01
21477 0.01
21478 0.01
21479 1.01
21480 0.01
21481 0.01
21482 1.01
21483 0.01
21484 0.01
21485 0.01
21486 1.01
21487 0.01
21488 0.01
21489 0.01
21490 0.01
21491 0.01
21492 0.01
21493 0.01
21494 0.01
21495 0.01
21496 0.01
21497 0.01
21498 2.01
21499 0.01
21500 0.01
21501 0.01
21502 0.01
21503 0.01
21504 1.01
21505 0.01
21506 0.01
21507 0.01
21508 1.01
21509 0.01
21510 0.01
21511 0.01
21512 0.01
21513 0.01
21514 0.01
21515 0.01
21516 0.01
21517 0.01
21518 0.01
21519 0.01
21520 1.01
21521 0.01
21522 0.01
21523 0.01
21524 0.01
21525 0.01
21526 0.01
21527 0.01
21528 0.01
21529 0.01
21530 0.01
21531 0.01
21532 0.01
21533 0.01
21534 0.01
21535 0.01
21536 0.01
21537 0.01
21538 0.01
21539 0.01
21540 0.01
21541 1.01
21542 0.01
21543 0.01
21544 0.01
21545 0.01
21546 0.01
21547 0.01
21548 0.01
21549 1.01
21550 0.01
21551 0.01
21552 0.01
21553 0.01
21554 0.01
21555 0.01
21556 0.01
21557 0.01
21558 0.01
21559 0.01
21560 0.01
21561 0.01
21562 0.01
21563 1.01
21564 0.01
21565 0.01
21566 0.01
21567 1.01
21568 0.01
21569 0.01
21570 1.01
21571 0.01
21572 0.01
21573 0.01
21574 0.01
21575 0.01
21576 0.01
21577 0.01
21578 0.01
21579 0.01
21580 0.01
21581 0.01
21582 0.01
21583 0.01
21584 0.01
21585 0.01
21586 0.01
21587 0.01
21588 1.01
21589 0.01
21590 0.01
21591 0.01
21592 0.01
21593 0.01
21594 0.01
21595 0.01
21596 0.01
21597 0.01
21598 0.01
21599 0.01
21600 0.01
21601 0.01
21602 0.01
21603 0.01
21604 0.01
21605 0.01
21606 0.01
21607 0.01
21608 0.01
21609 1.01
21610 0.01
21611 0.01
21612 0.01
21613 0.01
21614 0.01
21615 0.01
21616 0.01
21617 0.01
21618 0.01
21619 0.01
21620 0.01
21621 0.01
21622 0.01
21623 0.01
21624 0.01
21625 0.01
21626 1.01
21627 0.01
21628 0.01
21629 0.01
21630 0.01
21631 0.01
21632 0.01
21633 0.01
21634 0.01
21635 0.01
21636 0.01
21637 1.01
21638 0.01
21639 0.01
21640 0.01
21641 0.01
21642 0.01
21643 0.01
21644 0.01
21645 1.01
21646 0.01
21647 0.01
21648 0.01
21649 0.01
21650 0.01
21651 0.01
21652 0.01
21653 0.01
21654 0.01
21655 0.01
21656 1.01
21657 0.01
21658 0.01
21659 0.01
21660 0.01
21661 0.01
21662 0.01
21663 0.01
21664 0.01
21665 0.01
21666 0.01
21667 0.01
21668 1.01
21669 0.01
21670 0.01
21671 1.01
21672 0.01
21673 0.01
21674 1.01
21675 0.01
21676 0.01
21677 0.01
21678 0.01
21679 1.01
21680 0.01
21681 0.01
21682 0.01
21683 0.01
21684 0.01
21685 0.01
21686 0.01
21687 0.01
21688 0.01
21689 0.01
21690 0.01
21691 0.01
21692 1.01
21693 0.01
21694 0.01
21695 0.01
21696 0.01
21697 0.01
21698 0.01
21699 0.01
21700 0.01
21701 0.01
21702 0.01
21703 0.01
21704 0.01
21705 0.01
21706 0.01
21707 0.01
21708 0.01
21709 1.01
21710 0.01
21711 1.01
21712 0.01
21713 0.01
21714 0.01
21715 0.01
21716 0.01
21717 1.01
21718 1.01
21719 0.01
21720 0.01
21721 0.01
21722 0.01
21723 0.01
21724 0.01
21725 0.01
21726 0.01
21727 0.01
21728 0.01
21729 0.01
21730 0.01
21731 0.01
21732 0.01
21733 0.01
21734 0.01
21735 0.01
21736 0.01
21737 1.01
21738 0.01
21739 0.01
21740 0.01
21741 0.01
21742 0.01
21743 0.01
21744 0.01
21745 0.01
21746 0.01
21747 1.01
21748 0.01
21749 0.01
21750 0.01
21751 0.01
21752 0.01
21753 0.01
21754 0.01
21755 0.01
21756 0.01
21757 1.01
21758 0.01
21759 0.01
21760 0.01
21761 0.01
21762 1.01
21763 0.01
21764 0.01
21765 1.01
21766 0.01
21767 0.01
21768 0.01
21769 0.01
21770 0.01
21771 0.01
21772 0.01
21773 0.01
21774 0.01
21775 0.01
21776 1.01
21777 0.01
21778 0.01
21779 1.01
21780 0.01
21781 0.01
21782 0.01
21783 0.01
21784 0.01
21785 0.01
21786 1.01
21787 0.01
21788 0.01
21789 0.01
21790 0.01
21791 0.01
21792 0.01
21793 0.01
21794 0.01
21795 0.01
21796 0.01
21797 0.01
21798 0.01
21799 1.01
21800 0.01
21801 0.01
21802 1.01
21803 0.01
21804 0.01
21805 0.01
21806 0.01
21807 0.01
21808 0.01
21809 0.01
21810 2.01
21811 0.01
21812 0.01
21813 0.01
21814 0.01
21815 0.01
21816 0.01
21817 0.01
21818 0.01
21819 0.01
21820 0.01
21821 1.01
21822 0.01
21823 0.01
21824 0.01
21825 0.01
21826 0.01
21827 1.01
21828 0.01
21829 0.01
21830 0.01
21831 0.01
21832 0.01
21833 0.01
21834 0.01
21835 0.01
21836 0.01
21837 0.01
21838 0.01
21839 0.01
21840 0.01
21841 0.01
21842 0.01
21843 0.01
21844 0.01
21845 0.01
21846 0.01
21847 0.01
21848 0.01
21849 0.01
21850 0.01
21851 0.01
21852 0.01
21853 0.01
21854 0.01
21855 0.01
21856 0.01
21857 0.01
21858 0.01
21859 0.01
21860 0.01
21861 0.01
21862 0.01
21863 0.01
21864 0.01
21865 0.01
21866 0.01
21867 1.01
21868 0.01
21869 1.01
21870 0.01
21871 0.01
21872 0.01
21873 0.01
21874 0.01
21875 1.01
21876 0.01
21877 0.01
21878 0.01
21879 0.01
21880 0.01
21881 0.01
21882 0.01
21883 1.01
21884 0.01
21885 1.01
21886 1.01
21887 0.01
21888 0.01
21889 1.01
21890 0.01
21891 0.01
21892 1.01
21893 0.01
21894 1.01
21895 0.01
21896 0.01
21897 0.01
21898 0.01
21899 0.01
21900 0.01
21901 0.01
21902 1.01
21903 1.01
21904 0.01
21905 0.01
21906 0.01
21907 0.01
21908 1.01
21909 0.01
21910 0.01
21911 0.01
21912 0.01
21913 0.01
21914 0.01
21915 0.01
21916 0.01
21917 1.01
21918 0.01
21919 0.01
21920 0.01
21921 0.01
21922 0.01
21923 0.01
21924 0.01
21925 0.01
21926 1.01
21927 0.01
21928 0.01
21929 0.01
21930 0.01
21931 0.01
21932 1.01
21933 1.01
21934 1.01
21935 0.01
21936 0.01
21937 0.01
21938 0.01
21939 0.01
21940 1.01
21941 0.01
21942 0.01
21943 0.01
21944 0.01
21945 0.01
21946 0.01
21947 0.01
21948 0.01
21949 0.01
21950 0.01
21951 0.01
21952 0.01
21953 0.01
21954 1.01
21955 1.01
21956 0.01
21957 0.01
21958 0.01
21959 0.01
21960 0.01
21961 0.01
21962 0.01
21963 0.01
21964 0.01
21965 0.01
21966 0.01
21967 0.01
21968 0.01
21969 0.01
21970 0.01
21971 2.01
21972 0.01
21973 0.01
21974 0.01
21975 0.01
21976 0.01
21977 0.01
21978 0.01
21979 0.01
21980 0.01
21981 0.01
21982 0.01
21983 0.01
21984 0.01
21985 0.01
21986 0.01
21987 0.01
21988 0.01
21989 1.01
21990 0.01
21991 0.01
21992 0.01
21993 0.01
21994 1.01
21995 0.01
21996 0.01
21997 0.01
21998 0.01
21999 1.01
22000 0.01
22001 0.01
22002 0.01
22003 0.01
22004 0.01
22005 0.01
22006 0.01
22007 0.01
22008 0.01
22009 0.01
22010 1.01
22011 0.01
22012 0.01
22013 1.01
22014 0.01
22015 0.01
22016 0.01
22017 0.01
22018 0.01
22019 0.01
22020 0.01
22021 0.01
22022 0.01
22023 0.01
22024 0.01
22025 0.01
22026 0.01
22027 0.01
22028 0.01
22029 0.01
22030 0.01
22031 0.01
22032 1.01
22033 0.01
22034 0.01
22035 0.01
22036 0.01
22037 0.01
22038 0.01
22039 0.01
22040 0.01
22041 0.01
22042 0.01
22043 0.01
22044 0.01
22045 0.01
22046 0.01
22047 0.01
22048 0.01
22049 1.01
22050 0.01
22051 0.01
22052 0.01
22053 0.01
22054 0.01
22055 0.01
22056 1.01
22057 0.01
22058 1.01
22059 1.01
22060 0.01
22061 0.01
22062 0.01
22063 0.01
22064 1.01
22065 1.01
22066 0.01
22067 0.01
22068 0.01
22069 0.01
22070 0.01
22071 0.01
22072 0.01
22073 1.01
22074 1.01
22075 0.01
22076 1.01
22077 0.01
22078 0.01
22079 0.01
22080 0.01
22081 0.01
22082 0.01
22083 0.01
22084 0.01
22085 0.01
22086 0.01
22087 0.01
22088 0.01
22089 0.01
22090 0.01
22091 0.01
22092 0.01
22093 0.01
22094 0.01
22095 0.01
22096 0.01
22097 0.01
22098 0.01
22099 0.01
22100 0.01
22101 0.01
22102 0.01
22103 0.01
22104 1.01
22105 0.01
22106 0.01
22107 0.01
22108 0.01
22109 0.01
22110 0.01
22111 0.01
22112 0.01
22113 1.01
22114 0.01
22115 0.01
22116 0.01
22117 0.01
22118 1.01
22119 0.01
22120 0.01
22121 0.01
22122 0.01
22123 0.01
22124 0.01
22125 0.01
22126 0.01
22127 0.01
22128 0.01
22129 0.01
22130 0.01
22131 0.01
22132 0.01
22133 0.01
22134 0.01
22135 0.01
22136 0.01
22137 0.01
22138 0.01
22139 0.01
22140 2.01
22141 0.01
22142 0.01
22143 0.01
22144 0.01
22145 0.01
22146 1.01
22147 0.01
22148 0.01
22149 0.01
22150 0.01
22151 0.01
22152 0.01
22153 0.01
22154 1.01
22155 0.01
22156 1.01
22157 0.01
22158 0.01
22159 0.01
22160 0.01
22161 0.01
22162 0.01
22163 0.01
22164 0.01
22165 0.01
22166 0.01
22167 1.01
22168 0.01
22169 0.01
22170 0.01
22171 1.01
22172 0.01
22173 0.01
22174 0.01
22175 0.01
22176 0.01
22177 0.01
22178 0.01
22179 0.01
22180 0.01
22181 0.01
22182 1.01
22183 0.01
22184 0.01
22185 1.01
22186 1.01
22187 0.01
22188 0.01
22189 0.01
22190 0.01
22191 0.01
22192 0.01
22193 0.01
22194 0.01
22195 1.01
22196 0.01
22197 1.01
22198 0.01
22199 0.01
22200 0.01
22201 0.01
22202 0.01
22203 1.01
22204 1.01
22205 0.01
22206 0.01
22207 1.01
22208 0.01
22209 0.01
22210 0.01
22211 1.01
22212 0.01
22213 0.01
22214 0.01
22215 0.01
22216 0.01
22217 0.01
22218 0.01
22219 0.01
22220 1.01
22221 0.01
22222 0.01
22223 1.01
22224 0.01
22225 0.01
22226 0.01
22227 0.01
22228 0.01
22229 0.01
22230 0.01
22231 0.01
22232 0.01
22233 0.01
22234 0.01
22235 0.01
22236 0.01
22237 0.01
22238 0.01
22239 0.01
22240 1.01
22241 0.01
22242 0.01
22243 0.01
22244 0.01
22245 0.01
22246 0.01
22247 0.01
22248 0.01
22249 0.01
22250 0.01
22251 0.01
22252 0.01
22253 1.01
22254 0.01
22255 0.01
22256 0.01
22257 0.01
22258 0.01
22259 1.01
22260 0.01
22261 0.01
22262 0.01
22263 0.01
22264 0.01
22265 0.01
22266 0.01
22267 0.01
22268 0.01
22269 0.01
22270 0.01
22271 0.01
22272 0.01
22273 0.01
22274 0.01
22275 0.01
22276 0.01
22277 0.01
22278 0.01
22279 0.01
22280 0.01
22281 0.01
22282 0.01
22283 0.01
22284 0.01
22285 0.01
22286 0.01
22287 2.01
22288 0.01
22289 1.01
22290 0.01
22291 0.01
22292 1.01
22293 1.01
22294 0.01
22295 0.01
22296 0.01
22297 0.01
22298 0.01
22299 0.01
22300 0.01
22301 1.01
22302 0.01
22303 0.01
22304 0.01
22305 0.01
22306 1.01
22307 0.01
22308 0.01
22309 0.01
22310 1.01
22311 0.01
22312 0.01
22313 0.01
22314 0.01
22315 0.01
22316 0.01
22317 0.01
22318 0.01
22319 0.01
22320 0.01
22321 0.01
22322 0.01
22323 0.01
22324 0.01
22325 0.01
22326 0.01
22327 0.01
22328 1.01
22329 0.01
22330 0.01
22331 0.01
22332 0.01
22333 0.01
22334 0.01
22335 0.01
22336 0.01
22337 0.01
22338 1.01
22339 0.01
22340 0.01
22341 0.01
22342 0.01
22343 0.01
22344 0.01
22345 0.01
22346 0.01
22347 0.01
22348 0.01
22349 0.01
22350 0.01
22351 0.01
22352 0.01
22353 0.01
22354 0.01
22355 1.01
22356 0.01
22357 0.01
22358 0.01
22359 0.01
22360 1.01
22361 0.01
22362 0.01
22363 0.01
22364 0.01
22365 0.01
22366 0.01
22367 1.01
22368 0.01
22369 0.01
22370 0.01
22371 0.01
22372 0.01
22373 0.01
22374 0.01
22375 0.01
22376 0.01
22377 0.01
22378 0.01
22379 0.01
22380 0.01
22381 0.01
22382 0.01
22383 0.01
22384 0.01
22385 0.01
22386 0.01
22387 0.01
22388 0.01
22389 0.01
22390 0.01
22391 1.01
22392 0.01
22393 0.01
22394 0.01
22395 0.01
22396 0.01
22397 0.01
22398 0.01
22399 0.01
22400 1.01
22401 0.01
22402 1.01
22403 0.01
22404 0.01
22405 0.01
22406 0.01
22407 0.01
22408 0.01
22409 0.01
22410 0.01
22411 0.01
22412 0.01
22413 0.01
22414 0.01
22415 0.01
22416 0.01
22417 1.01
22418 0.01
22419 0.01
22420 0.01
22421 0.01
22422 0.01
22423 0.01
22424 0.01
22425 0.01
22426 0.01
22427 1.01
22428 0.01
22429 0.01
22430 0.01
22431 1.01
22432 0.01
22433 0.01
22434 1.01
22435 0.01
22436 1.01
22437 0.01
22438 1.01
22439 0.01
22440 0.01
22441 0.01
22442 0.01
22443 0.01
22444 0.01
22445 1.01
22446 0.01
22447 1.01
22448 0.01
22449 0.01
22450 0.01
22451 0.01
22452 0.01
22453 0.01
22454 1.01
22455 0.01
22456 1.01
22457 0.01
22458 1.01
22459 0.01
22460 0.01
22461 0.01
22462 0.01
22463 1.01
22464 0.01
22465 0.01
22466 0.01
22467 1.01
22468 0.01
22469 0.01
22470 0.01
22471 0.01
22472 0.01
22473 0.01
22474 0.01
22475 0.01
22476 0.01
22477 0.01
22478 0.01
22479 0.01
22480 0.01
22481 1.01
22482 0.01
22483 0.01
22484 0.01
22485 0.01
22486 0.01
22487 1.01
22488 0.01
22489 0.01
22490 0.01
22491 1.01
22492 0.01
22493 0.01
22494 0.01
22495 0.01
22496 0.01
22497 0.01
22498 0.01
22499 0.01
22500 0.01
22501 0.01
22502 0.01
22503 0.01
22504 1.01
22505 0.01
22506 1.01
22507 0.01
22508 0.01
22509 1.01
22510 0.01
22511 0.01
22512 0.01
22513 0.01
22514 1.01
22515 0.01
22516 0.01
22517 1.01
22518 0.01
22519 0.01
22520 0.01
22521 0.01
22522 0.01
22523 0.01
22524 0.01
22525 0.01
22526 0.01
22527 1.01
22528 0.01
22529 0.01
22530 0.01
22531 0.01
22532 0.01
22533 0.01
22534 0.01
22535 0.01
22536 0.01
22537 0.01
22538 0.01
22539 0.01
22540 0.01
22541 0.01
22542 0.01
22543 0.01
22544 0.01
22545 0.01
22546 0.01
22547 0.01
22548 0.01
22549 0.01
22550 0.01
22551 0.01
22552 0.01
22553 0.01
22554 0.01
22555 0.01
22556 0.01
22557 0.01
22558 0.01
22559 0.01
22560 0.01
22561 0.01
22562 0.01
22563 0.01
22564 0.01
22565 0.01
22566 0.01
22567 0.01
22568 1.01
22569 0.01
22570 0.01
22571 0.01
22572 0.01
22573 0.01
22574 0.01
22575 1.01
22576 0.01
22577 1.01
22578 0.01
22579 0.01
22580 0.01
22581 0.01
22582 0.01
22583 0.01
22584 0.01
22585 0.01
22586 0.01
22587 0.01
22588 0.01
22589 0.01
22590 0.01
22591 1.01
22592 0.01
22593 0.01
22594 1.01
22595 0.01
22596 0.01
22597 0.01
22598 0.01
22599 0.01
22600 0.01
22601 0.01
22602 0.01
22603 0.01
22604 0.01
22605 0.01
22606 0.01
22607 0.01
22608 0.01
22609 0.01
22610 0.01
22611 0.01
22612 0.01
22613 0.01
22614 0.01
22615 0.01
22616 0.01
22617 0.01
22618 0.01
22619 0.01
22620 0.01
22621 0.01
22622 0.01
22623 0.01
22624 0.01
22625 0.01
22626 1.01
22627 0.01
22628 0.01
22629 0.01
22630 0.01
22631 0.01
22632 0.01
22633 0.01
22634 0.01
22635 0.01
22636 2.01
22637 0.01
22638 0.01
22639 0.01
22640 0.01
22641 0.01
22642 0.01
22643 0.01
22644 0.01
22645 0.01
22646 0.01
22647 0.01
22648 0.01
22649 0.01
22650 0.01
22651 0.01
22652 0.01
22653 0.01
22654 0.01
22655 0.01
22656 0.01
22657 0.01
22658 0.01
22659 0.01
22660 0.01
22661 0.01
22662 0.01
22663 0.01
22664 0.01
22665 0.01
22666 1.01
22667 0.01
22668 1.01
22669 0.01
22670 0.01
22671 0.01
22672 0.01
22673 0.01
22674 1.01
22675 0.01
22676 0.01
22677 0.01
22678 0.01
22679 0.01
22680 0.01
22681 0.01
22682 0.01
22683 0.01
22684 0.01
22685 0.01
22686 0.01
22687 0.01
22688 1.01
22689 0.01
22690 0.01
22691 0.01
22692 0.01
22693 0.01
22694 0.01
22695 0.01
22696 0.01
22697 0.01
22698 0.01
22699 0.01
22700 0.01
22701 0.01
22702 0.01
22703 0.01
22704 0.01
22705 0.01
22706 0.01
22707 0.01
22708 1.01
22709 0.01
22710 0.01
22711 0.01
22712 0.01
22713 0.01
22714 0.01
22715 0.01
22716 0.01
22717 0.01
22718 0.01
22719 0.01
22720 0.01
22721 0.01
22722 0.01
22723 0.01
22724 0.01
22725 0.01
22726 0.01
22727 0.01
22728 0.01
22729 0.01
22730 0.01
22731 0.01
22732 0.01
22733 0.01
22734 0.01
22735 0.01
22736 0.01
22737 0.01
22738 0.01
22739 0.01
22740 0.01
22741 0.01
22742 0.01
22743 0.01
22744 0.01
22745 0.01
22746 1.01
22747 0.01
22748 0.01
22749 0.01
22750 0.01
22751 1.01
22752 0.01
22753 0.01
22754 0.01
22755 0.01
22756 0.01
22757 0.01
22758 1.01
22759 0.01
22760 0.01
22761 4.01
22762 0.01
22763 1.01
22764 1.01
22765 0.01
22766 0.01
22767 0.01
22768 0.01
22769 0.01
22770 0.01
22771 0.01
22772 1.01
22773 0.01
22774 0.01
22775 0.01
22776 0.01
22777 2.01
22778 0.01
22779 0.01
22780 0.01
22781 0.01
22782 0.01
22783 0.01
22784 0.01
22785 0.01
22786 0.01
22787 0.01
22788 0.01
22789 0.01
22790 0.01
22791 0.01
22792 0.01
22793 0.01
22794 0.01
22795 0.01
22796 0.01
22797 0.01
22798 1.01
22799 0.01
22800 0.01
22801 0.01
22802 0.01
22803 0.01
22804 0.01
22805 0.01
22806 0.01
22807 0.01
22808 0.01
22809 1.01
22810 0.01
22811 0.01
22812 0.01
22813 1.01
22814 0.01
22815 0.01
22816 0.01
22817 0.01
22818 0.01
22819 0.01
22820 0.01
22821 2.01
22822 0.01
22823 0.01
22824 0.01
22825 0.01
22826 0.01
22827 0.01
22828 0.01
22829 0.01
22830 0.01
22831 0.01
22832 0.01
22833 0.01
22834 0.01
22835 0.01
22836 1.01
22837 0.01
22838 0.01
22839 0.01
22840 0.01
22841 0.01
22842 0.01
22843 0.01
22844 1.01
22845 1.01
22846 0.01
22847 0.01
22848 0.01
22849 0.01
22850 0.01
22851 0.01
22852 0.01
22853 0.01
22854 0.01
22855 0.01
22856 1.01
22857 0.01
22858 0.01
22859 1.01
22860 1.01
22861 0.01
22862 0.01
22863 0.01
22864 0.01
22865 0.01
22866 0.01
22867 0.01
22868 0.01
22869 0.01
22870 0.01
22871 1.01
22872 0.01
22873 0.01
22874 0.01
22875 0.01
22876 0.01
22877 0.01
22878 0.01
22879 0.01
22880 0.01
22881 0.01
22882 0.01
22883 0.01
22884 0.01
22885 0.01
22886 0.01
22887 0.01
22888 2.01
22889 0.01
22890 0.01
22891 0.01
22892 1.01
22893 0.01
22894 1.01
22895 0.01
22896 0.01
22897 0.01
22898 0.01
22899 1.01
22900 0.01
22901 0.01
22902 0.01
22903 0.01
22904 0.01
22905 0.01
22906 0.01
22907 1.01
22908 0.01
22909 1.01
22910 0.01
22911 2.01
22912 0.01
22913 0.01
22914 0.01
22915 0.01
22916 0.01
22917 0.01
22918 0.01
22919 0.01
22920 0.01
22921 0.01
22922 0.01
22923 0.01
22924 0.01
22925 1.01
22926 0.01
22927 0.01
22928 0.01
22929 1.01
22930 0.01
22931 0.01
22932 0.01
22933 0.01
22934 0.01
22935 0.01
22936 0.01
22937 0.01
22938 0.01
22939 0.01
22940 0.01
22941 0.01
22942 0.01
22943 1.01
22944 0.01
22945 0.01
22946 0.01
22947 0.01
22948 0.01
22949 0.01
22950 0.01
22951 0.01
22952 1.01
22953 0.01
22954 0.01
22955 0.01
22956 0.01
22957 0.01
22958 0.01
22959 0.01
22960 0.01
22961 0.01
22962 0.01
22963 0.01
22964 0.01
22965 0.01
22966 0.01
22967 1.01
22968 1.01
22969 1.01
22970 0.01
22971 0.01
22972 0.01
22973 2.01
22974 0.01
22975 0.01
22976 0.01
22977 1.01
22978 0.01
22979 0.01
22980 0.01
22981 0.01
22982 0.01
22983 0.01
22984 1.01
22985 0.01
22986 0.01
22987 1.01
22988 0.01
22989 0.01
22990 0.01
22991 0.01
22992 0.01
22993 0.01
22994 0.01
22995 0.01
22996 0.01
22997 1.01
22998 0.01
22999 0.01
23000 0.01
23001 0.01
23002 0.01
23003 0.01
23004 2.01
23005 0.01
23006 0.01
23007 0.01
23008 0.01
23009 0.01
23010 0.01
23011 0.01
23012 0.01
23013 0.01
23014 1.01
23015 0.01
23016 0.01
23017 0.01
23018 0.01
23019 0.01
23020 0.01
23021 0.01
23022 0.01
23023 0.01
23024 0.01
23025 0.01
23026 0.01
23027 1.01
23028 0.01
23029 0.01
23030 0.01
23031 0.01
23032 0.01
23033 0.01
23034 0.01
23035 0.01
23036 0.01
23037 1.01
23038 0.01
23039 0.01
23040 0.01
23041 1.01
23042 0.01
23043 0.01
23044 0.01
23045 0.01
23046 0.01
23047 0.01
23048 0.01
23049 1.01
23050 0.01
23051 0.01
23052 0.01
23053 0.01
23054 0.01
23055 0.01
23056 0.01
23057 0.01
23058 0.01
23059 0.01
23060 0.01
23061 0.01
23062 0.01
23063 0.01
23064 0.01
23065 0.01
23066 0.01
23067 0.01
23068 0.01
23069 0.01
23070 0.01
23071 0.01
23072 2.01
23073 0.01
23074 0.01
23075 0.01
23076 0.01
23077 0.01
23078 0.01
23079 0.01
23080 0.01
23081 1.01
23082 0.01
23083 0.01
23084 0.01
23085 0.01
23086 0.01
23087 0.01
23088 1.01
23089 0.01
23090 0.01
23091 0.01
23092 0.01
23093 0.01
23094 0.01
23095 0.01
23096 0.01
23097 0.01
23098 0.01
23099 0.01
23100 0.01
23101 0.01
23102 0.01
23103 0.01
23104 0.01
23105 0.01
23106 0.01
23107 0.01
23108 0.01
23109 0.01
23110 0.01
23111 1.01
23112 0.01
23113 0.01
23114 0.01
23115 0.01
23116 0.01
23117 0.01
23118 0.01
23119 0.01
23120 0.01
23121 0.01
23122 0.01
23123 0.01
23124 2.01
23125 0.01
23126 0.01
23127 0.01
23128 0.01
23129 0.01
23130 0.01
23131 0.01
23132 1.01
23133 0.01
23134 0.01
23135 0.01
23136 0.01
23137 0.01
23138 1.01
23139 0.01
23140 0.01
23141 0.01
23142 1.01
23143 0.01
23144 0.01
23145 0.01
23146 0.01
23147 0.01
23148 0.01
23149 0.01
23150 1.01
23151 0.01
23152 1.01
23153 1.01
23154 0.01
23155 0.01
23156 0.01
23157 0.01
23158 0.01
23159 0.01
23160 0.01
23161 0.01
23162 0.01
23163 0.01
23164 0.01
23165 0.01
23166 0.01
23167 0.01
23168 0.01
23169 0.01
23170 0.01
23171 0.01
23172 0.01
23173 1.01
23174 1.01
23175 0.01
23176 1.01
23177 0.01
23178 0.01
23179 0.01
23180 0.01
23181 0.01
23182 0.01
23183 0.01
23184 1.01
23185 0.01
23186 0.01
23187 0.01
23188 0.01
23189 0.01
23190 0.01
23191 0.01
23192 0.01
23193 0.01
23194 0.01
23195 0.01
23196 0.01
23197 0.01
23198 0.01
23199 0.01
23200 0.01
23201 0.01
23202 0.01
23203 0.01
23204 0.01
23205 0.01
23206 0.01
23207 0.01
23208 0.01
23209 0.01
23210 0.01
23211 1.01
23212 1.01
23213 0.01
23214 0.01
23215 0.01
23216 0.01
23217 1.01
23218 0.01
23219 0.01
23220 0.01
23221 0.01
23222 0.01
23223 0.01
23224 0.01
23225 0.01
23226 0.01
23227 0.01
23228 0.01
23229 0.01
23230 0.01
23231 0.01
23232 1.01
23233 0.01
23234 0.01
23235 0.01
23236 0.01
23237 0.01
23238 1.01
23239 0.01
23240 0.01
23241 0.01
23242 0.01
23243 0.01
23244 0.01
23245 1.01
23246 0.01
23247 0.01
23248 0.01
23249 0.01
23250 0.01
23251 1.01
23252 0.01
23253 0.01
23254 0.01
23255 0.01
23256 0.01
23257 0.01
23258 0.01
23259 0.01
23260 0.01
23261 0.01
23262 0.01
23263 0.01
23264 0.01
23265 0.01
23266 0.01
23267 0.01
23268 0.01
23269 1.01
23270 0.01
23271 0.01
23272 0.01
23273 0.01
23274 0.01
23275 0.01
23276 1.01
23277 1.01
23278 0.01
23279 0.01
23280 0.01
23281 0.01
23282 0.01
23283 0.01
23284 1.01
23285 0.01
23286 0.01
23287 0.01
23288 0.01
23289 0.01
23290 0.01
23291 0.01
23292 1.01
23293 0.01
23294 0.01
23295 0.01
23296 0.01
23297 0.01
23298 1.01
23299 0.01
23300 0.01
23301 1.01
23302 0.01
23303 2.01
23304 0.01
23305 0.01
23306 0.01
23307 0.01
23308 0.01
23309 0.01
23310 1.01
23311 0.01
23312 0.01
23313 0.01
23314 0.01
23315 0.01
23316 0.01
23317 0.01
23318 0.01
23319 0.01
23320 0.01
23321 1.01
23322 0.01
23323 0.01
23324 0.01
23325 0.01
23326 2.01
23327 0.01
23328 0.01
23329 0.01
23330 0.01
23331 0.01
23332 0.01
23333 0.01
23334 0.01
23335 0.01
23336 0.01
23337 0.01
23338 0.01
23339 0.01
23340 1.01
23341 0.01
23342 0.01
23343 0.01
23344 0.01
23345 0.01
23346 0.01
23347 1.01
23348 1.01
23349 0.01
23350 0.01
23351 2.01
23352 1.01
23353 2.01
23354 0.01
23355 0.01
23356 0.01
23357 0.01
23358 0.01
23359 0.01
23360 0.01
23361 0.01
23362 0.01
23363 0.01
23364 0.01
23365 1.01
23366 0.01
23367 0.01
23368 0.01
23369 1.01
23370 0.01
23371 0.01
23372 1.01
23373 1.01
23374 0.01
23375 0.01
23376 0.01
23377 0.01
23378 0.01
23379 0.01
23380 0.01
23381 0.01
23382 0.01
23383 0.01
23384 0.01
23385 0.01
23386 1.01
23387 0.01
23388 0.01
23389 1.01
23390 1.01
23391 0.01
23392 0.01
23393 0.01
23394 0.01
23395 0.01
23396 0.01
23397 0.01
23398 0.01
23399 0.01
23400 0.01
23401 0.01
23402 0.01
23403 0.01
23404 0.01
23405 0.01
23406 1.01
23407 0.01
23408 1.01
23409 0.01
23410 0.01
23411 0.01
23412 0.01
23413 0.01
23414 0.01
23415 0.01
23416 0.01
23417 1.01
23418 0.01
23419 0.01
23420 0.01
23421 0.01
23422 0.01
23423 0.01
23424 0.01
23425 0.01
23426 1.01
23427 0.01
23428 0.01
23429 0.01
23430 0.01
23431 0.01
23432 0.01
23433 0.01
23434 0.01
23435 0.01
23436 0.01
23437 0.01
23438 1.01
23439 0.01
23440 0.01
23441 0.01
23442 0.01
23443 0.01
23444 0.01
23445 1.01
23446 1.01
23447 0.01
23448 0.01
23449 0.01
23450 0.01
23451 0.01
23452 0.01
23453 0.01
23454 0.01
23455 0.01
23456 0.01
23457 0.01
23458 0.01
23459 0.01
23460 0.01
23461 0.01
23462 0.01
23463 0.01
23464 0.01
23465 0.01
23466 0.01
23467 0.01
23468 0.01
23469 0.01
23470 0.01
23471 0.01
23472 0.01
23473 0.01
23474 0.01
23475 0.01
23476 0.01
23477 0.01
23478 0.01
23479 0.01
23480 0.01
23481 0.01
23482 0.01
23483 0.01
23484 0.01
23485 0.01
23486 0.01
23487 0.01
23488 0.01
23489 1.01
23490 0.01
23491 0.01
23492 0.01
23493 0.01
23494 1.01
23495 0.01
23496 0.01
23497 0.01
23498 0.01
23499 0.01
23500 0.01
23501 0.01
23502 0.01
23503 0.01
23504 1.01
23505 0.01
23506 0.01
23507 0.01
23508 1.01
23509 0.01
23510 0.01
23511 0.01
23512 0.01
23513 0.01
23514 0.01
23515 0.01
23516 0.01
23517 0.01
23518 0.01
23519 0.01
23520 0.01
23521 1.01
23522 0.01
23523 0.01
23524 0.01
23525 0.01
23526 0.01
23527 0.01
23528 1.01
23529 0.01
23530 0.01
23531 0.01
23532 0.01
23533 0.01
23534 0.01
23535 0.01
23536 0.01
23537 0.01
23538 0.01
23539 0.01
23540 0.01
23541 0.01
23542 0.01
23543 0.01
23544 1.01
23545 0.01
23546 0.01
23547 0.01
23548 0.01
23549 0.01
23550 0.01
23551 0.01
23552 0.01
23553 0.01
23554 0.01
23555 0.01
23556 0.01
23557 0.01
23558 0.01
23559 0.01
23560 1.01
23561 0.01
23562 1.01
23563 0.01
23564 0.01
23565 0.01
23566 0.01
23567 0.01
23568 0.01
23569 0.01
23570 0.01
23571 0.01
23572 0.01
23573 1.01
23574 0.01
23575 0.01
23576 0.01
23577 0.01
23578 1.01
23579 0.01
23580 0.01
23581 0.01
23582 0.01
23583 0.01
23584 0.01
23585 0.01
23586 0.01
23587 1.01
23588 0.01
23589 0.01
23590 0.01
23591 1.01
23592 0.01
23593 2.01
23594 0.01
23595 0.01
23596 0.01
23597 0.01
23598 0.01
23599 0.01
23600 0.01
23601 1.01
23602 0.01
23603 0.01
23604 0.01
23605 0.01
23606 1.01
23607 0.01
23608 0.01
23609 0.01
23610 0.01
23611 1.01
23612 0.01
23613 0.01
23614 0.01
23615 0.01
23616 1.01
23617 0.01
23618 0.01
23619 0.01
23620 0.01
23621 0.01
23622 0.01
23623 0.01
23624 0.01
23625 0.01
23626 0.01
23627 0.01
23628 0.01
23629 1.01
23630 0.01
23631 0.01
23632 0.01
23633 0.01
23634 0.01
23635 0.01
23636 0.01
23637 2.01
23638 0.01
23639 0.01
23640 0.01
23641 0.01
23642 0.01
23643 0.01
23644 0.01
23645 0.01
23646 0.01
23647 0.01
23648 1.01
23649 0.01
23650 1.01
23651 0.01
23652 0.01
23653 0.01
23654 0.01
23655 0.01
23656 0.01
23657 0.01
23658 0.01
23659 0.01
23660 0.01
23661 0.01
23662 0.01
23663 1.01
23664 0.01
23665 0.01
23666 2.01
23667 0.01
23668 1.01
23669 0.01
23670 0.01
23671 0.01
23672 0.01
23673 1.01
23674 0.01
23675 0.01
23676 0.01
23677 0.01
23678 0.01
23679 0.01
23680 1.01
23681 0.01
23682 0.01
23683 0.01
23684 0.01
23685 0.01
23686 0.01
23687 0.01
23688 0.01
23689 0.01
23690 0.01
23691 0.01
23692 0.01
23693 0.01
23694 0.01
23695 0.01
23696 1.01
23697 1.01
23698 1.01
23699 0.01
23700 0.01
23701 0.01
23702 0.01
23703 0.01
23704 1.01
23705 0.01
23706 0.01
23707 2.01
23708 0.01
23709 0.01
23710 0.01
23711 0.01
23712 0.01
23713 0.01
23714 0.01
23715 0.01
23716 0.01
23717 0.01
23718 1.01
23719 0.01
23720 0.01
23721 0.01
23722 0.01
23723 0.01
23724 0.01
23725 0.01
23726 0.01
23727 0.01
23728 0.01
23729 0.01
23730 0.01
23731 0.01
23732 0.01
23733 0.01
23734 0.01
23735 0.01
23736 0.01
23737 0.01
23738 0.01
23739 0.01
23740 0.01
23741 0.01
23742 1.01
23743 0.01
23744 0.01
23745 1.01
23746 0.01
23747 0.01
23748 0.01
23749 1.01
23750 0.01
23751 0.01
23752 1.01
23753 0.01
23754 0.01
23755 1.01
23756 0.01
23757 0.01
23758 0.01
23759 0.01
23760 0.01
23761 0.01
23762 0.01
23763 0.01
23764 0.01
23765 0.01
23766 0.01
23767 0.01
23768 0.01
23769 0.01
23770 0.01
23771 0.01
23772 0.01
23773 0.01
23774 1.01
23775 0.01
23776 0.01
23777 0.01
23778 0.01
23779 0.01
23780 0.01
23781 0.01
23782 0.01
23783 0.01
23784 0.01
23785 0.01
23786 0.01
23787 0.01
23788 1.01
23789 0.01
23790 0.01
23791 0.01
23792 0.01
23793 0.01
23794 0.01
23795 0.01
23796 0.01
23797 0.01
23798 1.01
23799 0.01
23800 0.01
23801 0.01
23802 0.01
23803 0.01
23804 0.01
23805 0.01
23806 0.01
23807 0.01
23808 0.01
23809 0.01
23810 0.01
23811 0.01
23812 0.01
23813 0.01
23814 0.01
23815 0.01
23816 0.01
23817 0.01
23818 0.01
23819 0.01
23820 0.01
23821 0.01
23822 1.01
23823 0.01
23824 0.01
23825 0.01
23826 0.01
23827 0.01
23828 0.01
23829 0.01
23830 1.01
23831 0.01
23832 0.01
23833 0.01
23834 0.01
23835 0.01
23836 0.01
23837 1.01
23838 0.01
23839 0.01
23840 1.01
23841 1.01
23842 1.01
23843 1.01
23844 1.01
23845 0.01
23846 0.01
23847 0.01
23848 0.01
23849 0.01
23850 1.01
23851 0.01
23852 0.01
23853 1.01
23854 1.01
23855 0.01
23856 0.01
23857 1.01
23858 0.01
23859 0.01
23860 0.01
23861 0.01
23862 0.01
23863 0.01
23864 0.01
23865 0.01
23866 0.01
23867 0.01
23868 0.01
23869 0.01
23870 0.01
23871 0.01
23872 0.01
23873 0.01
23874 0.01
23875 0.01
23876 0.01
23877 0.01
23878 0.01
23879 0.01
23880 0.01
23881 0.01
23882 0.01
23883 0.01
23884 0.01
23885 0.01
23886 0.01
23887 0.01
23888 0.01
23889 0.01
23890 0.01
23891 0.01
23892 0.01
23893 1.01
23894 1.01
23895 1.01
23896 0.01
23897 0.01
23898 0.01
23899 0.01
23900 0.01
23901 0.01
23902 0.01
23903 0.01
23904 0.01
23905 0.01
23906 0.01
23907 0.01
23908 0.01
23909 0.01
23910 0.01
23911 0.01
23912 0.01
23913 0.01
23914 1.01
23915 0.01
23916 0.01
23917 0.01
23918 0.01
23919 0.01
23920 0.01
23921 1.01
23922 1.01
23923 0.01
23924 0.01
23925 0.01
23926 0.01
23927 0.01
23928 0.01
23929 0.01
23930 1.01
23931 2.01
23932 0.01
23933 0.01
23934 0.01
23935 1.01
23936 0.01
23937 0.01
23938 0.01
23939 0.01
23940 0.01
23941 0.01
23942 0.01
23943 0.01
23944 0.01
23945 1.01
23946 0.01
23947 0.01
23948 0.01
23949 0.01
23950 0.01
23951 0.01
23952 0.01
23953 0.01
23954 0.01
23955 0.01
23956 0.01
23957 0.01
23958 0.01
23959 0.01
23960 0.01
23961 0.01
23962 1.01
23963 0.01
23964 0.01
23965 0.01
23966 0.01
23967 0.01
23968 0.01
23969 0.01
23970 0.01
23971 0.01
23972 0.01
23973 0.01
23974 0.01
23975 0.01
23976 0.01
23977 0.01
23978 0.01
23979 0.01
23980 0.01
23981 0.01
23982 1.01
23983 0.01
23984 0.01
23985 0.01
23986 0.01
23987 0.01
23988 0.01
23989 0.01
23990 0.01
23991 1.01
23992 0.01
23993 1.01
23994 0.01
23995 1.01
23996 0.01
23997 1.01
23998 0.01
23999 0.01
24000 1.01
24001 0.01
24002 0.01
24003 1.01
24004 0.01
24005 0.01
24006 0.01
24007 0.01
24008 0.01
24009 0.01
24010 0.01
24011 0.01
24012 0.01
24013 0.01
24014 1.01
24015 0.01
24016 0.01
24017 0.01
24018 0.01
24019 0.01
24020 0.01
24021 0.01
24022 0.01
24023 0.01
24024 0.01
24025 0.01
24026 0.01
24027 0.01
24028 0.01
24029 0.01
24030 0.01
24031 0.01
24032 1.01
24033 0.01
24034 0.01
24035 0.01
24036 0.01
24037 0.01
24038 0.01
24039 0.01
24040 0.01
24041 0.01
24042 0.01
24043 0.01
24044 0.01
24045 0.01
24046 0.01
24047 0.01
24048 0.01
24049 1.01
24050 0.01
24051 0.01
24052 0.01
24053 0.01
24054 0.01
24055 0.01
24056 0.01
24057 0.01
24058 0.01
24059 0.01
24060 0.01
24061 1.01
24062 0.01
24063 0.01
24064 0.01
24065 0.01
24066 0.01
24067 0.01
24068 0.01
24069 1.01
24070 0.01
24071 1.01
24072 1.01
24073 0.01
24074 0.01
24075 0.01
24076 0.01
24077 0.01
24078 0.01
24079 0.01
24080 0.01
24081 0.01
24082 0.01
24083 0.01
24084 0.01
24085 0.01
24086 0.01
24087 0.01
24088 0.01
24089 1.01
24090 0.01
24091 0.01
24092 1.01
24093 1.01
24094 0.01
24095 0.01
24096 0.01
24097 0.01
24098 0.01
24099 0.01
24100 0.01
24101 0.01
24102 0.01
24103 1.01
24104 0.01
24105 0.01
24106 0.01
24107 0.01
24108 0.01
24109 0.01
24110 0.01
24111 0.01
24112 0.01
24113 1.01
24114 0.01
24115 0.01
24116 0.01
24117 0.01
24118 0.01
24119 0.01
24120 0.01
24121 0.01
24122 0.01
24123 0.01
24124 0.01
24125 0.01
24126 0.01
24127 0.01
24128 1.01
24129 0.01
24130 0.01
24131 0.01
24132 0.01
24133 0.01
24134 0.01
24135 0.01
24136 1.01
24137 0.01
24138 0.01
24139 0.01
24140 0.01
24141 0.01
24142 0.01
24143 0.01
24144 0.01
24145 0.01
24146 1.01
24147 0.01
24148 0.01
24149 1.01
24150 0.01
24151 0.01
24152 0.01
24153 0.01
24154 0.01
24155 0.01
24156 0.01
24157 0.01
24158 0.01
24159 0.01
24160 0.01
24161 0.01
24162 0.01
24163 0.01
24164 0.01
24165 1.01
24166 0.01
24167 0.01
24168 0.01
24169 0.01
24170 0.01
24171 0.01
24172 0.01
24173 0.01
24174 0.01
24175 0.01
24176 0.01
24177 0.01
24178 0.01
24179 0.01
24180 0.01
24181 0.01
24182 0.01
24183 0.01
24184 1.01
24185 0.01
24186 1.01
24187 0.01
24188 0.01
24189 0.01
24190 0.01
24191 0.01
24192 0.01
24193 0.01
24194 0.01
24195 0.01
24196 1.01
24197 0.01
24198 0.01
24199 1.01
24200 0.01
24201 0.01
24202 0.01
24203 0.01
24204 0.01
24205 0.01
24206 0.01
24207 0.01
24208 0.01
24209 0.01
24210 0.01
24211 0.01
24212 0.01
24213 2.01
24214 0.01
24215 0.01
24216 1.01
24217 0.01
24218 0.01
24219 0.01
24220 0.01
24221 0.01
24222 0.01
24223 0.01
24224 0.01
24225 0.01
24226 0.01
24227 0.01
24228 0.01
24229 0.01
24230 0.01
24231 1.01
24232 1.01
24233 0.01
24234 0.01
24235 0.01
24236 0.01
24237 0.01
24238 0.01
24239 1.01
24240 0.01
24241 0.01
24242 0.01
24243 0.01
24244 2.01
24245 0.01
24246 0.01
24247 0.01
24248 0.01
24249 0.01
24250 0.01
24251 0.01
24252 2.01
24253 0.01
24254 0.01
24255 0.01
24256 2.01
24257 0.01
24258 0.01
24259 0.01
24260 1.01
24261 0.01
24262 0.01
24263 0.01
24264 0.01
24265 0.01
24266 0.01
24267 1.01
24268 0.01
24269 0.01
24270 0.01
24271 0.01
24272 0.01
24273 0.01
24274 0.01
24275 0.01
24276 0.01
24277 0.01
24278 0.01
24279 0.01
24280 0.01
24281 0.01
24282 0.01
24283 0.01
24284 0.01
24285 0.01
24286 0.01
24287 0.01
24288 0.01
24289 0.01
24290 0.01
24291 0.01
24292 0.01
24293 0.01
24294 0.01
24295 0.01
24296 0.01
24297 0.01
24298 0.01
24299 0.01
24300 0.01
24301 0.01
24302 0.01
24303 0.01
24304 0.01
24305 1.01
24306 0.01
24307 0.01
24308 0.01
24309 0.01
24310 0.01
24311 0.01
24312 0.01
24313 0.01
24314 0.01
24315 0.01
24316 1.01
24317 0.01
24318 0.01
24319 0.01
24320 0.01
24321 0.01
24322 0.01
24323 0.01
24324 0.01
24325 0.01
24326 0.01
24327 0.01
24328 0.01
24329 0.01
24330 1.01
24331 0.01
24332 0.01
24333 0.01
24334 0.01
24335 0.01
24336 0.01
24337 0.01
24338 0.01
24339 1.01
24340 0.01
24341 0.01
24342 0.01
24343 0.01
24344 0.01
24345 0.01
24346 0.01
24347 0.01
24348 0.01
24349 0.01
24350 0.01
24351 1.01
24352 0.01
24353 0.01
24354 0.01
24355 1.01
24356 0.01
24357 0.01
24358 0.01
24359 0.01
24360 0.01
24361 0.01
24362 0.01
24363 0.01
24364 1.01
24365 0.01
24366 0.01
24367 0.01
24368 0.01
24369 1.01
24370 0.01
24371 0.01
24372 0.01
24373 0.01
24374 0.01
24375 0.01
24376 0.01
24377 0.01
24378 0.01
24379 1.01
24380 0.01
24381 0.01
24382 0.01
24383 0.01
24384 0.01
24385 0.01
24386 0.01
24387 0.01
24388 0.01
24389 0.01
24390 0.01
24391 0.01
24392 0.01
24393 2.01
24394 0.01
24395 0.01
24396 0.01
24397 0.01
24398 1.01
24399 0.01
24400 0.01
24401 0.01
24402 1.01
24403 0.01
24404 0.01
24405 0.01
24406 1.01
24407 0.01
24408 0.01
24409 0.01
24410 0.01
24411 0.01
24412 0.01
24413 0.01
24414 1.01
24415 1.01
24416 0.01
24417 0.01
24418 0.01
24419 1.01
24420 0.01
24421 0.01
24422 0.01
24423 2.01
24424 0.01
24425 0.01
24426 0.01
24427 0.01
24428 0.01
24429 0.01
24430 0.01
24431 0.01
24432 0.01
24433 0.01
24434 0.01
24435 0.01
24436 0.01
24437 0.01
24438 0.01
24439 0.01
24440 0.01
24441 0.01
24442 0.01
24443 0.01
24444 0.01
24445 0.01
24446 0.01
24447 0.01
24448 0.01
24449 0.01
24450 0.01
24451 0.01
24452 1.01
24453 0.01
24454 1.01
24455 0.01
24456 0.01
24457 0.01
24458 0.01
24459 0.01
24460 0.01
24461 0.01
24462 0.01
24463 0.01
24464 0.01
24465 0.01
24466 0.01
24467 0.01
24468 0.01
24469 0.01
24470 0.01
24471 0.01
24472 0.01
24473 0.01
24474 0.01
24475 0.01
24476 1.01
24477 0.01
24478 0.01
24479 0.01
24480 0.01
24481 0.01
24482 0.01
24483 0.01
24484 0.01
24485 0.01
24486 1.01
24487 0.01
24488 0.01
24489 0.01
24490 1.01
24491 0.01
24492 0.01
24493 0.01
24494 0.01
24495 0.01
24496 0.01
24497 0.01
24498 0.01
24499 0.01
24500 0.01
24501 0.01
24502 0.01
24503 0.01
24504 0.01
24505 0.01
24506 0.01
24507 0.01
24508 0.01
24509 0.01
24510 1.01
24511 0.01
24512 0.01
24513 0.01
24514 0.01
24515 0.01
24516 0.01
24517 0.01
24518 0.01
24519 0.01
24520 0.01
24521 1.01
24522 0.01
24523 0.01
24524 1.01
24525 0.01
24526 0.01
24527 1.01
24528 0.01
24529 0.01
24530 0.01
24531 0.01
24532 0.01
24533 0.01
24534 0.01
24535 0.01
24536 0.01
24537 0.01
24538 0.01
24539 0.01
24540 0.01
24541 0.01
24542 0.01
24543 0.01
24544 0.01
24545 0.01
24546 0.01
24547 0.01
24548 0.01
24549 1.01
24550 0.01
24551 0.01
24552 0.01
24553 0.01
24554 0.01
24555 0.01
24556 0.01
24557 0.01
24558 0.01
24559 0.01
24560 0.01
24561 0.01
24562 0.01
24563 0.01
24564 0.01
24565 1.01
24566 1.01
24567 0.01
24568 0.01
24569 0.01
24570 0.01
24571 0.01
24572 0.01
24573 1.01
24574 0.01
24575 0.01
24576 0.01
24577 0.01
24578 1.01
24579 0.01
24580 0.01
24581 0.01
24582 0.01
24583 0.01
24584 0.01
24585 0.01
24586 0.01
24587 1.01
24588 0.01
24589 0.01
24590 0.01
24591 0.01
24592 0.01
24593 0.01
24594 0.01
24595 0.01
24596 0.01
24597 1.01
24598 0.01
24599 0.01
24600 0.01
24601 0.01
24602 0.01
24603 0.01
24604 0.01
24605 0.01
24606 0.01
24607 0.01
24608 0.01
24609 0.01
24610 0.01
24611 0.01
24612 0.01
24613 0.01
24614 1.01
24615 0.01
24616 0.01
24617 0.01
24618 0.01
24619 0.01
24620 0.01
24621 1.01
24622 0.01
24623 0.01
24624 0.01
24625 0.01
24626 0.01
24627 0.01
24628 0.01
24629 2.01
24630 0.01
24631 0.01
24632 0.01
24633 0.01
24634 1.01
24635 0.01
24636 0.01
24637 1.01
24638 0.01
24639 0.01
24640 0.01
24641 2.01
24642 0.01
24643 0.01
24644 0.01
24645 0.01
24646 0.01
24647 0.01
24648 0.01
24649 0.01
24650 0.01
24651 0.01
24652 0.01
24653 0.01
24654 1.01
24655 0.01
24656 0.01
24657 0.01
24658 0.01
24659 0.01
24660 0.01
24661 0.01
24662 0.01
24663 0.01
24664 0.01
24665 0.01
24666 0.01
24667 0.01
24668 0.01
24669 0.01
24670 0.01
24671 0.01
24672 0.01
24673 1.01
24674 1.01
24675 0.01
24676 0.01
24677 0.01
24678 1.01
24679 0.01
24680 0.01
24681 0.01
24682 0.01
24683 0.01
24684 0.01
24685 0.01
24686 0.01
24687 0.01
24688 0.01
24689 0.01
24690 0.01
24691 0.01
24692 0.01
24693 0.01
24694 0.01
24695 1.01
24696 0.01
24697 1.01
24698 0.01
24699 0.01
24700 0.01
24701 0.01
24702 0.01
24703 0.01
24704 0.01
24705 0.01
24706 0.01
24707 0.01
24708 0.01
24709 0.01
24710 0.01
24711 1.01
24712 0.01
24713 0.01
24714 0.01
24715 0.01
24716 0.01
24717 1.01
24718 0.01
24719 0.01
24720 0.01
24721 0.01
24722 0.01
24723 0.01
24724 0.01
24725 0.01
24726 0.01
24727 0.01
24728 0.01
24729 0.01
24730 1.01
24731 0.01
24732 0.01
24733 1.01
24734 0.01
24735 0.01
24736 0.01
24737 0.01
24738 0.01
24739 0.01
24740 0.01
24741 0.01
24742 0.01
24743 1.01
24744 1.01
24745 0.01
24746 0.01
24747 0.01
24748 0.01
24749 0.01
24750 0.01
24751 0.01
24752 0.01
24753 0.01
24754 0.01
24755 0.01
24756 0.01
24757 0.01
24758 0.01
24759 0.01
24760 2.01
24761 0.01
24762 0.01
24763 0.01
24764 0.01
24765 0.01
24766 1.01
24767 0.01
24768 1.01
24769 0.01
24770 0.01
24771 0.01
24772 0.01
24773 2.01
24774 0.01
24775 0.01
24776 0.01
24777 0.01
24778 1.01
24779 0.01
24780 0.01
24781 0.01
24782 0.01
24783 0.01
24784 1.01
24785 1.01
24786 0.01
24787 2.01
24788 0.01
24789 0.01
24790 0.01
24791 0.01
24792 0.01
24793 0.01
24794 0.01
24795 0.01
24796 1.01
24797 0.01
24798 0.01
24799 0.01
24800 0.01
24801 0.01
24802 0.01
24803 0.01
24804 0.01
24805 0.01
24806 0.01
24807 0.01
24808 0.01
24809 0.01
24810 1.01
24811 1.01
24812 1.01
24813 1.01
24814 0.01
24815 0.01
24816 0.01
24817 0.01
24818 0.01
24819 0.01
24820 0.01
24821 0.01
24822 0.01
24823 0.01
24824 1.01
24825 1.01
24826 1.01
24827 0.01
24828 0.01
24829 0.01
24830 0.01
24831 0.01
24832 0.01
24833 0.01
24834 0.01
24835 0.01
24836 0.01
24837 0.01
24838 0.01
24839 0.01
24840 0.01
24841 0.01
24842 0.01
24843 0.01
24844 0.01
24845 0.01
24846 0.01
24847 0.01
24848 0.01
24849 0.01
24850 0.01
24851 1.01
24852 0.01
24853 0.01
24854 0.01
24855 0.01
24856 0.01
24857 0.01
24858 0.01
24859 0.01
24860 0.01
24861 0.01
24862 1.01
24863 0.01
24864 1.01
24865 0.01
24866 0.01
24867 1.01
24868 1.01
24869 0.01
24870 1.01
24871 1.01
24872 0.01
24873 0.01
24874 0.01
24875 1.01
24876 0.01
24877 0.01
24878 0.01
24879 0.01
24880 0.01
24881 0.01
24882 0.01
24883 0.01
24884 0.01
24885 0.01
24886 0.01
24887 0.01
24888 0.01
24889 0.01
24890 0.01
24891 1.01
24892 0.01
24893 1.01
24894 0.01
24895 0.01
24896 0.01
24897 0.01
24898 0.01
24899 0.01
24900 0.01
24901 0.01
24902 0.01
24903 0.01
24904 0.01
24905 0.01
24906 0.01
24907 2.01
24908 0.01
24909 0.01
24910 0.01
24911 0.01
24912 0.01
24913 0.01
24914 0.01
24915 0.01
24916 0.01
24917 0.01
24918 0.01
24919 1.01
24920 0.01
24921 0.01
24922 0.01
24923 0.01
24924 0.01
24925 0.01
24926 0.01
24927 0.01
24928 0.01
24929 0.01
24930 0.01
24931 0.01
24932 0.01
24933 1.01
24934 0.01
24935 0.01
24936 0.01
24937 0.01
24938 0.01
24939 0.01
24940 0.01
24941 0.01
24942 0.01
24943 0.01
24944 0.01
24945 0.01
24946 0.01
24947 0.01
24948 0.01
24949 0.01
24950 0.01
24951 0.01
24952 0.01
24953 1.01
24954 0.01
24955 0.01
24956 0.01
24957 1.01
24958 0.01
24959 0.01
24960 0.01
24961 0.01
24962 0.01
24963 0.01
24964 0.01
24965 0.01
24966 0.01
24967 0.01
24968 2.01
24969 0.01
24970 1.01
24971 0.01
24972 0.01
24973 2.01
24974 0.01
24975 0.01
24976 0.01
24977 1.01
24978 0.01
24979 0.01
24980 0.01
24981 0.01
24982 0.01
24983 0.01
24984 1.01
24985 0.01
24986 0.01
24987 0.01
24988 0.01
24989 1.01
24990 1.01
24991 0.01
24992 0.01
24993 0.01
24994 0.01
24995 0.01
24996 0.01
24997 0.01
24998 0.01
24999 0.01
25000 1.01
25001 0.01
25002 0.01
25003 0.01
25004 0.01
25005 0.01
25006 0.01
25007 0.01
25008 0.01
25009 0.01
25010 0.01
25011 0.01
25012 0.01
25013 0.01
25014 1.01
25015 0.01
25016 0.01
25017 0.01
25018 0.01
25019 0.01
25020 1.01
25021 0.01
25022 0.01
25023 1.01
25024 0.01
25025 0.01
25026 0.01
25027 0.01
25028 0.01
25029 0.01
25030 0.01
25031 0.01
25032 0.01
25033 0.01
25034 0.01
25035 0.01
25036 0.01
25037 0.01
25038 0.01
25039 0.01
25040 0.01
25041 0.01
25042 0.01
25043 0.01
25044 0.01
25045 0.01
25046 0.01
25047 0.01
25048 0.01
25049 0.01
25050 0.01
25051 0.01
25052 0.01
25053 0.01
25054 0.01
25055 0.01
25056 0.01
25057 0.01
25058 0.01
25059 0.01
25060 0.01
25061 0.01
25062 0.01
25063 1.01
25064 0.01
25065 0.01
25066 0.01
25067 0.01
25068 1.01
25069 0.01
25070 0.01
25071 0.01
25072 0.01
25073 0.01
25074 0.01
25075 0.01
25076 0.01
25077 0.01
25078 0.01
25079 0.01
25080 0.01
25081 0.01
25082 0.01
25083 0.01
25084 0.01
25085 0.01
25086 0.01
25087 0.01
25088 0.01
25089 1.01
25090 0.01
25091 0.01
25092 0.01
25093 1.01
25094 0.01
25095 0.01
25096 1.01
25097 0.01
25098 0.01
25099 1.01
25100 0.01
25101 0.01
25102 0.01
25103 0.01
25104 0.01
25105 0.01
25106 0.01
25107 0.01
25108 0.01
25109 0.01
25110 0.01
25111 1.01
25112 0.01
25113 0.01
25114 0.01
25115 0.01
25116 1.01
25117 0.01
25118 0.01
25119 1.01
25120 0.01
25121 0.01
25122 0.01
25123 0.01
25124 0.01
25125 0.01
25126 0.01
25127 0.01
25128 0.01
25129 0.01
25130 0.01
25131 0.01
25132 0.01
25133 0.01
25134 0.01
25135 0.01
25136 0.01
25137 0.01
25138 0.01
25139 0.01
25140 0.01
25141 0.01
25142 0.01
25143 0.01
25144 1.01
25145 0.01
25146 0.01
25147 0.01
25148 0.01
25149 0.01
25150 0.01
25151 0.01
25152 0.01
25153 0.01
25154 0.01
25155 0.01
25156 1.01
25157 0.01
25158 0.01
25159 0.01
25160 0.01
25161 1.01
25162 0.01
25163 0.01
25164 0.01
25165 0.01
25166 0.01
25167 0.01
25168 0.01
25169 0.01
25170 1.01
25171 0.01
25172 0.01
25173 1.01
25174 0.01
25175 0.01
25176 0.01
25177 1.01
25178 0.01
25179 0.01
25180 0.01
25181 0.01
25182 1.01
25183 0.01
25184 0.01
25185 0.01
25186 0.01
25187 0.01
25188 0.01
25189 0.01
25190 0.01
25191 0.01
25192 0.01
25193 0.01
25194 0.01
25195 0.01
25196 0.01
25197 0.01
25198 0.01
25199 0.01
25200 0.01
25201 0.01
25202 0.01
25203 1.01
25204 0.01
25205 0.01
25206 0.01
25207 0.01
25208 0.01
25209 0.01
25210 0.01
25211 0.01
25212 0.01
25213 0.01
25214 0.01
25215 0.01
25216 0.01
25217 1.01
25218 0.01
25219 0.01
25220 0.01
25221 0.01
25222 0.01
25223 0.01
25224 0.01
25225 0.01
25226 0.01
25227 0.01
25228 0.01
25229 0.01
25230 0.01
25231 0.01
25232 0.01
25233 0.01
25234 0.01
25235 0.01
25236 0.01
25237 0.01
25238 0.01
25239 0.01
25240 0.01
25241 0.01
25242 1.01
25243 0.01
25244 0.01
25245 0.01
25246 0.01
25247 0.01
25248 0.01
25249 1.01
25250 1.01
25251 0.01
25252 1.01
25253 0.01
25254 1.01
25255 0.01
25256 0.01
25257 0.01
25258 0.01
25259 0.01
25260 1.01
25261 0.01
25262 1.01
25263 0.01
25264 0.01
25265 1.01
25266 0.01
25267 0.01
25268 0.01
25269 0.01
25270 1.01
25271 0.01
25272 0.01
25273 0.01
25274 0.01
25275 1.01
25276 0.01
25277 0.01
25278 0.01
25279 0.01
25280 1.01
25281 0.01
25282 0.01
25283 0.01
25284 0.01
25285 0.01
25286 0.01
25287 0.01
25288 0.01
25289 1.01
25290 0.01
25291 0.01
25292 1.01
25293 0.01
25294 0.01
25295 0.01
25296 0.01
25297 0.01
25298 0.01
25299 0.01
25300 0.01
25301 0.01
25302 0.01
25303 0.01
25304 1.01
25305 0.01
25306 0.01
25307 0.01
25308 0.01
25309 0.01
25310 0.01
25311 0.01
25312 0.01
25313 0.01
25314 0.01
25315 0.01
25316 0.01
25317 0.01
25318 0.01
25319 0.01
25320 0.01
25321 1.01
25322 0.01
25323 0.01
25324 0.01
25325 0.01
25326 0.01
25327 0.01
25328 0.01
25329 0.01
25330 0.01
25331 0.01
25332 0.01
25333 0.01
25334 0.01
25335 0.01
25336 0.01
25337 0.01
25338 0.01
25339 1.01
25340 0.01
25341 0.01
25342 2.01
25343 0.01
25344 0.01
25345 0.01
25346 1.01
25347 0.01
25348 0.01
25349 0.01
25350 1.01
25351 0.01
25352 1.01
25353 0.01
25354 0.01
25355 0.01
25356 0.01
25357 0.01
25358 1.01
25359 0.01
25360 0.01
25361 0.01
25362 0.01
25363 0.01
25364 0.01
25365 0.01
25366 0.01
25367 0.01
25368 1.01
25369 0.01
25370 0.01
25371 0.01
25372 1.01
25373 0.01
25374 0.01
25375 0.01
25376 0.01
25377 0.01
25378 1.01
25379 0.01
25380 1.01
25381 0.01
25382 0.01
25383 0.01
25384 0.01
25385 0.01
25386 0.01
25387 0.01
25388 0.01
25389 0.01
25390 0.01
25391 0.01
25392 0.01
25393 0.01
25394 0.01
25395 0.01
25396 0.01
25397 0.01
25398 0.01
25399 0.01
25400 0.01
25401 1.01
25402 0.01
25403 1.01
25404 0.01
25405 1.01
25406 0.01
25407 0.01
25408 1.01
25409 1.01
25410 0.01
25411 0.01
25412 0.01
25413 0.01
25414 0.01
25415 0.01
25416 0.01
25417 0.01
25418 0.01
25419 0.01
25420 1.01
25421 0.01
25422 1.01
25423 1.01
25424 0.01
25425 0.01
25426 0.01
25427 0.01
25428 0.01
25429 0.01
25430 0.01
25431 0.01
25432 0.01
25433 0.01
25434 0.01
25435 0.01
25436 0.01
25437 0.01
25438 0.01
25439 0.01
25440 0.01
25441 0.01
25442 0.01
25443 0.01
25444 0.01
25445 0.01
25446 0.01
25447 0.01
25448 0.01
25449 0.01
25450 0.01
25451 0.01
25452 0.01
25453 0.01
25454 0.01
25455 0.01
25456 0.01
25457 0.01
25458 0.01
25459 0.01
25460 0.01
25461 0.01
25462 0.01
25463 0.01
25464 1.01
25465 0.01
25466 0.01
25467 0.01
25468 0.01
25469 1.01
25470 0.01
25471 1.01
25472 0.01
25473 0.01
25474 0.01
25475 0.01
25476 1.01
25477 0.01
25478 0.01
25479 0.01
25480 0.01
25481 0.01
25482 0.01
25483 0.01
25484 0.01
25485 0.01
25486 0.01
25487 0.01
25488 0.01
25489 0.01
25490 0.01
25491 1.01
25492 0.01
25493 0.01
25494 0.01
25495 0.01
25496 0.01
25497 0.01
25498 0.01
25499 1.01
25500 0.01
25501 0.01
25502 0.01
25503 0.01
25504 0.01
25505 0.01
25506 0.01
25507 0.01
25508 0.01
25509 1.01
25510 0.01
25511 0.01
25512 0.01
25513 0.01
25514 0.01
25515 0.01
25516 0.01
25517 0.01
25518 1.01
25519 0.01
25520 0.01
25521 0.01
25522 1.01
25523 0.01
25524 0.01
25525 0.01
25526 0.01
25527 0.01
25528 1.01
25529 0.01
25530 0.01
25531 0.01
25532 0.01
25533 0.01
25534 1.01
25535 0.01
25536 0.01
25537 0.01
25538 0.01
25539 0.01
25540 0.01
25541 1.01
25542 0.01
25543 0.01
25544 1.01
25545 0.01
25546 0.01
25547 1.01
25548 0.01
25549 0.01
25550 0.01
25551 0.01
25552 0.01
25553 0.01
25554 0.01
25555 0.01
25556 1.01
25557 0.01
25558 0.01
25559 1.01
25560 0.01
25561 0.01
25562 0.01
25563 1.01
25564 0.01
25565 0.01
25566 0.01
25567 0.01
25568 0.01
25569 0.01
25570 1.01
25571 0.01
25572 0.01
25573 0.01
25574 0.01
25575 0.01
25576 1.01
25577 0.01
25578 0.01
25579 0.01
25580 0.01
25581 0.01
25582 0.01
25583 0.01
25584 0.01
25585 0.01
25586 0.01
25587 1.01
25588 0.01
25589 1.01
25590 0.01
25591 0.01
25592 0.01
25593 0.01
25594 0.01
25595 0.01
25596 1.01
25597 0.01
25598 0.01
25599 1.01
25600 0.01
25601 0.01
25602 0.01
25603 0.01
25604 0.01
25605 0.01
25606 1.01
25607 0.01
25608 0.01
25609 0.01
25610 1.01
25611 0.01
25612 0.01
25613 0.01
25614 0.01
25615 0.01
25616 0.01
25617 2.01
25618 0.01
25619 0.01
25620 0.01
25621 0.01
25622 0.01
25623 0.01
25624 0.01
25625 0.01
25626 1.01
25627 0.01
25628 0.01
25629 0.01
25630 0.01
25631 0.01
25632 1.01
25633 0.01
25634 0.01
25635 0.01
25636 0.01
25637 0.01
25638 0.01
25639 0.01
25640 0.01
25641 0.01
25642 0.01
25643 0.01
25644 0.01
25645 0.01
25646 0.01
25647 0.01
25648 0.01
25649 0.01
25650 0.01
25651 1.01
25652 0.01
25653 0.01
25654 0.01
25655 0.01
25656 0.01
25657 0.01
25658 0.01
25659 0.01
25660 0.01
25661 0.01
25662 0.01
25663 0.01
25664 0.01
25665 0.01
25666 0.01
25667 0.01
25668 0.01
25669 0.01
25670 0.01
25671 0.01
25672 0.01
25673 0.01
25674 0.01
25675 0.01
25676 0.01
25677 0.01
25678 1.01
25679 0.01
25680 0.01
25681 0.01
25682 0.01
25683 0.01
25684 0.01
25685 1.01
25686 0.01
25687 0.01
25688 0.01
25689 0.01
25690 1.01
25691 0.01
25692 1.01
25693 0.01
25694 0.01
25695 0.01
25696 0.01
25697 0.01
25698 0.01
25699 0.01
25700 0.01
25701 0.01
25702 1.01
25703 0.01
25704 0.01
25705 0.01
25706 1.01
25707 0.01
25708 0.01
25709 1.01
25710 0.01
25711 0.01
25712 0.01
25713 0.01
25714 0.01
25715 0.01
25716 0.01
25717 0.01
25718 0.01
25719 0.01
25720 0.01
25721 0.01
25722 0.01
25723 0.01
25724 0.01
25725 0.01
25726 1.01
25727 0.01
25728 0.01
25729 0.01
25730 1.01
25731 0.01
25732 0.01
25733 0.01
25734 1.01
25735 0.01
25736 1.01
25737 0.01
25738 0.01
25739 0.01
25740 0.01
25741 0.01
25742 2.01
25743 0.01
25744 1.01
25745 1.01
25746 0.01
25747 0.01
25748 0.01
25749 0.01
25750 0.01
25751 1.01
25752 0.01
25753 0.01
25754 0.01
25755 0.01
25756 0.01
25757 1.01
25758 0.01
25759 0.01
25760 0.01
25761 0.01
25762 0.01
25763 0.01
25764 0.01
25765 1.01
25766 0.01
25767 0.01
25768 0.01
25769 0.01
25770 0.01
25771 0.01
25772 0.01
25773 0.01
25774 0.01
25775 0.01
25776 0.01
25777 0.01
25778 0.01
25779 0.01
25780 0.01
25781 0.01
25782 0.01
25783 0.01
25784 0.01
25785 0.01
25786 0.01
25787 0.01
25788 0.01
25789 0.01
25790 0.01
25791 0.01
25792 0.01
25793 0.01
25794 0.01
25795 1.01
25796 0.01
25797 0.01
25798 0.01
25799 0.01
25800 0.01
25801 0.01
25802 0.01
25803 0.01
25804 0.01
25805 0.01
25806 1.01
25807 0.01
25808 0.01
25809 0.01
25810 0.01
25811 0.01
25812 0.01
25813 0.01
25814 0.01
25815 0.01
25816 0.01
25817 0.01
25818 0.01
25819 0.01
25820 0.01
25821 0.01
25822 0.01
25823 0.01
25824 0.01
25825 0.01
25826 0.01
25827 0.01
25828 0.01
25829 0.01
25830 1.01
25831 0.01
25832 0.01
25833 0.01
25834 0.01
25835 0.01
25836 0.01
25837 0.01
25838 0.01
25839 1.01
25840 0.01
25841 0.01
25842 0.01
25843 1.01
25844 0.01
25845 0.01
25846 0.01
25847 0.01
25848 0.01
25849 1.01
25850 0.01
25851 0.01
25852 0.01
25853 0.01
25854 1.01
25855 0.01
25856 0.01
25857 0.01
25858 0.01
25859 0.01
25860 0.01
25861 0.01
25862 0.01
25863 1.01
25864 0.01
25865 0.01
25866 0.01
25867 0.01
25868 0.01
25869 1.01
25870 0.01
25871 0.01
25872 0.01
25873 0.01
25874 0.01
25875 0.01
25876 0.01
25877 0.01
25878 0.01
25879 0.01
25880 1.01
25881 0.01
25882 0.01
25883 1.01
25884 0.01
25885 1.01
25886 0.01
25887 0.01
25888 0.01
25889 0.01
25890 0.01
25891 0.01
25892 0.01
25893 0.01
25894 0.01
25895 0.01
25896 0.01
25897 0.01
25898 1.01
25899 0.01
25900 0.01
25901 0.01
25902 0.01
25903 0.01
25904 0.01
25905 0.01
25906 1.01
25907 0.01
25908 0.01
25909 0.01
25910 0.01
25911 0.01
25912 0.01
25913 0.01
25914 0.01
25915 1.01
25916 0.01
25917 1.01
25918 0.01
25919 0.01
25920 0.01
25921 0.01
25922 1.01
25923 0.01
25924 0.01
25925 0.01
25926 0.01
25927 0.01
25928 0.01
25929 0.01
25930 0.01
25931 0.01
25932 0.01
25933 0.01
25934 0.01
25935 0.01
25936 0.01
25937 1.01
25938 0.01
25939 0.01
25940 0.01
25941 0.01
25942 0.01
25943 0.01
25944 0.01
25945 1.01
25946 1.01
25947 0.01
25948 0.01
25949 0.01
25950 0.01
25951 0.01
25952 0.01
25953 0.01
25954 0.01
25955 0.01
25956 0.01
25957 0.01
25958 0.01
25959 0.01
25960 0.01
25961 1.01
25962 0.01
25963 0.01
25964 0.01
25965 0.01
25966 0.01
25967 0.01
25968 0.01
25969 0.01
25970 0.01
25971 1.01
25972 0.01
25973 0.01
25974 0.01
25975 0.01
25976 0.01
25977 0.01
25978 1.01
25979 0.01
25980 0.01
25981 0.01
25982 0.01
25983 1.01
25984 0.01
25985 0.01
25986 0.01
25987 0.01
25988 0.01
25989 0.01
25990 0.01
25991 0.01
25992 0.01
25993 0.01
25994 1.01
25995 0.01
25996 0.01
25997 0.01
25998 0.01
25999 0.01
26000 0.01
26001 0.01
26002 0.01
26003 1.01
26004 0.01
26005 0.01
26006 0.01
26007 0.01
26008 0.01
26009 0.01
26010 0.01
26011 0.01
26012 1.01
26013 0.01
26014 0.01
26015 0.01
26016 0.01
26017 0.01
26018 0.01
26019 1.01
26020 0.01
26021 0.01
26022 0.01
26023 0.01
26024 0.01
26025 0.01
26026 0.01
26027 0.01
26028 1.01
26029 1.01
26030 0.01
26031 2.01
26032 0.01
26033 0.01
26034 0.01
26035 0.01
26036 0.01
26037 0.01
26038 0.01
26039 0.01
26040 0.01
26041 0.01
26042 0.01
26043 0.01
26044 0.01
26045 1.01
26046 0.01
26047 0.01
26048 0.01
26049 0.01
26050 0.01
26051 0.01
26052 0.01
26053 0.01
26054 0.01
26055 0.01
26056 0.01
26057 0.01
26058 0.01
26059 0.01
26060 0.01
26061 0.01
26062 0.01
26063 0.01
26064 0.01
26065 0.01
26066 0.01
26067 1.01
26068 0.01
26069 0.01
26070 0.01
26071 0.01
26072 0.01
26073 0.01
26074 1.01
26075 0.01
26076 1.01
26077 0.01
26078 0.01
26079 0.01
26080 0.01
26081 0.01
26082 0.01
26083 0.01
26084 0.01
26085 0.01
26086 1.01
26087 0.01
26088 0.01
26089 0.01
26090 0.01
26091 0.01
26092 0.01
26093 0.01
26094 1.01
26095 0.01
26096 0.01
26097 0.01
26098 0.01
26099 0.01
26100 0.01
26101 0.01
26102 0.01
26103 0.01
26104 0.01
26105 0.01
26106 0.01
26107 0.01
26108 1.01
26109 0.01
26110 1.01
26111 0.01
26112 0.01
26113 0.01
26114 0.01
26115 0.01
26116 0.01
26117 0.01
26118 0.01
26119 0.01
26120 0.01
26121 0.01
26122 0.01
26123 0.01
26124 0.01
26125 0.01
26126 0.01
26127 0.01
26128 0.01
26129 0.01
26130 1.01
26131 0.01
26132 0.01
26133 0.01
26134 0.01
26135 0.01
26136 0.01
26137 0.01
26138 0.01
26139 0.01
26140 0.01
26141 0.01
26142 1.01
26143 0.01
26144 1.01
26145 0.01
26146 0.01
26147 0.01
26148 1.01
26149 0.01
26150 0.01
26151 0.01
26152 1.01
26153 0.01
26154 0.01
26155 0.01
26156 1.01
26157 0.01
26158 0.01
26159 0.01
26160 0.01
26161 0.01
26162 0.01
26163 0.01
26164 1.01
26165 0.01
26166 0.01
26167 0.01
26168 0.01
26169 0.01
26170 0.01
26171 0.01
26172 0.01
26173 0.01
26174 0.01
26175 0.01
26176 0.01
26177 0.01
26178 0.01
26179 0.01
26180 1.01
26181 0.01
26182 0.01
26183 0.01
26184 0.01
26185 0.01
26186 0.01
26187 0.01
26188 0.01
26189 0.01
26190 0.01
26191 0.01
26192 0.01
26193 0.01
26194 1.01
26195 0.01
26196 0.01
26197 0.01
26198 0.01
26199 1.01
26200 0.01
26201 1.01
26202 0.01
26203 0.01
26204 0.01
26205 1.01
26206 0.01
26207 0.01
26208 0.01
26209 0.01
26210 0.01
26211 0.01
26212 0.01
26213 0.01
26214 0.01
26215 0.01
26216 0.01
26217 0.01
26218 0.01
26219 0.01
26220 0.01
26221 0.01
26222 0.01
26223 1.01
26224 0.01
26225 0.01
26226 0.01
26227 0.01
26228 0.01
26229 0.01
26230 0.01
26231 0.01
26232 0.01
26233 0.01
26234 0.01
26235 0.01
26236 0.01
26237 0.01
26238 0.01
26239 0.01
26240 0.01
26241 0.01
26242 0.01
26243 0.01
26244 0.01
26245 0.01
26246 0.01
26247 0.01
26248 0.01
26249 1.01
26250 0.01
26251 0.01
26252 0.01
26253 0.01
26254 0.01
26255 0.01
26256 1.01
26257 1.01
26258 0.01
26259 0.01
26260 1.01
26261 0.01
26262 0.01
26263 0.01
26264 0.01
26265 0.01
26266 0.01
26267 0.01
26268 0.01
26269 0.01
26270 0.01
26271 0.01
26272 0.01
26273 0.01
26274 0.01
26275 0.01
26276 0.01
26277 0.01
26278 0.01
26279 0.01
26280 1.01
26281 1.01
26282 0.01
26283 0.01
26284 0.01
26285 0.01
26286 0.01
26287 1.01
26288 0.01
26289 0.01
26290 0.01
26291 0.01
26292 0.01
26293 0.01
26294 0.01
26295 0.01
26296 0.01
26297 0.01
26298 1.01
26299 0.01
26300 0.01
26301 0.01
26302 0.01
26303 0.01
26304 0.01
26305 1.01
26306 0.01
26307 0.01
26308 0.01
26309 0.01
26310 0.01
26311 0.01
26312 0.01
26313 0.01
26314 0.01
26315 0.01
26316 0.01
26317 0.01
26318 0.01
26319 1.01
26320 0.01
26321 0.01
26322 0.01
26323 0.01
26324 0.01
26325 0.01
26326 1.01
26327 0.01
26328 1.01
26329 0.01
26330 0.01
26331 0.01
26332 0.01
26333 0.01
26334 0.01
26335 0.01
26336 0.01
26337 0.01
26338 0.01
26339 0.01
26340 0.01
26341 0.01
26342 0.01
26343 0.01
26344 0.01
26345 0.01
26346 0.01
26347 0.01
26348 1.01
26349 0.01
26350 0.01
26351 1.01
26352 2.01
26353 0.01
26354 1.01
26355 0.01
26356 0.01
26357 0.01
26358 0.01
26359 0.01
26360 0.01
26361 0.01
26362 0.01
26363 0.01
26364 1.01
26365 0.01
26366 0.01
26367 0.01
26368 1.01
26369 0.01
26370 0.01
26371 0.01
26372 0.01
26373 0.01
26374 0.01
26375 0.01
26376 0.01
26377 0.01
26378 0.01
26379 0.01
26380 0.01
26381 0.01
26382 0.01
26383 0.01
26384 0.01
26385 0.01
26386 1.01
26387 0.01
26388 0.01
26389 0.01
26390 0.01
26391 0.01
26392 1.01
26393 0.01
26394 0.01
26395 0.01
26396 0.01
26397 0.01
26398 0.01
26399 0.01
26400 0.01
26401 0.01
26402 0.01
26403 0.01
26404 0.01
26405 0.01
26406 0.01
26407 0.01
26408 0.01
26409 0.01
26410 0.01
26411 0.01
26412 1.01
26413 0.01
26414 0.01
26415 0.01
26416 0.01
26417 0.01
26418 0.01
26419 0.01
26420 1.01
26421 0.01
26422 0.01
26423 0.01
26424 1.01
26425 0.01
26426 0.01
26427 0.01
26428 0.01
26429 0.01
26430 0.01
26431 0.01
26432 0.01
26433 1.01
26434 0.01
26435 0.01
26436 0.01
26437 0.01
26438 0.01
26439 1.01
26440 0.01
26441 0.01
26442 0.01
26443 0.01
26444 2.01
26445 0.01
26446 0.01
26447 1.01
26448 0.01
26449 0.01
26450 0.01
26451 0.01
26452 0.01
26453 0.01
26454 0.01
26455 0.01
26456 0.01
26457 0.01
26458 0.01
26459 1.01
26460 0.01
26461 0.01
26462 0.01
26463 1.01
26464 0.01
26465 0.01
26466 0.01
26467 0.01
26468 1.01
26469 0.01
26470 0.01
26471 0.01
26472 0.01
26473 1.01
26474 0.01
26475 0.01
26476 0.01
26477 0.01
26478 0.01
26479 0.01
26480 0.01
26481 1.01
26482 0.01
26483 0.01
26484 0.01
26485 1.01
26486 0.01
26487 0.01
26488 0.01
26489 0.01
26490 0.01
26491 0.01
26492 0.01
26493 0.01
26494 0.01
26495 0.01
26496 0.01
26497 0.01
26498 0.01
26499 0.01
26500 0.01
26501 0.01
26502 0.01
26503 0.01
26504 0.01
26505 0.01
26506 0.01
26507 0.01
26508 0.01
26509 0.01
26510 0.01
26511 1.01
26512 0.01
26513 0.01
26514 0.01
26515 0.01
26516 0.01
26517 0.01
26518 0.01
26519 0.01
26520 1.01
26521 0.01
26522 0.01
26523 0.01
26524 0.01
26525 0.01
26526 0.01
26527 0.01
26528 0.01
26529 0.01
26530 0.01
26531 0.01
26532 0.01
26533 1.01
26534 0.01
26535 0.01
26536 0.01
26537 0.01
26538 0.01
26539 0.01
26540 0.01
26541 0.01
26542 0.01
26543 0.01
26544 0.01
26545 0.01
26546 1.01
26547 0.01
26548 0.01
26549 0.01
26550 0.01
26551 0.01
26552 0.01
26553 0.01
26554 0.01
26555 0.01
26556 1.01
26557 0.01
26558 0.01
26559 0.01
26560 0.01
26561 0.01
26562 0.01
26563 0.01
26564 0.01
26565 0.01
26566 0.01
26567 1.01
26568 0.01
26569 0.01
26570 0.01
26571 0.01
26572 0.01
26573 0.01
26574 0.01
26575 1.01
26576 0.01
26577 0.01
26578 0.01
26579 0.01
26580 1.01
26581 0.01
26582 0.01
26583 0.01
26584 0.01
26585 1.01
26586 0.01
26587 0.01
26588 0.01
26589 0.01
26590 0.01
26591 0.01
26592 0.01
26593 0.01
26594 0.01
26595 0.01
26596 1.01
26597 0.01
26598 0.01
26599 0.01
26600 0.01
26601 0.01
26602 0.01
26603 0.01
26604 0.01
26605 0.01
26606 1.01
26607 0.01
26608 0.01
26609 0.01
26610 0.01
26611 0.01
26612 0.01
26613 0.01
26614 0.01
26615 0.01
26616 0.01
26617 0.01
26618 0.01
26619 0.01
26620 0.01
26621 0.01
26622 0.01
26623 0.01
26624 0.01
26625 0.01
26626 0.01
26627 0.01
26628 0.01
26629 2.01
26630 0.01
26631 0.01
26632 0.01
26633 0.01
26634 0.01
26635 0.01
26636 1.01
26637 0.01
26638 0.01
26639 0.01
26640 0.01
26641 0.01
26642 0.01
26643 0.01
26644 0.01
26645 1.01
26646 0.01
26647 0.01
26648 0.01
26649 0.01
26650 1.01
26651 0.01
26652 0.01
26653 1.01
26654 0.01
26655 0.01
26656 0.01
26657 0.01
26658 0.01
26659 0.01
26660 1.01
26661 0.01
26662 0.01
26663 0.01
26664 0.01
26665 0.01
26666 0.01
26667 0.01
26668 0.01
26669 0.01
26670 0.01
26671 0.01
26672 0.01
26673 0.01
26674 0.01
26675 0.01
26676 0.01
26677 0.01
26678 0.01
26679 0.01
26680 0.01
26681 1.01
26682 1.01
26683 0.01
26684 1.01
26685 0.01
26686 0.01
26687 0.01
26688 0.01
26689 0.01
26690 0.01
26691 0.01
26692 0.01
26693 0.01
26694 0.01
26695 1.01
26696 0.01
26697 0.01
26698 0.01
26699 1.01
26700 0.01
26701 0.01
26702 0.01
26703 0.01
26704 0.01
26705 0.01
26706 0.01
26707 0.01
26708 1.01
26709 0.01
26710 0.01
26711 0.01
26712 0.01
26713 0.01
26714 0.01
26715 0.01
26716 0.01
26717 1.01
26718 0.01
26719 0.01
26720 1.01
26721 0.01
26722 1.01
26723 0.01
26724 0.01
26725 0.01
26726 0.01
26727 0.01
26728 1.01
26729 0.01
26730 0.01
26731 0.01
26732 0.01
26733 1.01
26734 0.01
26735 0.01
26736 0.01
26737 0.01
26738 0.01
26739 0.01
26740 0.01
26741 0.01
26742 0.01
26743 0.01
26744 0.01
26745 0.01
26746 0.01
26747 0.01
26748 0.01
26749 0.01
26750 1.01
26751 0.01
26752 0.01
26753 0.01
26754 0.01
26755 0.01
26756 0.01
26757 0.01
26758 0.01
26759 0.01
26760 0.01
26761 0.01
26762 0.01
26763 0.01
26764 1.01
26765 0.01
26766 0.01
26767 0.01
26768 0.01
26769 0.01
26770 0.01
26771 0.01
26772 0.01
26773 0.01
26774 0.01
26775 0.01
26776 0.01
26777 0.01
26778 0.01
26779 0.01
26780 0.01
26781 0.01
26782 0.01
26783 0.01
26784 2.01
26785 0.01
26786 1.01
26787 0.01
26788 0.01
26789 0.01
26790 0.01
26791 0.01
26792 1.01
26793 0.01
26794 0.01
26795 1.01
26796 1.01
26797 0.01
26798 0.01
26799 0.01
26800 1.01
26801 0.01
26802 2.01
26803 0.01
26804 0.01
26805 0.01
26806 0.01
26807 0.01
26808 0.01
26809 0.01
26810 0.01
26811 0.01
26812 0.01
26813 0.01
26814 0.01
26815 0.01
26816 0.01
26817 1.01
26818 1.01
26819 1.01
26820 0.01
26821 0.01
26822 1.01
26823 0.01
26824 0.01
26825 1.01
26826 0.01
26827 1.01
26828 0.01
26829 0.01
26830 0.01
26831 0.01
26832 0.01
26833 1.01
26834 0.01
26835 0.01
26836 0.01
26837 0.01
26838 0.01
26839 0.01
26840 0.01
26841 0.01
26842 0.01
26843 0.01
26844 0.01
26845 0.01
26846 0.01
26847 0.01
26848 0.01
26849 1.01
26850 0.01
26851 0.01
26852 0.01
26853 0.01
26854 0.01
26855 1.01
26856 0.01
26857 0.01
26858 0.01
26859 0.01
26860 0.01
26861 0.01
26862 0.01
26863 0.01
26864 0.01
26865 0.01
26866 0.01
26867 0.01
26868 0.01
26869 0.01
26870 0.01
26871 0.01
26872 0.01
26873 0.01
26874 0.01
26875 0.01
26876 0.01
26877 0.01
26878 0.01
26879 2.01
26880 0.01
26881 0.01
26882 0.01
26883 0.01
26884 0.01
26885 0.01
26886 0.01
26887 0.01
26888 0.01
26889 0.01
26890 0.01
26891 0.01
26892 0.01
26893 1.01
26894 0.01
26895 0.01
26896 1.01
26897 0.01
26898 1.01
26899 0.01
26900 0.01
26901 0.01
26902 0.01
26903 0.01
26904 0.01
26905 0.01
26906 0.01
26907 0.01
26908 0.01
26909 0.01
26910 0.01
26911 0.01
26912 1.01
26913 1.01
26914 0.01
26915 0.01
26916 0.01
26917 1.01
26918 0.01
26919 0.01
26920 0.01
26921 0.01
26922 0.01
26923 0.01
26924 0.01
26925 0.01
26926 0.01
26927 0.01
26928 0.01
26929 0.01
26930 0.01
26931 0.01
26932 0.01
26933 0.01
26934 1.01
26935 0.01
26936 0.01
26937 0.01
26938 0.01
26939 0.01
26940 0.01
26941 1.01
26942 0.01
26943 0.01
26944 0.01
26945 0.01
26946 0.01
26947 0.01
26948 0.01
26949 0.01
26950 0.01
26951 0.01
26952 0.01
26953 0.01
26954 0.01
26955 0.01
26956 0.01
26957 0.01
26958 0.01
26959 0.01
26960 0.01
26961 0.01
26962 0.01
26963 0.01
26964 0.01
26965 0.01
26966 0.01
26967 0.01
26968 0.01
26969 0.01
26970 0.01
26971 0.01
26972 0.01
26973 0.01
26974 0.01
26975 0.01
26976 0.01
26977 0.01
26978 0.01
26979 0.01
26980 0.01
26981 0.01
26982 0.01
26983 0.01
26984 0.01
26985 0.01
26986 0.01
26987 0.01
26988 0.01
26989 0.01
26990 0.01
26991 0.01
26992 0.01
26993 0.01
26994 0.01
26995 0.01
26996 2.01
26997 0.01
26998 0.01
26999 0.01
27000 1.01
27001 0.01
27002 0.01
27003 0.01
27004 0.01
27005 0.01
27006 0.01
27007 0.01
27008 0.01
27009 1.01
27010 0.01
27011 0.01
27012 0.01
27013 1.01
27014 0.01
27015 0.01
27016 0.01
27017 0.01
27018 0.01
27019 0.01
27020 1.01
27021 0.01
27022 0.01
27023 0.01
27024 0.01
27025 0.01
27026 0.01
27027 0.01
27028 0.01
27029 0.01
27030 0.01
27031 0.01
27032 0.01
27033 1.01
27034 0.01
27035 0.01
27036 0.01
27037 0.01
27038 0.01
27039 0.01
27040 0.01
27041 0.01
27042 0.01
27043 0.01
27044 0.01
27045 0.01
27046 0.01
27047 0.01
27048 0.01
27049 0.01
27050 0.01
27051 0.01
27052 1.01
27053 0.01
27054 0.01
27055 0.01
27056 0.01
27057 0.01
27058 0.01
27059 0.01
27060 0.01
27061 0.01
27062 0.01
27063 0.01
27064 0.01
27065 0.01
27066 0.01
27067 0.01
27068 0.01
27069 0.01
27070 0.01
27071 0.01
27072 1.01
27073 0.01
27074 0.01
27075 0.01
27076 1.01
27077 0.01
27078 1.01
27079 0.01
27080 0.01
27081 0.01
27082 0.01
27083 0.01
27084 0.01
27085 1.01
27086 0.01
27087 0.01
27088 0.01
27089 0.01
27090 0.01
27091 1.01
27092 0.01
27093 0.01
27094 0.01
27095 1.01
27096 0.01
27097 0.01
27098 0.01
27099 2.01
27100 1.01
27101 0.01
27102 0.01
27103 0.01
27104 0.01
27105 0.01
27106 0.01
27107 0.01
27108 0.01
27109 0.01
27110 0.01
27111 0.01
27112 0.01
27113 0.01
27114 0.01
27115 0.01
27116 0.01
27117 0.01
27118 0.01
27119 0.01
27120 0.01
27121 0.01
27122 0.01
27123 0.01
27124 0.01
27125 0.01
27126 0.01
27127 0.01
27128 0.01
27129 0.01
27130 0.01
27131 0.01
27132 0.01
27133 0.01
27134 0.01
27135 0.01
27136 1.01
27137 0.01
27138 0.01
27139 0.01
27140 0.01
27141 0.01
27142 0.01
27143 0.01
27144 0.01
27145 0.01
27146 1.01
27147 0.01
27148 0.01
27149 0.01
27150 0.01
27151 0.01
27152 0.01
27153 0.01
27154 0.01
27155 0.01
27156 0.01
27157 0.01
27158 0.01
27159 2.01
27160 0.01
27161 0.01
27162 1.01
27163 0.01
27164 0.01
27165 0.01
27166 1.01
27167 0.01
27168 0.01
27169 0.01
27170 0.01
27171 0.01
27172 0.01
27173 0.01
27174 0.01
27175 0.01
27176 1.01
27177 1.01
27178 0.01
27179 0.01
27180 0.01
27181 0.01
27182 0.01
27183 0.01
27184 0.01
27185 0.01
27186 0.01
27187 0.01
27188 2.01
27189 0.01
27190 0.01
27191 0.01
27192 0.01
27193 0.01
27194 0.01
27195 0.01
27196 0.01
27197 0.01
27198 1.01
27199 0.01
27200 0.01
27201 0.01
27202 0.01
27203 0.01
27204 0.01
27205 0.01
27206 0.01
27207 0.01
27208 0.01
27209 0.01
27210 1.01
27211 1.01
27212 0.01
27213 0.01
27214 0.01
27215 0.01
27216 0.01
27217 0.01
27218 1.01
27219 0.01
27220 0.01
27221 0.01
27222 0.01
27223 1.01
27224 0.01
27225 0.01
27226 0.01
27227 0.01
27228 0.01
27229 0.01
27230 0.01
27231 0.01
27232 0.01
27233 0.01
27234 0.01
27235 0.01
27236 0.01
27237 0.01
27238 0.01
27239 0.01
27240 0.01
27241 0.01
27242 0.01
27243 0.01
27244 0.01
27245 0.01
27246 0.01
27247 0.01
27248 1.01
27249 0.01
27250 0.01
27251 0.01
27252 0.01
27253 0.01
27254 0.01
27255 0.01
27256 0.01
27257 0.01
27258 0.01
27259 0.01
27260 0.01
27261 0.01
27262 0.01
27263 0.01
27264 1.01
27265 0.01
27266 0.01
27267 0.01
27268 0.01
27269 0.01
27270 0.01
27271 1.01
27272 0.01
27273 0.01
27274 0.01
27275 0.01
27276 0.01
27277 0.01
27278 0.01
27279 0.01
27280 0.01
27281 0.01
27282 1.01
27283 0.01
27284 0.01
27285 0.01
27286 0.01
27287 0.01
27288 0.01
27289 0.01
27290 1.01
27291 0.01
27292 0.01
27293 0.01
27294 0.01
27295 0.01
27296 0.01
27297 0.01
27298 0.01
27299 0.01
27300 0.01
27301 0.01
27302 0.01
27303 0.01
27304 0.01
27305 0.01
27306 0.01
27307 0.01
27308 0.01
27309 0.01
27310 0.01
27311 0.01
27312 0.01
27313 0.01
27314 0.01
27315 0.01
27316 0.01
27317 1.01
27318 0.01
27319 0.01
27320 0.01
27321 0.01
27322 0.01
27323 0.01
27324 0.01
27325 0.01
27326 1.01
27327 1.01
27328 0.01
27329 0.01
27330 0.01
27331 0.01
27332 0.01
27333 0.01
27334 1.01
27335 0.01
27336 0.01
27337 0.01
27338 0.01
27339 0.01
27340 0.01
27341 0.01
27342 0.01
27343 0.01
27344 0.01
27345 0.01
27346 0.01
27347 0.01
27348 1.01
27349 0.01
27350 0.01
27351 1.01
27352 0.01
27353 0.01
27354 0.01
27355 0.01
27356 0.01
27357 1.01
27358 0.01
27359 0.01
27360 0.01
27361 0.01
27362 1.01
27363 2.01
27364 0.01
27365 0.01
27366 0.01
27367 0.01
27368 0.01
27369 0.01
27370 0.01
27371 0.01
27372 1.01
27373 0.01
27374 0.01
27375 0.01
27376 0.01
27377 0.01
27378 0.01
27379 1.01
27380 0.01
27381 0.01
27382 0.01
27383 0.01
27384 0.01
27385 0.01
27386 1.01
27387 0.01
27388 0.01
27389 0.01
27390 0.01
27391 0.01
27392 0.01
27393 0.01
27394 0.01
27395 0.01
27396 0.01
27397 0.01
27398 1.01
27399 0.01
27400 0.01
27401 0.01
27402 0.01
27403 0.01
27404 0.01
27405 0.01
27406 0.01
27407 1.01
27408 0.01
27409 0.01
27410 0.01
27411 0.01
27412 0.01
27413 0.01
27414 0.01
27415 0.01
27416 0.01
27417 0.01
27418 0.01
27419 1.01
27420 0.01
27421 0.01
27422 0.01
27423 0.01
27424 0.01
27425 0.01
27426 0.01
27427 0.01
27428 2.01
27429 0.01
27430 0.01
27431 0.01
27432 0.01
27433 0.01
27434 0.01
27435 0.01
27436 0.01
27437 0.01
27438 0.01
27439 0.01
27440 1.01
27441 0.01
27442 0.01
27443 0.01
27444 0.01
27445 0.01
27446 0.01
27447 0.01
27448 0.01
27449 0.01
27450 0.01
27451 0.01
27452 1.01
27453 0.01
27454 0.01
27455 1.01
27456 0.01
27457 0.01
27458 0.01
27459 0.01
27460 0.01
27461 0.01
27462 0.01
27463 1.01
27464 0.01
27465 0.01
27466 0.01
27467 0.01
27468 1.01
27469 0.01
27470 0.01
27471 0.01
27472 0.01
27473 0.01
27474 0.01
27475 0.01
27476 0.01
27477 0.01
27478 0.01
27479 0.01
27480 0.01
27481 0.01
27482 0.01
27483 0.01
27484 0.01
27485 0.01
27486 0.01
27487 1.01
27488 0.01
27489 0.01
27490 0.01
27491 0.01
27492 0.01
27493 0.01
27494 0.01
27495 1.01
27496 0.01
27497 0.01
27498 0.01
27499 0.01
27500 0.01
27501 0.01
27502 0.01
27503 0.01
27504 0.01
27505 0.01
27506 0.01
27507 1.01
27508 0.01
27509 0.01
27510 0.01
27511 0.01
27512 0.01
27513 0.01
27514 0.01
27515 0.01
27516 0.01
27517 1.01
27518 0.01
27519 0.01
27520 0.01
27521 0.01
27522 0.01
27523 0.01
27524 0.01
27525 0.01
27526 0.01
27527 0.01
27528 0.01
27529 0.01
27530 1.01
27531 0.01
27532 0.01
27533 0.01
27534 0.01
27535 0.01
27536 0.01
27537 0.01
27538 0.01
27539 0.01
27540 0.01
27541 1.01
27542 0.01
27543 0.01
27544 0.01
27545 0.01
27546 0.01
27547 0.01
27548 0.01
27549 0.01
27550 0.01
27551 0.01
27552 0.01
27553 0.01
27554 0.01
27555 0.01
27556 0.01
27557 0.01
27558 0.01
27559 0.01
27560 0.01
27561 0.01
27562 0.01
27563 0.01
27564 0.01
27565 0.01
27566 0.01
27567 0.01
27568 0.01
27569 0.01
27570 0.01
27571 0.01
27572 0.01
27573 0.01
27574 0.01
27575 0.01
27576 0.01
27577 1.01
27578 0.01
27579 0.01
27580 0.01
27581 1.01
27582 0.01
27583 0.01
27584 0.01
27585 0.01
27586 0.01
27587 0.01
27588 0.01
27589 0.01
27590 0.01
27591 0.01
27592 0.01
27593 0.01
27594 0.01
27595 0.01
27596 0.01
27597 0.01
27598 0.01
27599 0.01
27600 0.01
27601 0.01
27602 0.01
27603 0.01
27604 0.01
27605 0.01
27606 1.01
27607 1.01
27608 0.01
27609 0.01
27610 0.01
27611 0.01
27612 0.01
27613 0.01
27614 0.01
27615 0.01
27616 0.01
27617 0.01
27618 0.01
27619 0.01
27620 0.01
27621 0.01
27622 1.01
27623 0.01
27624 0.01
27625 0.01
27626 0.01
27627 0.01
27628 0.01
27629 0.01
27630 0.01
27631 0.01
27632 0.01
27633 0.01
27634 0.01
27635 0.01
27636 0.01
27637 0.01
27638 1.01
27639 0.01
27640 0.01
27641 0.01
27642 1.01
27643 0.01
27644 0.01
27645 0.01
27646 2.01
27647 0.01
27648 0.01
27649 0.01
27650 0.01
27651 0.01
27652 0.01
27653 0.01
27654 0.01
27655 1.01
27656 0.01
27657 0.01
27658 1.01
27659 0.01
27660 0.01
27661 0.01
27662 1.01
27663 0.01
27664 0.01
27665 0.01
27666 0.01
27667 0.01
27668 1.01
27669 0.01
27670 0.01
27671 0.01
27672 0.01
27673 0.01
27674 0.01
27675 0.01
27676 0.01
27677 0.01
27678 0.01
27679 0.01
27680 0.01
27681 0.01
27682 1.01
27683 0.01
27684 0.01
27685 0.01
27686 0.01
27687 0.01
27688 0.01
27689 0.01
27690 0.01
27691 0.01
27692 1.01
27693 0.01
27694 0.01
27695 0.01
27696 0.01
27697 0.01
27698 1.01
27699 0.01
27700 1.01
27701 0.01
27702 0.01
27703 0.01
27704 0.01
27705 0.01
27706 0.01
27707 0.01
27708 0.01
27709 0.01
27710 0.01
27711 1.01
27712 0.01
27713 0.01
27714 0.01
27715 0.01
27716 0.01
27717 0.01
27718 0.01
27719 0.01
27720 0.01
27721 0.01
27722 0.01
27723 0.01
27724 0.01
27725 0.01
27726 0.01
27727 0.01
27728 0.01
27729 0.01
27730 0.01
27731 0.01
27732 0.01
27733 0.01
27734 0.01
27735 0.01
27736 0.01
27737 1.01
27738 0.01
27739 0.01
27740 0.01
27741 0.01
27742 0.01
27743 0.01
27744 0.01
27745 0.01
27746 0.01
27747 0.01
27748 1.01
27749 0.01
27750 1.01
27751 0.01
27752 0.01
27753 1.01
27754 0.01
27755 1.01
27756 0.01
27757 0.01
27758 0.01
27759 0.01
27760 0.01
27761 0.01
27762 1.01
27763 0.01
27764 1.01
27765 0.01
27766 0.01
27767 1.01
27768 0.01
27769 0.01
27770 2.01
27771 0.01
27772 0.01
27773 0.01
27774 0.01
27775 0.01
27776 0.01
27777 0.01
27778 0.01
27779 0.01
27780 0.01
27781 0.01
27782 0.01
27783 0.01
27784 0.01
27785 0.01
27786 0.01
27787 1.01
27788 0.01
27789 0.01
27790 0.01
27791 0.01
27792 0.01
27793 0.01
27794 0.01
27795 0.01
27796 0.01
27797 1.01
27798 0.01
27799 0.01
27800 0.01
27801 0.01
27802 0.01
27803 1.01
27804 0.01
27805 0.01
27806 1.01
27807 0.01
27808 0.01
27809 0.01
27810 0.01
27811 0.01
27812 0.01
27813 0.01
27814 0.01
27815 0.01
27816 0.01
27817 0.01
27818 0.01
27819 0.01
27820 0.01
27821 0.01
27822 0.01
27823 0.01
27824 0.01
27825 0.01
27826 0.01
27827 0.01
27828 0.01
27829 0.01
27830 0.01
27831 0.01
27832 0.01
27833 0.01
27834 0.01
27835 0.01
27836 0.01
27837 0.01
27838 0.01
27839 0.01
27840 0.01
27841 0.01
27842 0.01
27843 0.01
27844 0.01
27845 0.01
27846 0.01
27847 0.01
27848 0.01
27849 0.01
27850 1.01
27851 0.01
27852 0.01
27853 0.01
27854 0.01
27855 1.01
27856 0.01
27857 1.01
27858 0.01
27859 0.01
27860 2.01
27861 1.01
27862 0.01
27863 0.01
27864 0.01
27865 0.01
27866 0.01
27867 0.01
27868 0.01
27869 0.01
27870 0.01
27871 2.01
27872 0.01
27873 0.01
27874 0.01
27875 0.01
27876 0.01
27877 0.01
27878 1.01
27879 0.01
27880 1.01
27881 0.01
27882 0.01
27883 0.01
27884 0.01
27885 0.01
27886 0.01
27887 0.01
27888 0.01
27889 0.01
27890 0.01
27891 0.01
27892 0.01
27893 0.01
27894 0.01
27895 0.01
27896 0.01
27897 0.01
27898 0.01
27899 0.01
27900 0.01
27901 1.01
27902 0.01
27903 0.01
27904 0.01
27905 0.01
27906 0.01
27907 0.01
27908 0.01
27909 1.01
27910 0.01
27911 0.01
27912 0.01
27913 0.01
27914 0.01
27915 0.01
27916 0.01
27917 0.01
27918 1.01
27919 0.01
27920 0.01
27921 1.01
27922 0.01
27923 0.01
27924 0.01
27925 0.01
27926 1.01
27927 1.01
27928 1.01
27929 0.01
27930 1.01
27931 0.01
27932 0.01
27933 0.01
27934 0.01
27935 0.01
27936 0.01
27937 0.01
27938 0.01
27939 0.01
27940 0.01
27941 1.01
27942 0.01
27943 1.01
27944 0.01
27945 0.01
27946 0.01
27947 0.01
27948 0.01
27949 0.01
27950 1.01
27951 0.01
27952 0.01
27953 0.01
27954 0.01
27955 0.01
27956 0.01
27957 2.01
27958 1.01
27959 0.01
27960 0.01
27961 0.01
27962 0.01
27963 0.01
27964 0.01
27965 0.01
27966 0.01
27967 0.01
27968 0.01
27969 0.01
27970 0.01
27971 0.01
27972 0.01
27973 0.01
27974 0.01
27975 0.01
27976 0.01
27977 0.01
27978 0.01
27979 2.01
27980 0.01
27981 0.01
27982 0.01
27983 0.01
27984 0.01
27985 0.01
27986 0.01
27987 0.01
27988 1.01
27989 0.01
27990 0.01
27991 0.01
27992 1.01
27993 0.01
27994 0.01
27995 1.01
27996 0.01
27997 0.01
27998 0.01
27999 0.01
28000 0.01
28001 0.01
28002 0.01
28003 0.01
28004 0.01
28005 0.01
28006 0.01
28007 0.01
28008 0.01
28009 0.01
28010 0.01
28011 0.01
28012 0.01
28013 0.01
28014 0.01
28015 2.01
28016 0.01
28017 0.01
28018 0.01
28019 0.01
28020 0.01
28021 0.01
28022 0.01
28023 0.01
28024 0.01
28025 0.01
28026 1.01
28027 0.01
28028 0.01
28029 0.01
28030 0.01
28031 0.01
28032 0.01
28033 0.01
28034 0.01
28035 0.01
28036 0.01
28037 0.01
28038 0.01
28039 0.01
28040 0.01
28041 0.01
28042 1.01
28043 0.01
28044 0.01
28045 0.01
28046 0.01
28047 0.01
28048 1.01
28049 0.01
28050 0.01
28051 0.01
28052 0.01
28053 1.01
28054 0.01
28055 2.01
28056 0.01
28057 0.01
28058 0.01
28059 0.01
28060 0.01
28061 0.01
28062 1.01
28063 0.01
28064 0.01
28065 0.01
28066 1.01
28067 0.01
28068 0.01
28069 0.01
28070 0.01
28071 0.01
28072 0.01
28073 0.01
28074 0.01
28075 0.01
28076 0.01
28077 0.01
28078 1.01
28079 0.01
28080 1.01
28081 0.01
28082 0.01
28083 0.01
28084 0.01
28085 1.01
28086 0.01
28087 0.01
28088 0.01
28089 0.01
28090 0.01
28091 0.01
28092 0.01
28093 0.01
28094 1.01
28095 0.01
28096 0.01
28097 0.01
28098 0.01
28099 0.01
28100 0.01
28101 0.01
28102 0.01
28103 0.01
28104 1.01
28105 0.01
28106 0.01
28107 0.01
28108 0.01
28109 0.01
28110 0.01
28111 0.01
28112 0.01
28113 0.01
28114 1.01
28115 0.01
28116 0.01
28117 0.01
28118 0.01
28119 0.01
28120 0.01
28121 0.01
28122 0.01
28123 0.01
28124 0.01
28125 0.01
28126 1.01
28127 0.01
28128 0.01
28129 0.01
28130 0.01
28131 0.01
28132 0.01
28133 0.01
28134 1.01
28135 0.01
28136 0.01
28137 0.01
28138 0.01
28139 0.01
28140 0.01
28141 0.01
28142 1.01
28143 0.01
28144 1.01
28145 0.01
28146 0.01
28147 0.01
28148 0.01
28149 0.01
28150 0.01
28151 0.01
28152 0.01
28153 0.01
28154 0.01
28155 0.01
28156 0.01
28157 0.01
28158 0.01
28159 0.01
28160 0.01
28161 0.01
28162 0.01
28163 0.01
28164 0.01
28165 1.01
28166 1.01
28167 0.01
28168 0.01
28169 0.01
28170 0.01
28171 0.01
28172 0.01
28173 0.01
28174 0.01
28175 0.01
28176 0.01
28177 0.01
28178 0.01
28179 0.01
28180 0.01
28181 0.01
28182 0.01
28183 0.01
28184 0.01
28185 1.01
28186 1.01
28187 0.01
28188 0.01
28189 0.01
28190 1.01
28191 0.01
28192 0.01
28193 0.01
28194 0.01
28195 0.01
28196 0.01
28197 0.01
28198 0.01
28199 0.01
28200 0.01
28201 0.01
28202 0.01
28203 1.01
28204 0.01
28205 0.01
28206 0.01
28207 0.01
28208 0.01
28209 0.01
28210 0.01
28211 0.01
28212 0.01
28213 1.01
28214 0.01
28215 1.01
28216 0.01
28217 0.01
28218 0.01
28219 0.01
28220 0.01
28221 0.01
28222 0.01
28223 0.01
28224 0.01
28225 1.01
28226 0.01
28227 0.01
28228 0.01
28229 0.01
28230 0.01
28231 0.01
28232 0.01
28233 1.01
28234 0.01
28235 0.01
28236 0.01
28237 0.01
28238 0.01
28239 0.01
28240 0.01
28241 1.01
28242 0.01
28243 0.01
28244 0.01
28245 0.01
28246 0.01
28247 0.01
28248 0.01
28249 0.01
28250 0.01
28251 0.01
28252 0.01
28253 0.01
28254 0.01
28255 0.01
28256 0.01
28257 0.01
28258 0.01
28259 0.01
28260 0.01
28261 0.01
28262 0.01
28263 0.01
28264 0.01
28265 0.01
28266 0.01
28267 0.01
28268 1.01
28269 2.01
28270 0.01
28271 0.01
28272 0.01
28273 0.01
28274 0.01
28275 0.01
28276 0.01
28277 0.01
28278 0.01
28279 0.01
28280 0.01
28281 0.01
28282 0.01
28283 0.01
28284 1.01
28285 0.01
28286 0.01
28287 0.01
28288 0.01
28289 0.01
28290 0.01
28291 0.01
28292 0.01
28293 0.01
28294 0.01
28295 0.01
28296 0.01
28297 0.01
28298 0.01
28299 0.01
28300 0.01
28301 0.01
28302 0.01
28303 0.01
28304 0.01
28305 0.01
28306 0.01
28307 0.01
28308 0.01
28309 0.01
28310 0.01
28311 1.01
28312 0.01
28313 0.01
28314 0.01
28315 0.01
28316 0.01
28317 0.01
28318 0.01
28319 0.01
28320 0.01
28321 0.01
28322 0.01
28323 0.01
28324 0.01
28325 0.01
28326 0.01
28327 0.01
28328 0.01
28329 0.01
28330 0.01
28331 0.01
28332 0.01
28333 0.01
28334 0.01
28335 0.01
28336 0.01
28337 0.01
28338 1.01
28339 0.01
28340 0.01
28341 0.01
28342 0.01
28343 0.01
28344 0.01
28345 0.01
28346 0.01
28347 0.01
28348 0.01
28349 0.01
28350 0.01
28351 0.01
28352 0.01
28353 0.01
28354 0.01
28355 1.01
28356 0.01
28357 1.01
28358 1.01
28359 0.01
28360 0.01
28361 0.01
28362 0.01
28363 0.01
28364 0.01
28365 0.01
28366 0.01
28367 0.01
28368 0.01
28369 0.01
28370 0.01
28371 0.01
28372 0.01
28373 0.01
28374 0.01
28375 1.01
28376 1.01
28377 0.01
28378 0.01
28379 0.01
28380 0.01
28381 0.01
28382 0.01
28383 0.01
28384 0.01
28385 0.01
28386 0.01
28387 0.01
28388 0.01
28389 0.01
28390 0.01
28391 0.01
28392 0.01
28393 0.01
28394 0.01
28395 0.01
28396 1.01
28397 0.01
28398 0.01
28399 0.01
28400 0.01
28401 0.01
28402 0.01
28403 0.01
28404 1.01
28405 0.01
28406 0.01
28407 1.01
28408 0.01
28409 0.01
28410 0.01
28411 0.01
28412 0.01
28413 1.01
28414 0.01
28415 0.01
28416 1.01
28417 0.01
28418 1.01
28419 0.01
28420 0.01
28421 1.01
28422 0.01
28423 0.01
28424 0.01
28425 1.01
28426 0.01
28427 0.01
28428 0.01
28429 0.01
28430 0.01
28431 0.01
28432 0.01
28433 0.01
28434 0.01
28435 0.01
28436 0.01
28437 0.01
28438 0.01
28439 0.01
28440 1.01
28441 1.01
28442 0.01
28443 0.01
28444 0.01
28445 1.01
28446 0.01
28447 1.01
28448 3.01
28449 0.01
28450 0.01
28451 0.01
28452 0.01
28453 0.01
28454 0.01
28455 0.01
28456 0.01
28457 0.01
28458 0.01
28459 0.01
28460 2.01
28461 0.01
28462 0.01
28463 0.01
28464 0.01
28465 0.01
28466 1.01
28467 0.01
28468 0.01
28469 0.01
28470 0.01
28471 0.01
28472 0.01
28473 0.01
28474 0.01
28475 0.01
28476 0.01
28477 0.01
28478 0.01
28479 0.01
28480 0.01
28481 0.01
28482 0.01
28483 0.01
28484 0.01
28485 0.01
28486 0.01
28487 0.01
28488 0.01
28489 0.01
28490 1.01
28491 0.01
28492 0.01
28493 0.01
28494 0.01
28495 0.01
28496 1.01
28497 1.01
28498 0.01
28499 0.01
28500 1.01
28501 0.01
28502 0.01
28503 0.01
28504 0.01
28505 0.01
28506 0.01
28507 0.01
28508 0.01
28509 0.01
28510 0.01
28511 0.01
28512 0.01
28513 1.01
28514 1.01
28515 0.01
28516 0.01
28517 1.01
28518 1.01
28519 0.01
28520 0.01
28521 0.01
28522 0.01
28523 0.01
28524 0.01
28525 0.01
28526 0.01
28527 0.01
28528 0.01
28529 0.01
28530 0.01
28531 0.01
28532 0.01
28533 0.01
28534 0.01
28535 1.01
28536 0.01
28537 0.01
28538 0.01
28539 0.01
28540 0.01
28541 0.01
28542 0.01
28543 0.01
28544 0.01
28545 0.01
28546 0.01
28547 0.01
28548 0.01
28549 0.01
28550 0.01
28551 0.01
28552 0.01
28553 0.01
28554 0.01
28555 0.01
28556 0.01
28557 0.01
28558 1.01
28559 0.01
28560 0.01
28561 0.01
28562 0.01
28563 0.01
28564 0.01
28565 0.01
28566 1.01
28567 0.01
28568 0.01
28569 0.01
28570 0.01
28571 2.01
28572 0.01
28573 0.01
28574 0.01
28575 0.01
28576 0.01
28577 0.01
28578 0.01
28579 0.01
28580 0.01
28581 1.01
28582 0.01
28583 0.01
28584 0.01
28585 0.01
28586 1.01
28587 0.01
28588 0.01
28589 0.01
28590 0.01
28591 0.01
28592 0.01
28593 0.01
28594 0.01
28595 1.01
28596 1.01
28597 0.01
28598 0.01
28599 0.01
28600 0.01
28601 0.01
28602 0.01
28603 0.01
28604 0.01
28605 0.01
28606 0.01
28607 0.01
28608 1.01
28609 0.01
28610 0.01
28611 0.01
28612 0.01
28613 0.01
28614 0.01
28615 0.01
28616 0.01
28617 0.01
28618 0.01
28619 0.01
28620 0.01
28621 0.01
28622 1.01
28623 0.01
28624 0.01
28625 0.01
28626 0.01
28627 0.01
28628 0.01
28629 0.01
28630 0.01
28631 1.01
28632 0.01
28633 0.01
28634 0.01
28635 0.01
28636 0.01
28637 0.01
28638 0.01
28639 0.01
28640 0.01
28641 0.01
28642 0.01
28643 0.01
28644 0.01
28645 0.01
28646 0.01
28647 1.01
28648 0.01
28649 0.01
28650 1.01
28651 0.01
28652 0.01
28653 1.01
28654 0.01
28655 0.01
28656 1.01
28657 0.01
28658 0.01
28659 0.01
28660 0.01
28661 0.01
28662 1.01
28663 0.01
28664 0.01
28665 0.01
28666 0.01
28667 1.01
28668 0.01
28669 0.01
28670 1.01
28671 0.01
28672 0.01
28673 0.01
28674 0.01
28675 0.01
28676 0.01
28677 0.01
28678 0.01
28679 1.01
28680 0.01
28681 0.01
28682 0.01
28683 0.01
28684 0.01
28685 0.01
28686 0.01
28687 0.01
28688 0.01
28689 0.01
28690 0.01
28691 0.01
28692 0.01
28693 0.01
28694 0.01
28695 0.01
28696 0.01
28697 0.01
28698 0.01
28699 0.01
28700 0.01
28701 0.01
28702 0.01
28703 0.01
28704 0.01
28705 0.01
28706 1.01
28707 0.01
28708 0.01
28709 0.01
28710 0.01
28711 0.01
28712 1.01
28713 0.01
28714 0.01
28715 0.01
28716 0.01
28717 1.01
28718 0.01
28719 0.01
28720 0.01
28721 0.01
28722 0.01
28723 0.01
28724 0.01
28725 0.01
28726 0.01
28727 0.01
28728 0.01
28729 0.01
28730 0.01
28731 0.01
28732 0.01
28733 0.01
28734 0.01
28735 0.01
28736 0.01
28737 0.01
28738 0.01
28739 0.01
28740 0.01
28741 0.01
28742 0.01
28743 0.01
28744 1.01
28745 0.01
28746 0.01
28747 0.01
28748 0.01
28749 0.01
28750 0.01
28751 0.01
28752 0.01
28753 0.01
28754 0.01
28755 0.01
28756 1.01
28757 1.01
28758 0.01
28759 0.01
28760 0.01
28761 0.01
28762 0.01
28763 0.01
28764 0.01
28765 0.01
28766 1.01
28767 0.01
28768 0.01
28769 0.01
28770 0.01
28771 0.01
28772 0.01
28773 0.01
28774 0.01
28775 1.01
28776 1.01
28777 0.01
28778 0.01
28779 0.01
28780 1.01
28781 1.01
28782 0.01
28783 0.01
28784 0.01
28785 0.01
28786 0.01
28787 1.01
28788 0.01
28789 0.01
28790 0.01
28791 0.01
28792 0.01
28793 0.01
28794 0.01
28795 1.01
28796 0.01
28797 0.01
28798 2.01
28799 0.01
28800 0.01
28801 0.01
28802 0.01
28803 1.01
28804 1.01
28805 1.01
28806 0.01
28807 0.01
28808 0.01
28809 0.01
28810 0.01
28811 2.01
28812 0.01
28813 0.01
28814 0.01
28815 0.01
28816 0.01
28817 0.01
28818 0.01
28819 0.01
28820 0.01
28821 0.01
28822 0.01
28823 0.01
28824 0.01
28825 2.01
28826 0.01
28827 0.01
28828 0.01
28829 1.01
28830 0.01
28831 0.01
28832 1.01
28833 0.01
28834 0.01
28835 0.01
28836 0.01
28837 1.01
28838 0.01
28839 0.01
28840 0.01
28841 0.01
28842 0.01
28843 0.01
28844 1.01
28845 0.01
28846 0.01
28847 0.01
28848 0.01
28849 0.01
28850 2.01
28851 0.01
28852 0.01
28853 1.01
28854 0.01
28855 0.01
28856 0.01
28857 0.01
28858 0.01
28859 1.01
28860 0.01
28861 1.01
28862 1.01
28863 0.01
28864 0.01
28865 1.01
28866 0.01
28867 0.01
28868 0.01
28869 0.01
28870 0.01
28871 0.01
28872 0.01
28873 0.01
28874 0.01
28875 0.01
28876 0.01
28877 0.01
28878 0.01
28879 0.01
28880 0.01
28881 0.01
28882 0.01
28883 0.01
28884 0.01
28885 0.01
28886 0.01
28887 0.01
28888 0.01
28889 0.01
28890 0.01
28891 0.01
28892 1.01
28893 0.01
28894 0.01
28895 1.01
28896 0.01
28897 0.01
28898 0.01
28899 0.01
28900 0.01
28901 0.01
28902 1.01
28903 0.01
28904 1.01
28905 0.01
28906 0.01
28907 0.01
28908 0.01
28909 0.01
28910 0.01
28911 0.01
28912 0.01
28913 0.01
28914 0.01
28915 0.01
28916 0.01
28917 0.01
28918 0.01
28919 0.01
28920 1.01
28921 0.01
28922 0.01
28923 0.01
28924 1.01
28925 0.01
28926 1.01
28927 0.01
28928 0.01
28929 1.01
28930 0.01
28931 0.01
28932 0.01
28933 0.01
28934 0.01
28935 0.01
28936 0.01
28937 0.01
28938 0.01
28939 0.01
28940 0.01
28941 0.01
28942 0.01
28943 0.01
28944 0.01
28945 0.01
28946 1.01
28947 0.01
28948 0.01
28949 1.01
28950 0.01
28951 0.01
28952 0.01
28953 0.01
28954 1.01
28955 0.01
28956 0.01
28957 0.01
28958 0.01
28959 0.01
28960 0.01
28961 0.01
28962 0.01
28963 0.01
28964 0.01
28965 0.01
28966 0.01
28967 0.01
28968 0.01
28969 0.01
28970 0.01
28971 0.01
28972 0.01
28973 0.01
28974 0.01
28975 0.01
28976 0.01
28977 0.01
28978 0.01
28979 0.01
28980 0.01
28981 0.01
28982 0.01
28983 0.01
28984 0.01
28985 0.01
28986 0.01
28987 0.01
28988 0.01
28989 0.01
28990 0.01
28991 0.01
28992 0.01
28993 0.01
28994 0.01
28995 0.01
28996 0.01
28997 0.01
28998 0.01
28999 0.01
29000 0.01
29001 0.01
29002 0.01
29003 0.01
29004 0.01
29005 0.01
29006 1.01
29007 0.01
29008 0.01
29009 0.01
29010 0.01
29011 0.01
29012 0.01
29013 0.01
29014 0.01
29015 0.01
29016 0.01
29017 0.01
29018 0.01
29019 0.01
29020 0.01
29021 0.01
29022 0.01
29023 0.01
29024 0.01
29025 0.01
29026 0.01
29027 0.01
29028 0.01
29029 0.01
29030 0.01
29031 1.01
29032 0.01
29033 0.01
29034 0.01
29035 0.01
29036 0.01
29037 0.01
29038 0.01
29039 0.01
29040 0.01
29041 0.01
29042 0.01
29043 0.01
29044 1.01
29045 0.01
29046 0.01
29047 0.01
29048 0.01
29049 0.01
29050 0.01
29051 0.01
29052 0.01
29053 0.01
29054 0.01
29055 0.01
29056 1.01
29057 0.01
29058 0.01
29059 0.01
29060 0.01
29061 0.01
29062 0.01
29063 0.01
29064 0.01
29065 1.01
29066 0.01
29067 0.01
29068 0.01
29069 0.01
29070 0.01
29071 0.01
29072 0.01
29073 0.01
29074 0.01
29075 0.01
29076 1.01
29077 0.01
29078 0.01
29079 1.01
29080 1.01
29081 0.01
29082 0.01
29083 0.01
29084 0.01
29085 0.01
29086 1.01
29087 0.01
29088 0.01
29089 0.01
29090 0.01
29091 0.01
29092 0.01
29093 0.01
29094 0.01
29095 0.01
29096 0.01
29097 0.01
29098 1.01
29099 0.01
29100 0.01
29101 0.01
29102 0.01
29103 1.01
29104 0.01
29105 0.01
29106 0.01
29107 0.01
29108 0.01
29109 0.01
29110 0.01
29111 0.01
29112 0.01
29113 1.01
29114 0.01
29115 0.01
29116 0.01
29117 0.01
29118 0.01
29119 1.01
29120 0.01
29121 0.01
29122 0.01
29123 0.01
29124 0.01
29125 1.01
29126 0.01
29127 0.01
29128 0.01
29129 0.01
29130 0.01
29131 0.01
29132 1.01
29133 0.01
29134 0.01
29135 0.01
29136 0.01
29137 0.01
29138 0.01
29139 0.01
29140 0.01
29141 0.01
29142 0.01
29143 0.01
29144 0.01
29145 0.01
29146 1.01
29147 0.01
29148 0.01
29149 0.01
29150 0.01
29151 1.01
29152 0.01
29153 1.01
29154 0.01
29155 0.01
29156 0.01
29157 1.01
29158 0.01
29159 0.01
29160 0.01
29161 0.01
29162 0.01
29163 0.01
29164 0.01
29165 0.01
29166 0.01
29167 0.01
29168 1.01
29169 0.01
29170 0.01
29171 0.01
29172 0.01
29173 1.01
29174 1.01
29175 0.01
29176 0.01
29177 0.01
29178 0.01
29179 1.01
29180 0.01
29181 0.01
29182 0.01
29183 0.01
29184 0.01
29185 0.01
29186 0.01
29187 0.01
29188 0.01
29189 0.01
29190 0.01
29191 0.01
29192 1.01
29193 0.01
29194 0.01
29195 0.01
29196 0.01
29197 0.01
29198 0.01
29199 0.01
29200 0.01
29201 1.01
29202 0.01
29203 0.01
29204 1.01
29205 0.01
29206 0.01
29207 0.01
29208 0.01
29209 0.01
29210 0.01
29211 2.01
29212 0.01
29213 0.01
29214 0.01
29215 0.01
29216 0.01
29217 0.01
29218 0.01
29219 0.01
29220 0.01
29221 0.01
29222 0.01
29223 0.01
29224 0.01
29225 0.01
29226 0.01
29227 0.01
29228 0.01
29229 0.01
29230 0.01
29231 0.01
29232 0.01
29233 1.01
29234 0.01
29235 0.01
29236 0.01
29237 0.01
29238 0.01
29239 1.01
29240 1.01
29241 1.01
29242 0.01
29243 0.01
29244 0.01
29245 0.01
29246 0.01
29247 0.01
29248 0.01
29249 1.01
29250 1.01
29251 0.01
29252 1.01
29253 1.01
29254 1.01
29255 0.01
29256 0.01
29257 0.01
29258 0.01
29259 0.01
29260 0.01
29261 0.01
29262 0.01
29263 0.01
29264 0.01
29265 0.01
29266 0.01
29267 0.01
29268 0.01
29269 0.01
29270 0.01
29271 0.01
29272 0.01
29273 1.01
29274 0.01
29275 1.01
29276 0.01
29277 1.01
29278 0.01
29279 0.01
29280 1.01
29281 0.01
29282 0.01
29283 0.01
29284 0.01
29285 0.01
29286 0.01
29287 0.01
29288 0.01
29289 0.01
29290 2.01
29291 0.01
29292 0.01
29293 0.01
29294 0.01
29295 0.01
29296 0.01
29297 0.01
29298 0.01
29299 1.01
29300 0.01
29301 0.01
29302 0.01
29303 0.01
29304 0.01
29305 0.01
29306 0.01
29307 0.01
29308 1.01
29309 0.01
29310 0.01
29311 0.01
29312 0.01
29313 0.01
29314 0.01
29315 0.01
29316 0.01
29317 0.01
29318 0.01
29319 0.01
29320 0.01
29321 0.01
29322 0.01
29323 0.01
29324 0.01
29325 0.01
29326 0.01
29327 0.01
29328 0.01
29329 0.01
29330 0.01
29331 1.01
29332 0.01
29333 0.01
29334 2.01
29335 0.01
29336 0.01
29337 0.01
29338 1.01
29339 0.01
29340 1.01
29341 0.01
29342 0.01
29343 0.01
29344 0.01
29345 0.01
29346 0.01
29347 0.01
29348 0.01
29349 0.01
29350 1.01
29351 0.01
29352 0.01
29353 0.01
29354 0.01
29355 0.01
29356 0.01
29357 0.01
29358 0.01
29359 0.01
29360 0.01
29361 0.01
29362 0.01
29363 0.01
29364 2.01
29365 0.01
29366 0.01
29367 0.01
29368 0.01
29369 0.01
29370 0.01
29371 0.01
29372 0.01
29373 0.01
29374 1.01
29375 0.01
29376 0.01
29377 0.01
29378 0.01
29379 0.01
29380 1.01
29381 0.01
29382 0.01
29383 1.01
29384 0.01
29385 0.01
29386 1.01
29387 0.01
29388 0.01
29389 0.01
29390 0.01
29391 0.01
29392 0.01
29393 0.01
29394 1.01
29395 0.01
29396 0.01
29397 0.01
29398 0.01
29399 0.01
29400 0.01
29401 2.01
29402 0.01
29403 1.01
29404 0.01
29405 0.01
29406 0.01
29407 0.01
29408 0.01
29409 0.01
29410 0.01
29411 0.01
29412 0.01
29413 0.01
29414 0.01
29415 1.01
29416 0.01
29417 0.01
29418 0.01
29419 0.01
29420 0.01
29421 0.01
29422 0.01
29423 0.01
29424 1.01
29425 0.01
29426 0.01
29427 1.01
29428 0.01
29429 1.01
29430 0.01
29431 0.01
29432 0.01
29433 0.01
29434 0.01
29435 0.01
29436 0.01
29437 1.01
29438 0.01
29439 0.01
29440 0.01
29441 1.01
29442 0.01
29443 0.01
29444 0.01
29445 0.01
29446 0.01
29447 0.01
29448 0.01
29449 0.01
29450 0.01
29451 0.01
29452 0.01
29453 2.01
29454 0.01
29455 0.01
29456 0.01
29457 0.01
29458 0.01
29459 0.01
29460 0.01
29461 0.01
29462 0.01
29463 0.01
29464 0.01
29465 0.01
29466 0.01
29467 0.01
29468 0.01
29469 0.01
29470 1.01
29471 0.01
29472 0.01
29473 0.01
29474 1.01
29475 1.01
29476 0.01
29477 0.01
29478 0.01
29479 0.01
29480 0.01
29481 0.01
29482 0.01
29483 0.01
29484 0.01
29485 0.01
29486 0.01
29487 0.01
29488 0.01
29489 0.01
29490 0.01
29491 0.01
29492 0.01
29493 1.01
29494 0.01
29495 0.01
29496 0.01
29497 0.01
29498 0.01
29499 0.01
29500 0.01
29501 0.01
29502 0.01
29503 0.01
29504 0.01
29505 1.01
29506 0.01
29507 0.01
29508 0.01
29509 0.01
29510 0.01
29511 1.01
29512 0.01
29513 0.01
29514 0.01
29515 0.01
29516 0.01
29517 0.01
29518 1.01
29519 0.01
29520 0.01
29521 0.01
29522 0.01
29523 0.01
29524 0.01
29525 0.01
29526 0.01
29527 0.01
29528 0.01
29529 0.01
29530 1.01
29531 0.01
29532 0.01
29533 0.01
29534 0.01
29535 0.01
29536 0.01
29537 0.01
29538 1.01
29539 0.01
29540 0.01
29541 1.01
29542 1.01
29543 0.01
29544 0.01
29545 0.01
29546 0.01
29547 0.01
29548 0.01
29549 1.01
29550 0.01
29551 1.01
29552 0.01
29553 0.01
29554 0.01
29555 0.01
29556 0.01
29557 0.01
29558 0.01
29559 0.01
29560 0.01
29561 0.01
29562 0.01
29563 0.01
29564 0.01
29565 0.01
29566 0.01
29567 0.01
29568 1.01
29569 0.01
29570 0.01
29571 0.01
29572 0.01
29573 0.01
29574 0.01
29575 1.01
29576 0.01
29577 0.01
29578 0.01
29579 0.01
29580 0.01
29581 0.01
29582 0.01
29583 0.01
29584 0.01
29585 0.01
29586 0.01
29587 0.01
29588 0.01
29589 0.01
29590 0.01
29591 0.01
29592 0.01
29593 0.01
29594 0.01
29595 0.01
29596 0.01
29597 0.01
29598 0.01
29599 0.01
29600 0.01
29601 1.01
29602 1.01
29603 0.01
29604 0.01
29605 0.01
29606 0.01
29607 0.01
29608 0.01
29609 0.01
29610 0.01
29611 0.01
29612 1.01
29613 0.01
29614 0.01
29615 0.01
29616 0.01
29617 0.01
29618 0.01
29619 1.01
29620 0.01
29621 0.01
29622 1.01
29623 0.01
29624 0.01
29625 0.01
29626 0.01
29627 1.01
29628 0.01
29629 0.01
29630 0.01
29631 0.01
29632 0.01
29633 0.01
29634 0.01
29635 0.01
29636 0.01
29637 0.01
29638 0.01
29639 0.01
29640 0.01
29641 0.01
29642 0.01
29643 1.01
29644 0.01
29645 0.01
29646 0.01
29647 1.01
29648 1.01
29649 0.01
29650 0.01
29651 0.01
29652 1.01
29653 0.01
29654 1.01
29655 0.01
29656 0.01
29657 0.01
29658 0.01
29659 2.01
29660 0.01
29661 0.01
29662 0.01
29663 0.01
29664 0.01
29665 1.01
29666 0.01
29667 0.01
29668 0.01
29669 0.01
29670 0.01
29671 0.01
29672 0.01
29673 0.01
29674 0.01
29675 0.01
29676 0.01
29677 0.01
29678 0.01
29679 0.01
29680 1.01
29681 0.01
29682 0.01
29683 0.01
29684 0.01
29685 0.01
29686 1.01
29687 0.01
29688 1.01
29689 0.01
29690 1.01
29691 1.01
29692 0.01
29693 0.01
29694 0.01
29695 0.01
29696 0.01
29697 0.01
29698 0.01
29699 0.01
29700 1.01
29701 0.01
29702 0.01
29703 1.01
29704 0.01
29705 0.01
29706 0.01
29707 0.01
29708 0.01
29709 0.01
29710 0.01
29711 0.01
29712 1.01
29713 0.01
29714 0.01
29715 0.01
29716 0.01
29717 0.01
29718 0.01
29719 0.01
29720 0.01
29721 0.01
29722 0.01
29723 0.01
29724 0.01
29725 0.01
29726 0.01
29727 0.01
29728 0.01
29729 0.01
29730 0.01
29731 0.01
29732 0.01
29733 0.01
29734 0.01
29735 0.01
29736 0.01
29737 1.01
29738 0.01
29739 0.01
29740 0.01
29741 1.01
29742 0.01
29743 0.01
29744 0.01
29745 1.01
29746 1.01
29747 0.01
29748 0.01
29749 0.01
29750 1.01
29751 1.01
29752 0.01
29753 0.01
29754 0.01
29755 0.01
29756 0.01
29757 0.01
29758 1.01
29759 0.01
29760 0.01
29761 0.01
29762 0.01
29763 1.01
29764 0.01
29765 0.01
29766 0.01
29767 0.01
29768 0.01
29769 1.01
29770 0.01
29771 0.01
29772 0.01
29773 0.01
29774 1.01
29775 0.01
29776 0.01
29777 0.01
29778 0.01
29779 0.01
29780 0.01
29781 0.01
29782 0.01
29783 0.01
29784 0.01
29785 0.01
29786 1.01
29787 0.01
29788 0.01
29789 0.01
29790 1.01
29791 0.01
29792 0.01
29793 1.01
29794 0.01
29795 0.01
29796 0.01
29797 0.01
29798 0.01
29799 0.01
29800 0.01
29801 0.01
29802 0.01
29803 0.01
29804 0.01
29805 0.01
29806 0.01
29807 1.01
29808 0.01
29809 0.01
29810 0.01
29811 0.01
29812 0.01
29813 1.01
29814 0.01
29815 1.01
29816 0.01
29817 0.01
29818 0.01
29819 0.01
29820 1.01
29821 0.01
29822 0.01
29823 0.01
29824 0.01
29825 0.01
29826 0.01
29827 0.01
29828 0.01
29829 0.01
29830 0.01
29831 0.01
29832 0.01
29833 0.01
29834 0.01
29835 0.01
29836 0.01
29837 0.01
29838 0.01
29839 0.01
29840 0.01
29841 0.01
29842 0.01
29843 1.01
29844 0.01
29845 0.01
29846 0.01
29847 0.01
29848 0.01
29849 1.01
29850 0.01
29851 0.01
29852 0.01
29853 0.01
29854 0.01
29855 0.01
29856 0.01
29857 0.01
29858 0.01
29859 0.01
29860 0.01
29861 0.01
29862 0.01
29863 0.01
29864 0.01
29865 0.01
29866 0.01
29867 0.01
29868 0.01
29869 1.01
29870 0.01
29871 0.01
29872 0.01
29873 0.01
29874 1.01
29875 0.01
29876 0.01
29877 0.01
29878 0.01
29879 0.01
29880 0.01
29881 0.01
29882 0.01
29883 0.01
29884 0.01
29885 1.01
29886 0.01
29887 0.01
29888 0.01
29889 0.01
29890 0.01
29891 0.01
29892 0.01
29893 0.01
29894 0.01
29895 1.01
29896 0.01
29897 0.01
29898 1.01
29899 0.01
29900 0.01
29901 1.01
29902 0.01
29903 0.01
29904 0.01
29905 0.01
29906 0.01
29907 0.01
29908 0.01
29909 0.01
29910 0.01
29911 0.01
29912 0.01
29913 0.01
29914 0.01
29915 0.01
29916 0.01
29917 0.01
29918 0.01
29919 0.01
29920 0.01
29921 0.01
29922 0.01
29923 0.01
29924 0.01
29925 0.01
29926 0.01
29927 1.01
29928 1.01
29929 0.01
29930 0.01
29931 0.01
29932 1.01
29933 0.01
29934 0.01
29935 0.01
29936 1.01
29937 0.01
29938 0.01
29939 0.01
29940 0.01
29941 0.01
29942 0.01
29943 0.01
29944 0.01
29945 1.01
29946 0.01
29947 0.01
29948 0.01
29949 0.01
29950 1.01
29951 0.01
29952 0.01
29953 0.01
29954 0.01
29955 0.01
29956 1.01
29957 0.01
29958 0.01
29959 0.01
29960 1.01
29961 0.01
29962 0.01
29963 0.01
29964 0.01
29965 0.01
29966 1.01
29967 0.01
29968 0.01
29969 0.01
29970 0.01
29971 1.01
29972 0.01
29973 0.01
29974 1.01
29975 0.01
29976 1.01
29977 0.01
29978 0.01
29979 1.01
29980 0.01
29981 0.01
29982 0.01
29983 0.01
29984 0.01
29985 0.01
29986 0.01
29987 0.01
29988 0.01
29989 0.01
29990 0.01
29991 0.01
29992 0.01
29993 0.01
29994 0.01
29995 0.01
29996 0.01
29997 0.01
29998 0.01
29999 0.01
30000 0.01
30001 0.01
30002 0.01
30003 0.01
30004 0.01
30005 1.01
30006 0.01
30007 0.01
30008 0.01
30009 1.01
30010 0.01
30011 3.01
30012 0.01
30013 0.01
30014 0.01
30015 0.01
30016 0.01
30017 0.01
30018 0.01
30019 0.01
30020 0.01
30021 0.01
30022 0.01
30023 0.01
30024 0.01
30025 0.01
30026 0.01
30027 0.01
30028 0.01
30029 0.01
30030 1.01
30031 0.01
30032 0.01
30033 0.01
30034 0.01
30035 0.01
30036 0.01
30037 1.01
30038 0.01
30039 0.01
30040 0.01
30041 1.01
30042 0.01
30043 0.01
30044 0.01
30045 2.01
30046 0.01
30047 0.01
30048 0.01
30049 0.01
30050 0.01
30051 0.01
30052 0.01
30053 0.01
30054 0.01
30055 0.01
30056 0.01
30057 0.01
30058 0.01
30059 1.01
30060 0.01
30061 0.01
30062 0.01
30063 0.01
30064 0.01
30065 0.01
30066 0.01
30067 1.01
30068 0.01
30069 0.01
30070 0.01
30071 1.01
30072 1.01
30073 0.01
30074 0.01
30075 0.01
30076 0.01
30077 0.01
30078 0.01
30079 0.01
30080 0.01
30081 0.01
30082 0.01
30083 0.01
30084 0.01
30085 0.01
30086 0.01
30087 0.01
30088 0.01
30089 0.01
30090 0.01
30091 0.01
30092 0.01
30093 0.01
30094 0.01
30095 0.01
30096 1.01
30097 1.01
30098 0.01
30099 0.01
30100 0.01
30101 0.01
30102 0.01
30103 0.01
30104 0.01
30105 0.01
30106 0.01
30107 0.01
30108 0.01
30109 0.01
30110 1.01
30111 0.01
30112 0.01
30113 0.01
30114 0.01
30115 0.01
30116 0.01
30117 0.01
30118 0.01
30119 0.01
30120 0.01
30121 0.01
30122 0.01
30123 0.01
30124 0.01
30125 0.01
30126 0.01
30127 1.01
30128 0.01
30129 1.01
30130 0.01
30131 0.01
30132 0.01
30133 0.01
30134 0.01
30135 0.01
30136 0.01
30137 0.01
30138 0.01
30139 0.01
30140 0.01
30141 0.01
30142 0.01
30143 0.01
30144 0.01
30145 0.01
30146 0.01
30147 0.01
30148 0.01
30149 1.01
30150 0.01
30151 0.01
30152 0.01
30153 0.01
30154 0.01
30155 1.01
30156 0.01
30157 0.01
30158 0.01
30159 0.01
30160 0.01
30161 0.01
30162 0.01
30163 0.01
30164 0.01
30165 0.01
30166 0.01
30167 0.01
30168 0.01
30169 0.01
30170 0.01
30171 0.01
30172 0.01
30173 1.01
30174 0.01
30175 0.01
30176 0.01
30177 0.01
30178 0.01
30179 0.01
30180 0.01
30181 1.01
30182 0.01
30183 0.01
30184 0.01
30185 0.01
30186 0.01
30187 1.01
30188 0.01
30189 0.01
30190 0.01
30191 1.01
30192 0.01
30193 0.01
30194 0.01
30195 0.01
30196 0.01
30197 0.01
30198 0.01
30199 0.01
30200 0.01
30201 0.01
30202 0.01
30203 0.01
30204 0.01
30205 0.01
30206 0.01
30207 0.01
30208 1.01
30209 0.01
30210 0.01
30211 0.01
30212 0.01
30213 0.01
30214 0.01
30215 0.01
30216 0.01
30217 0.01
30218 0.01
30219 1.01
30220 0.01
30221 1.01
30222 0.01
30223 0.01
30224 0.01
30225 0.01
30226 0.01
30227 0.01
30228 0.01
30229 0.01
30230 1.01
30231 0.01
30232 0.01
30233 2.01
30234 0.01
30235 0.01
30236 0.01
30237 0.01
30238 0.01
30239 0.01
30240 0.01
30241 0.01
30242 0.01
30243 1.01
30244 0.01
30245 0.01
30246 0.01
30247 0.01
30248 0.01
30249 1.01
30250 0.01
30251 0.01
30252 0.01
30253 0.01
30254 0.01
30255 0.01
30256 0.01
30257 0.01
30258 0.01
30259 0.01
30260 0.01
30261 0.01
30262 0.01
30263 0.01
30264 0.01
30265 0.01
30266 0.01
30267 0.01
30268 0.01
30269 1.01
30270 0.01
30271 0.01
30272 0.01
30273 0.01
30274 1.01
30275 0.01
30276 0.01
30277 0.01
30278 0.01
30279 0.01
30280 1.01
30281 0.01
30282 0.01
30283 0.01
30284 0.01
30285 0.01
30286 0.01
30287 0.01
30288 0.01
30289 0.01
30290 1.01
30291 0.01
30292 0.01
30293 0.01
30294 0.01
30295 0.01
30296 0.01
30297 0.01
30298 0.01
30299 0.01
30300 0.01
30301 0.01
30302 0.01
30303 0.01
30304 0.01
30305 0.01
30306 0.01
30307 0.01
30308 0.01
30309 0.01
30310 0.01
30311 0.01
30312 0.01
30313 0.01
30314 0.01
30315 0.01
30316 0.01
30317 0.01
30318 0.01
30319 0.01
30320 0.01
30321 0.01
30322 0.01
30323 0.01
30324 0.01
30325 0.01
30326 0.01
30327 0.01
30328 0.01
30329 0.01
30330 0.01
30331 0.01
30332 0.01
30333 0.01
30334 0.01
30335 0.01
30336 0.01
30337 0.01
30338 0.01
30339 0.01
30340 0.01
30341 0.01
30342 0.01
30343 0.01
30344 0.01
30345 0.01
30346 1.01
30347 0.01
30348 0.01
30349 0.01
30350 0.01
30351 0.01
30352 1.01
30353 0.01
30354 0.01
30355 0.01
30356 0.01
30357 0.01
30358 0.01
30359 1.01
30360 0.01
30361 0.01
30362 1.01
30363 0.01
30364 0.01
30365 0.01
30366 0.01
30367 0.01
30368 0.01
30369 0.01
30370 0.01
30371 0.01
30372 0.01
30373 0.01
30374 0.01
30375 0.01
30376 0.01
30377 0.01
30378 0.01
30379 1.01
30380 0.01
30381 0.01
30382 0.01
30383 0.01
30384 0.01
30385 1.01
30386 0.01
30387 0.01
30388 0.01
30389 0.01
30390 0.01
30391 0.01
30392 0.01
30393 0.01
30394 0.01
30395 0.01
30396 0.01
30397 1.01
30398 0.01
30399 0.01
30400 0.01
30401 0.01
30402 1.01
30403 0.01
30404 1.01
30405 0.01
30406 0.01
30407 0.01
30408 0.01
30409 1.01
30410 0.01
30411 0.01
30412 0.01
30413 1.01
30414 1.01
30415 0.01
30416 1.01
30417 0.01
30418 0.01
30419 1.01
30420 0.01
30421 0.01
30422 0.01
30423 0.01
30424 0.01
30425 0.01
30426 0.01
30427 0.01
30428 0.01
30429 1.01
30430 0.01
30431 0.01
30432 0.01
30433 0.01
30434 0.01
30435 0.01
30436 0.01
30437 1.01
30438 0.01
30439 1.01
30440 0.01
30441 0.01
30442 0.01
30443 0.01
30444 0.01
30445 0.01
30446 0.01
30447 0.01
30448 0.01
30449 0.01
30450 0.01
30451 0.01
30452 0.01
30453 0.01
30454 0.01
30455 0.01
30456 0.01
30457 0.01
30458 0.01
30459 0.01
30460 0.01
30461 0.01
30462 0.01
30463 0.01
30464 0.01
30465 0.01
30466 1.01
30467 0.01
30468 2.01
30469 0.01
30470 0.01
30471 0.01
30472 2.01
30473 0.01
30474 1.01
30475 1.01
30476 0.01
30477 0.01
30478 0.01
30479 1.01
30480 0.01
30481 0.01
30482 0.01
30483 0.01
30484 0.01
30485 0.01
30486 0.01
30487 0.01
30488 0.01
30489 1.01
30490 0.01
30491 0.01
30492 0.01
30493 0.01
30494 0.01
30495 0.01
30496 0.01
30497 0.01
30498 0.01
30499 0.01
30500 0.01
30501 0.01
30502 1.01
30503 0.01
30504 0.01
30505 0.01
30506 0.01
30507 1.01
30508 0.01
30509 0.01
30510 0.01
30511 0.01
30512 0.01
30513 0.01
30514 0.01
30515 0.01
30516 0.01
30517 0.01
30518 0.01
30519 0.01
30520 0.01
30521 0.01
30522 1.01
30523 0.01
30524 0.01
30525 0.01
30526 0.01
30527 0.01
30528 0.01
30529 0.01
30530 0.01
30531 0.01
30532 0.01
30533 0.01
30534 1.01
30535 0.01
30536 0.01
30537 0.01
30538 0.01
30539 1.01
30540 0.01
30541 0.01
30542 0.01
30543 1.01
30544 0.01
30545 0.01
30546 0.01
30547 0.01
30548 0.01
30549 0.01
30550 1.01
30551 3.01
30552 0.01
30553 0.01
30554 0.01
30555 0.01
30556 1.01
30557 0.01
30558 0.01
30559 1.01
30560 0.01
30561 0.01
30562 0.01
30563 0.01
30564 0.01
30565 0.01
30566 0.01
30567 0.01
30568 1.01
30569 0.01
30570 0.01
30571 0.01
30572 0.01
30573 1.01
30574 0.01
30575 0.01
30576 1.01
30577 0.01
30578 0.01
30579 0.01
30580 0.01
30581 0.01
30582 0.01
30583 0.01
30584 0.01
30585 0.01
30586 0.01
30587 0.01
30588 1.01
30589 0.01
30590 0.01
30591 0.01
30592 0.01
30593 0.01
30594 0.01
30595 0.01
30596 1.01
30597 1.01
30598 0.01
30599 0.01
30600 0.01
30601 0.01
30602 0.01
30603 0.01
30604 0.01
30605 0.01
30606 0.01
30607 0.01
30608 0.01
30609 0.01
30610 0.01
30611 1.01
30612 0.01
30613 0.01
30614 0.01
30615 0.01
30616 0.01
30617 0.01
30618 0.01
30619 0.01
30620 0.01
30621 0.01
30622 0.01
30623 0.01
30624 0.01
30625 0.01
30626 0.01
30627 0.01
30628 0.01
30629 0.01
30630 0.01
30631 0.01
30632 1.01
30633 0.01
30634 0.01
30635 0.01
30636 2.01
30637 0.01
30638 0.01
30639 0.01
30640 1.01
30641 0.01
30642 0.01
30643 0.01
30644 0.01
30645 0.01
30646 0.01
30647 0.01
30648 1.01
30649 0.01
30650 0.01
30651 0.01
30652 0.01
30653 1.01
30654 0.01
30655 0.01
30656 0.01
30657 0.01
30658 0.01
30659 0.01
30660 0.01
30661 0.01
30662 0.01
30663 0.01
30664 0.01
30665 0.01
30666 0.01
30667 0.01
30668 0.01
30669 0.01
30670 0.01
30671 0.01
30672 0.01
30673 0.01
30674 0.01
30675 0.01
30676 0.01
30677 0.01
30678 0.01
30679 0.01
30680 0.01
30681 0.01
30682 0.01
30683 0.01
30684 0.01
30685 0.01
30686 0.01
30687 1.01
30688 0.01
30689 0.01
30690 0.01
30691 0.01
30692 0.01
30693 0.01
30694 0.01
30695 0.01
30696 0.01
30697 0.01
30698 0.01
30699 0.01
30700 0.01
30701 0.01
30702 0.01
30703 1.01
30704 0.01
30705 0.01
30706 0.01
30707 1.01
30708 0.01
30709 0.01
30710 0.01
30711 0.01
30712 0.01
30713 0.01
30714 0.01
30715 0.01
30716 0.01
30717 0.01
30718 0.01
30719 1.01
30720 0.01
30721 1.01
30722 0.01
30723 1.01
30724 0.01
30725 0.01
30726 0.01
30727 0.01
30728 0.01
30729 0.01
30730 0.01
30731 0.01
30732 0.01
30733 1.01
30734 0.01
30735 0.01
30736 0.01
30737 0.01
30738 0.01
30739 0.01
30740 0.01
30741 0.01
30742 0.01
30743 1.01
30744 0.01
30745 0.01
30746 0.01
30747 0.01
30748 1.01
30749 0.01
30750 0.01
30751 0.01
30752 0.01
30753 0.01
30754 0.01
30755 1.01
30756 0.01
30757 0.01
30758 0.01
30759 1.01
30760 0.01
30761 2.01
30762 0.01
30763 0.01
30764 1.01
30765 0.01
30766 1.01
30767 0.01
30768 0.01
30769 0.01
30770 0.01
30771 0.01
30772 0.01
30773 0.01
30774 0.01
30775 0.01
30776 0.01
30777 0.01
30778 0.01
30779 1.01
30780 0.01
30781 0.01
30782 0.01
30783 0.01
30784 0.01
30785 0.01
30786 0.01
30787 0.01
30788 0.01
30789 0.01
30790 0.01
30791 0.01
30792 0.01
30793 0.01
30794 0.01
30795 0.01
30796 0.01
30797 0.01
30798 0.01
30799 1.01
30800 0.01
30801 0.01
30802 0.01
30803 0.01
30804 0.01
30805 0.01
30806 0.01
30807 0.01
30808 0.01
30809 0.01
30810 0.01
30811 0.01
30812 1.01
30813 0.01
30814 0.01
30815 0.01
30816 0.01
30817 0.01
30818 0.01
30819 0.01
30820 0.01
30821 0.01
30822 0.01
30823 0.01
30824 0.01
30825 0.01
30826 0.01
30827 0.01
30828 0.01
30829 0.01
30830 0.01
30831 0.01
30832 0.01
30833 0.01
30834 0.01
30835 0.01
30836 1.01
30837 0.01
30838 0.01
30839 1.01
30840 0.01
30841 0.01
30842 0.01
30843 1.01
30844 0.01
30845 0.01
30846 0.01
30847 0.01
30848 0.01
30849 0.01
30850 0.01
30851 0.01
30852 0.01
30853 0.01
30854 0.01
30855 0.01
30856 1.01
30857 0.01
30858 0.01
30859 0.01
30860 0.01
30861 0.01
30862 0.01
30863 2.01
30864 0.01
30865 0.01
30866 0.01
30867 0.01
30868 0.01
30869 0.01
30870 0.01
30871 0.01
30872 0.01
30873 0.01
30874 0.01
30875 0.01
30876 1.01
30877 0.01
30878 1.01
30879 0.01
30880 0.01
30881 0.01
30882 0.01
30883 0.01
30884 0.01
30885 0.01
30886 0.01
30887 0.01
30888 0.01
30889 0.01
30890 0.01
30891 0.01
30892 1.01
30893 0.01
30894 0.01
30895 0.01
30896 0.01
30897 0.01
30898 0.01
30899 0.01
30900 0.01
30901 0.01
30902 1.01
30903 1.01
30904 0.01
30905 1.01
30906 0.01
30907 0.01
30908 1.01
30909 0.01
30910 0.01
30911 0.01
30912 0.01
30913 0.01
30914 0.01
30915 0.01
30916 0.01
30917 0.01
30918 0.01
30919 0.01
30920 0.01
30921 0.01
30922 0.01
30923 0.01
30924 0.01
30925 0.01
30926 0.01
30927 0.01
30928 0.01
30929 0.01
30930 0.01
30931 0.01
30932 0.01
30933 1.01
30934 0.01
30935 0.01
30936 0.01
30937 0.01
30938 0.01
30939 0.01
30940 0.01
30941 0.01
30942 0.01
30943 2.01
30944 0.01
30945 0.01
30946 1.01
30947 0.01
30948 1.01
30949 1.01
30950 0.01
30951 0.01
30952 0.01
30953 0.01
30954 1.01
30955 0.01
30956 0.01
30957 1.01
30958 0.01
30959 0.01
30960 0.01
30961 0.01
30962 0.01
30963 1.01
30964 1.01
30965 0.01
30966 0.01
30967 0.01
30968 0.01
30969 0.01
30970 0.01
30971 0.01
30972 0.01
30973 0.01
30974 0.01
30975 0.01
30976 0.01
30977 0.01
30978 1.01
30979 0.01
30980 0.01
30981 0.01
30982 1.01
30983 0.01
30984 0.01
30985 0.01
30986 0.01
30987 1.01
30988 0.01
30989 0.01
30990 0.01
30991 0.01
30992 0.01
30993 0.01
30994 0.01
30995 1.01
30996 0.01
30997 0.01
30998 1.01
30999 0.01
31000 0.01
31001 0.01
31002 0.01
31003 1.01
31004 0.01
31005 0.01
31006 0.01
31007 0.01
31008 1.01
31009 0.01
31010 0.01
31011 0.01
31012 0.01
31013 0.01
31014 2.01
31015 0.01
31016 0.01
31017 1.01
31018 0.01
31019 0.01
31020 0.01
31021 0.01
31022 0.01
31023 0.01
31024 0.01
31025 0.01
31026 1.01
31027 0.01
31028 0.01
31029 0.01
31030 0.01
31031 0.01
31032 0.01
31033 0.01
31034 0.01
31035 1.01
31036 1.01
31037 0.01
31038 0.01
31039 0.01
31040 0.01
31041 0.01
31042 0.01
31043 0.01
31044 0.01
31045 0.01
31046 0.01
31047 0.01
31048 0.01
31049 0.01
31050 0.01
31051 0.01
31052 0.01
31053 0.01
31054 0.01
31055 0.01
31056 0.01
31057 0.01
31058 0.01
31059 0.01
31060 0.01
31061 0.01
31062 2.01
31063 1.01
31064 0.01
31065 0.01
31066 0.01
31067 0.01
31068 0.01
31069 1.01
31070 0.01
31071 0.01
31072 0.01
31073 0.01
31074 0.01
31075 0.01
31076 0.01
31077 0.01
31078 0.01
31079 1.01
31080 1.01
31081 0.01
31082 0.01
31083 0.01
31084 0.01
31085 0.01
31086 0.01
31087 0.01
31088 0.01
31089 0.01
31090 1.01
31091 0.01
31092 0.01
31093 0.01
31094 0.01
31095 0.01
31096 0.01
31097 0.01
31098 0.01
31099 0.01
31100 0.01
31101 0.01
31102 1.01
31103 0.01
31104 2.01
31105 0.01
31106 1.01
31107 0.01
31108 0.01
31109 0.01
31110 0.01
31111 0.01
31112 0.01
31113 1.01
31114 0.01
31115 0.01
31116 0.01
31117 0.01
31118 1.01
31119 0.01
31120 1.01
31121 0.01
31122 0.01
31123 0.01
31124 0.01
31125 0.01
31126 0.01
31127 0.01
31128 0.01
31129 0.01
31130 0.01
31131 0.01
31132 1.01
31133 0.01
31134 0.01
31135 0.01
31136 0.01
31137 0.01
31138 1.01
31139 0.01
31140 1.01
31141 1.01
31142 1.01
31143 0.01
31144 0.01
31145 0.01
31146 0.01
31147 0.01
31148 1.01
31149 0.01
31150 0.01
31151 0.01
31152 1.01
31153 0.01
31154 0.01
31155 0.01
31156 0.01
31157 0.01
31158 0.01
31159 0.01
31160 0.01
31161 0.01
31162 0.01
31163 0.01
31164 0.01
31165 0.01
31166 1.01
31167 1.01
31168 1.01
31169 0.01
31170 0.01
31171 0.01
31172 0.01
31173 0.01
31174 0.01
31175 1.01
31176 0.01
31177 0.01
31178 1.01
31179 1.01
31180 0.01
31181 0.01
31182 1.01
31183 0.01
31184 0.01
31185 0.01
31186 1.01
31187 0.01
31188 0.01
31189 0.01
31190 0.01
31191 0.01
31192 0.01
31193 0.01
31194 1.01
31195 0.01
31196 0.01
31197 0.01
31198 0.01
31199 0.01
31200 0.01
31201 0.01
31202 0.01
31203 0.01
31204 0.01
31205 0.01
31206 1.01
31207 0.01
31208 0.01
31209 0.01
31210 0.01
31211 0.01
31212 0.01
31213 0.01
31214 0.01
31215 0.01
31216 1.01
31217 0.01
31218 0.01
31219 0.01
31220 0.01
31221 1.01
31222 0.01
31223 0.01
31224 0.01
31225 1.01
31226 0.01
31227 0.01
31228 0.01
31229 0.01
31230 1.01
31231 0.01
31232 0.01
31233 0.01
31234 0.01
31235 0.01
31236 0.01
31237 0.01
31238 0.01
31239 0.01
31240 0.01
31241 0.01
31242 0.01
31243 0.01
31244 0.01
31245 0.01
31246 0.01
31247 0.01
31248 0.01
31249 0.01
31250 0.01
31251 0.01
31252 1.01
31253 0.01
31254 0.01
31255 0.01
31256 0.01
31257 0.01
31258 0.01
31259 0.01
31260 0.01
31261 0.01
31262 0.01
31263 0.01
31264 0.01
31265 0.01
31266 0.01
31267 0.01
31268 1.01
31269 0.01
31270 0.01
31271 0.01
31272 0.01
31273 0.01
31274 0.01
31275 0.01
31276 0.01
31277 0.01
31278 0.01
31279 0.01
31280 0.01
31281 0.01
31282 0.01
31283 0.01
31284 0.01
31285 0.01
31286 1.01
31287 0.01
31288 0.01
31289 0.01
31290 0.01
31291 0.01
31292 0.01
31293 0.01
31294 0.01
31295 0.01
31296 0.01
31297 0.01
31298 0.01
31299 0.01
31300 0.01
31301 0.01
31302 1.01
31303 0.01
31304 1.01
31305 0.01
31306 0.01
31307 2.01
31308 0.01
31309 0.01
31310 0.01
31311 0.01
31312 0.01
31313 1.01
31314 0.01
31315 1.01
31316 0.01
31317 0.01
31318 0.01
31319 0.01
31320 0.01
31321 0.01
31322 0.01
31323 0.01
31324 0.01
31325 0.01
31326 0.01
31327 0.01
31328 0.01
31329 0.01
31330 0.01
31331 0.01
31332 0.01
31333 0.01
31334 0.01
31335 0.01
31336 0.01
31337 0.01
31338 1.01
31339 0.01
31340 0.01
31341 0.01
31342 0.01
31343 1.01
31344 0.01
31345 0.01
31346 0.01
31347 0.01
31348 0.01
31349 0.01
31350 0.01
31351 0.01
31352 0.01
31353 0.01
31354 0.01
31355 0.01
31356 0.01
31357 0.01
31358 0.01
31359 0.01
31360 0.01
31361 0.01
31362 0.01
31363 0.01
31364 0.01
31365 1.01
31366 0.01
31367 0.01
31368 0.01
31369 0.01
31370 0.01
31371 0.01
31372 1.01
31373 0.01
31374 0.01
31375 0.01
31376 1.01
31377 0.01
31378 0.01
31379 0.01
31380 0.01
31381 0.01
31382 0.01
31383 0.01
31384 0.01
31385 0.01
31386 0.01
31387 0.01
31388 0.01
31389 0.01
31390 0.01
31391 1.01
31392 0.01
31393 0.01
31394 0.01
31395 0.01
31396 0.01
31397 0.01
31398 0.01
31399 1.01
31400 0.01
31401 0.01
31402 0.01
31403 0.01
31404 0.01
31405 0.01
31406 1.01
31407 0.01
31408 0.01
31409 0.01
31410 1.01
31411 0.01
31412 0.01
31413 0.01
31414 0.01
31415 0.01
31416 0.01
31417 0.01
31418 0.01
31419 0.01
31420 0.01
31421 0.01
31422 0.01
31423 0.01
31424 1.01
31425 0.01
31426 0.01
31427 0.01
31428 0.01
31429 0.01
31430 0.01
31431 0.01
31432 0.01
31433 0.01
31434 0.01
31435 0.01
31436 0.01
31437 0.01
31438 0.01
31439 0.01
31440 0.01
31441 0.01
31442 0.01
31443 0.01
31444 0.01
31445 0.01
31446 0.01
31447 0.01
31448 0.01
31449 0.01
31450 0.01
31451 0.01
31452 0.01
31453 0.01
31454 0.01
31455 0.01
31456 0.01
31457 0.01
31458 1.01
31459 1.01
31460 0.01
31461 0.01
31462 0.01
31463 0.01
31464 0.01
31465 0.01
31466 0.01
31467 0.01
31468 0.01
31469 0.01
31470 0.01
31471 0.01
31472 1.01
31473 0.01
31474 0.01
31475 0.01
31476 1.01
31477 0.01
31478 1.01
31479 0.01
31480 0.01
31481 0.01
31482 0.01
31483 0.01
31484 0.01
31485 0.01
31486 0.01
31487 0.01
31488 0.01
31489 0.01
31490 1.01
31491 0.01
31492 0.01
31493 0.01
31494 0.01
31495 1.01
31496 0.01
31497 0.01
31498 0.01
31499 0.01
31500 0.01
31501 0.01
31502 0.01
31503 0.01
31504 0.01
31505 1.01
31506 0.01
31507 0.01
31508 0.01
31509 0.01
31510 0.01
31511 0.01
31512 0.01
31513 0.01
31514 0.01
31515 0.01
31516 0.01
31517 0.01
31518 0.01
31519 0.01
31520 0.01
31521 1.01
31522 0.01
31523 0.01
31524 0.01
31525 0.01
31526 0.01
31527 1.01
31528 0.01
31529 0.01
31530 1.01
31531 1.01
31532 0.01
31533 0.01
31534 0.01
31535 0.01
31536 0.01
31537 0.01
31538 0.01
31539 0.01
31540 0.01
31541 0.01
31542 0.01
31543 0.01
31544 0.01
31545 0.01
31546 0.01
31547 0.01
31548 0.01
31549 0.01
31550 0.01
31551 0.01
31552 0.01
31553 0.01
31554 0.01
31555 0.01
31556 0.01
31557 1.01
31558 0.01
31559 0.01
31560 0.01
31561 0.01
31562 0.01
31563 0.01
31564 0.01
31565 1.01
31566 0.01
31567 2.01
31568 0.01
31569 0.01
31570 0.01
31571 1.01
31572 0.01
31573 1.01
31574 0.01
31575 0.01
31576 0.01
31577 1.01
31578 0.01
31579 0.01
31580 0.01
31581 0.01
31582 0.01
31583 0.01
31584 0.01
31585 0.01
31586 0.01
31587 0.01
31588 0.01
31589 0.01
31590 0.01
31591 0.01
31592 0.01
31593 1.01
31594 0.01
31595 0.01
31596 0.01
31597 0.01
31598 0.01
31599 0.01
31600 0.01
31601 0.01
31602 0.01
31603 1.01
31604 0.01
31605 0.01
31606 0.01
31607 0.01
31608 0.01
31609 0.01
31610 1.01
31611 0.01
31612 0.01
31613 0.01
31614 0.01
31615 0.01
31616 0.01
31617 0.01
31618 1.01
31619 1.01
31620 0.01
31621 0.01
31622 0.01
31623 1.01
31624 0.01
31625 0.01
31626 0.01
31627 0.01
31628 1.01
31629 0.01
31630 0.01
31631 0.01
31632 0.01
31633 1.01
31634 0.01
31635 0.01
31636 0.01
31637 0.01
31638 0.01
31639 1.01
31640 0.01
31641 0.01
31642 0.01
31643 0.01
31644 0.01
31645 0.01
31646 0.01
31647 0.01
31648 0.01
31649 0.01
31650 0.01
31651 0.01
31652 0.01
31653 0.01
31654 0.01
31655 0.01
31656 0.01
31657 0.01
31658 0.01
31659 0.01
31660 0.01
31661 0.01
31662 1.01
31663 0.01
31664 0.01
31665 0.01
31666 0.01
31667 0.01
31668 0.01
31669 0.01
31670 0.01
31671 1.01
31672 0.01
31673 0.01
31674 0.01
31675 0.01
31676 0.01
31677 0.01
31678 0.01
31679 1.01
31680 0.01
31681 0.01
31682 0.01
31683 1.01
31684 1.01
31685 0.01
31686 1.01
31687 0.01
31688 0.01
31689 0.01
31690 0.01
31691 0.01
31692 0.01
31693 0.01
31694 0.01
31695 0.01
31696 0.01
31697 0.01
31698 0.01
31699 0.01
31700 0.01
31701 0.01
31702 0.01
31703 0.01
31704 0.01
31705 1.01
31706 0.01
31707 1.01
31708 0.01
31709 0.01
31710 0.01
31711 0.01
31712 0.01
31713 0.01
31714 0.01
31715 0.01
31716 0.01
31717 0.01
31718 0.01
31719 0.01
31720 0.01
31721 0.01
31722 0.01
31723 0.01
31724 0.01
31725 0.01
31726 0.01
31727 0.01
31728 0.01
31729 0.01
31730 0.01
31731 0.01
31732 0.01
31733 0.01
31734 1.01
31735 0.01
31736 0.01
31737 0.01
31738 0.01
31739 0.01
31740 0.01
31741 1.01
31742 0.01
31743 0.01
31744 0.01
31745 0.01
31746 0.01
31747 0.01
31748 0.01
31749 0.01
31750 0.01
31751 0.01
31752 0.01
31753 0.01
31754 1.01
31755 0.01
31756 0.01
31757 0.01
31758 0.01
31759 0.01
31760 0.01
31761 0.01
31762 0.01
31763 0.01
31764 2.01
31765 0.01
31766 0.01
31767 0.01
31768 0.01
31769 1.01
31770 0.01
31771 0.01
31772 0.01
31773 0.01
31774 0.01
31775 0.01
31776 0.01
31777 0.01
31778 0.01
31779 0.01
31780 0.01
31781 0.01
31782 0.01
31783 0.01
31784 1.01
31785 0.01
31786 0.01
31787 0.01
31788 0.01
31789 0.01
31790 0.01
31791 0.01
31792 0.01
31793 0.01
31794 0.01
31795 0.01
31796 0.01
31797 0.01
31798 0.01
31799 0.01
31800 0.01
31801 0.01
31802 0.01
31803 0.01
31804 0.01
31805 0.01
31806 1.01
31807 0.01
31808 0.01
31809 0.01
31810 0.01
31811 0.01
31812 0.01
31813 0.01
31814 1.01
31815 0.01
31816 1.01
31817 0.01
31818 0.01
31819 0.01
31820 1.01
31821 0.01
31822 0.01
31823 0.01
31824 0.01
31825 0.01
31826 0.01
31827 0.01
31828 0.01
31829 0.01
31830 0.01
31831 0.01
31832 0.01
31833 1.01
31834 0.01
31835 1.01
31836 0.01
31837 0.01
31838 0.01
31839 0.01
31840 0.01
31841 0.01
31842 0.01
31843 0.01
31844 0.01
31845 0.01
31846 0.01
31847 0.01
31848 0.01
31849 0.01
31850 1.01
31851 1.01
31852 0.01
31853 0.01
31854 0.01
31855 0.01
31856 0.01
31857 1.01
31858 0.01
31859 0.01
31860 0.01
31861 0.01
31862 0.01
31863 0.01
31864 0.01
31865 0.01
31866 0.01
31867 0.01
31868 0.01
31869 1.01
31870 0.01
31871 0.01
31872 0.01
31873 0.01
31874 0.01
31875 0.01
31876 0.01
31877 0.01
31878 0.01
31879 0.01
31880 0.01
31881 1.01
31882 0.01
31883 1.01
31884 0.01
31885 0.01
31886 0.01
31887 0.01
31888 0.01
31889 0.01
31890 1.01
31891 0.01
31892 0.01
31893 1.01
31894 0.01
31895 0.01
31896 0.01
31897 0.01
31898 0.01
31899 0.01
31900 0.01
31901 0.01
31902 0.01
31903 0.01
31904 1.01
31905 0.01
31906 0.01
31907 0.01
31908 0.01
31909 0.01
31910 0.01
31911 0.01
31912 0.01
31913 0.01
31914 0.01
31915 0.01
31916 0.01
31917 0.01
31918 0.01
31919 1.01
31920 0.01
31921 0.01
31922 1.01
31923 0.01
31924 1.01
31925 0.01
31926 0.01
31927 0.01
31928 0.01
31929 0.01
31930 0.01
31931 0.01
31932 0.01
31933 1.01
31934 0.01
31935 0.01
31936 0.01
31937 0.01
31938 0.01
31939 0.01
31940 0.01
31941 1.01
31942 0.01
31943 0.01
31944 0.01
31945 0.01
31946 0.01
31947 0.01
31948 0.01
31949 0.01
31950 0.01
31951 0.01
31952 0.01
31953 0.01
31954 0.01
31955 0.01
31956 0.01
31957 0.01
31958 0.01
31959 0.01
31960 0.01
31961 0.01
31962 0.01
31963 0.01
31964 0.01
31965 1.01
31966 1.01
31967 0.01
31968 0.01
31969 0.01
31970 0.01
31971 0.01
31972 1.01
31973 0.01
31974 0.01
31975 0.01
31976 0.01
31977 0.01
31978 0.01
31979 1.01
31980 0.01
31981 0.01
31982 0.01
31983 0.01
31984 0.01
31985 0.01
31986 0.01
31987 1.01
31988 0.01
31989 1.01
31990 1.01
31991 0.01
31992 0.01
31993 0.01
31994 0.01
31995 1.01
31996 0.01
31997 0.01
31998 0.01
31999 0.01
32000 0.01
32001 0.01
32002 0.01
32003 0.01
32004 1.01
32005 0.01
32006 0.01
32007 1.01
32008 1.01
32009 1.01
32010 0.01
32011 0.01
32012 0.01
32013 1.01
32014 0.01
32015 0.01
32016 0.01
32017 0.01
32018 0.01
32019 0.01
32020 0.01
32021 0.01
32022 0.01
32023 0.01
32024 0.01
32025 2.01
32026 0.01
32027 0.01
32028 0.01
32029 0.01
32030 0.01
32031 0.01
32032 0.01
32033 0.01
32034 0.01
32035 0.01
32036 0.01
32037 0.01
32038 1.01
32039 1.01
32040 0.01
32041 0.01
32042 0.01
32043 0.01
32044 0.01
32045 0.01
32046 0.01
32047 0.01
32048 0.01
32049 0.01
32050 0.01
32051 0.01
32052 0.01
32053 0.01
32054 0.01
32055 0.01
32056 0.01
32057 0.01
32058 0.01
32059 0.01
32060 0.01
32061 0.01
32062 0.01
32063 0.01
32064 0.01
32065 0.01
32066 1.01
32067 0.01
32068 0.01
32069 0.01
32070 0.01
32071 1.01
32072 0.01
32073 0.01
32074 1.01
32075 1.01
32076 0.01
32077 0.01
32078 0.01
32079 0.01
32080 1.01
32081 0.01
32082 0.01
32083 1.01
32084 1.01
32085 0.01
32086 0.01
32087 0.01
32088 0.01
32089 0.01
32090 0.01
32091 1.01
32092 0.01
32093 0.01
32094 0.01
32095 1.01
32096 0.01
32097 0.01
32098 1.01
32099 0.01
32100 0.01
32101 0.01
32102 0.01
32103 0.01
32104 0.01
32105 1.01
32106 0.01
32107 0.01
32108 1.01
32109 0.01
32110 0.01
32111 0.01
32112 0.01
32113 1.01
32114 1.01
32115 0.01
32116 0.01
32117 0.01
32118 0.01
32119 0.01
32120 1.01
32121 0.01
32122 0.01
32123 0.01
32124 0.01
32125 0.01
32126 0.01
32127 0.01
32128 0.01
32129 1.01
32130 0.01
32131 0.01
32132 0.01
32133 0.01
32134 0.01
32135 0.01
32136 0.01
32137 0.01
32138 0.01
32139 0.01
32140 1.01
32141 0.01
32142 1.01
32143 0.01
32144 0.01
32145 0.01
32146 0.01
32147 0.01
32148 0.01
32149 1.01
32150 0.01
32151 0.01
32152 1.01
32153 0.01
32154 0.01
32155 0.01
32156 1.01
32157 1.01
32158 0.01
32159 0.01
32160 0.01
32161 0.01
32162 1.01
32163 0.01
32164 0.01
32165 0.01
32166 0.01
32167 0.01
32168 0.01
32169 0.01
32170 0.01
32171 0.01
32172 0.01
32173 0.01
32174 0.01
32175 0.01
32176 0.01
32177 0.01
32178 0.01
32179 1.01
32180 0.01
32181 1.01
32182 0.01
32183 0.01
32184 0.01
32185 0.01
32186 0.01
32187 0.01
32188 0.01
32189 0.01
32190 0.01
32191 0.01
32192 0.01
32193 0.01
32194 0.01
32195 0.01
32196 1.01
32197 0.01
32198 1.01
32199 0.01
32200 1.01
32201 0.01
32202 0.01
32203 0.01
32204 0.01
32205 0.01
32206 0.01
32207 0.01
32208 0.01
32209 0.01
32210 0.01
32211 0.01
32212 0.01
32213 0.01
32214 0.01
32215 0.01
32216 0.01
32217 0.01
32218 0.01
32219 0.01
32220 0.01
32221 0.01
32222 0.01
32223 0.01
32224 0.01
32225 0.01
32226 0.01
32227 0.01
32228 0.01
32229 0.01
32230 0.01
32231 0.01
32232 0.01
32233 1.01
32234 0.01
32235 0.01
32236 0.01
32237 0.01
32238 1.01
32239 0.01
32240 0.01
32241 1.01
32242 0.01
32243 0.01
32244 0.01
32245 0.01
32246 0.01
32247 0.01
32248 0.01
32249 0.01
32250 0.01
32251 0.01
32252 0.01
32253 0.01
32254 0.01
32255 0.01
32256 0.01
32257 0.01
32258 0.01
32259 0.01
32260 0.01
32261 0.01
32262 0.01
32263 1.01
32264 0.01
32265 0.01
32266 0.01
32267 0.01
32268 0.01
32269 0.01
32270 0.01
32271 0.01
32272 1.01
32273 1.01
32274 0.01
32275 0.01
32276 0.01
32277 0.01
32278 0.01
32279 0.01
32280 0.01
32281 0.01
32282 0.01
32283 0.01
32284 0.01
32285 0.01
32286 1.01
32287 0.01
32288 0.01
32289 0.01
32290 1.01
32291 0.01
32292 0.01
32293 0.01
32294 0.01
32295 0.01
32296 0.01
32297 0.01
32298 0.01
32299 2.01
32300 0.01
32301 0.01
32302 0.01
32303 0.01
32304 0.01
32305 0.01
32306 0.01
32307 1.01
32308 0.01
32309 0.01
32310 0.01
32311 0.01
32312 0.01
32313 1.01
32314 0.01
32315 0.01
32316 0.01
32317 0.01
32318 0.01
32319 0.01
32320 1.01
32321 0.01
32322 0.01
32323 0.01
32324 1.01
32325 0.01
32326 0.01
32327 0.01
32328 0.01
32329 1.01
32330 0.01
32331 1.01
32332 0.01
32333 0.01
32334 0.01
32335 0.01
32336 0.01
32337 0.01
32338 0.01
32339 0.01
32340 0.01
32341 0.01
32342 0.01
32343 0.01
32344 0.01
32345 0.01
32346 0.01
32347 0.01
32348 0.01
32349 0.01
32350 0.01
32351 0.01
32352 0.01
32353 0.01
32354 0.01
32355 0.01
32356 0.01
32357 0.01
32358 0.01
32359 0.01
32360 0.01
32361 0.01
32362 1.01
32363 0.01
32364 0.01
32365 0.01
32366 0.01
32367 1.01
32368 1.01
32369 0.01
32370 0.01
32371 0.01
32372 0.01
32373 0.01
32374 0.01
32375 0.01
32376 0.01
32377 0.01
32378 0.01
32379 0.01
32380 0.01
32381 0.01
32382 0.01
32383 1.01
32384 0.01
32385 1.01
32386 0.01
32387 0.01
32388 0.01
32389 1.01
32390 1.01
32391 1.01
32392 0.01
32393 0.01
32394 0.01
32395 0.01
32396 0.01
32397 0.01
32398 0.01
32399 0.01
32400 0.01
32401 0.01
32402 0.01
32403 0.01
32404 0.01
32405 0.01
32406 0.01
32407 0.01
32408 0.01
32409 0.01
32410 0.01
32411 0.01
32412 0.01
32413 0.01
32414 0.01
32415 0.01
32416 0.01
32417 0.01
32418 0.01
32419 0.01
32420 0.01
32421 0.01
32422 0.01
32423 0.01
32424 0.01
32425 0.01
32426 0.01
32427 0.01
32428 0.01
32429 0.01
32430 0.01
32431 1.01
32432 0.01
32433 0.01
32434 1.01
32435 0.01
32436 0.01
32437 0.01
32438 0.01
32439 0.01
32440 0.01
32441 0.01
32442 0.01
32443 0.01
32444 0.01
32445 0.01
32446 0.01
32447 0.01
32448 0.01
32449 0.01
32450 0.01
32451 0.01
32452 0.01
32453 0.01
32454 0.01
32455 1.01
32456 0.01
32457 0.01
32458 0.01
32459 0.01
32460 0.01
32461 1.01
32462 1.01
32463 0.01
32464 0.01
32465 0.01
32466 0.01
32467 0.01
32468 1.01
32469 1.01
32470 0.01
32471 0.01
32472 0.01
32473 0.01
32474 0.01
32475 0.01
32476 0.01
32477 0.01
32478 0.01
32479 0.01
32480 1.01
32481 1.01
32482 0.01
32483 0.01
32484 0.01
32485 0.01
32486 0.01
32487 0.01
32488 0.01
32489 0.01
32490 0.01
32491 0.01
32492 0.01
32493 0.01
32494 0.01
32495 0.01
32496 0.01
32497 0.01
32498 0.01
32499 1.01
32500 0.01
32501 0.01
32502 0.01
32503 0.01
32504 0.01
32505 0.01
32506 0.01
32507 0.01
32508 0.01
32509 0.01
32510 0.01
32511 0.01
32512 0.01
32513 0.01
32514 0.01
32515 1.01
32516 0.01
32517 0.01
32518 0.01
32519 0.01
32520 0.01
32521 0.01
32522 0.01
32523 0.01
32524 0.01
32525 0.01
32526 1.01
32527 0.01
32528 0.01
32529 0.01
32530 0.01
32531 0.01
32532 1.01
32533 0.01
32534 1.01
32535 0.01
32536 0.01
32537 1.01
32538 0.01
32539 0.01
32540 0.01
32541 0.01
32542 0.01
32543 0.01
32544 0.01
32545 0.01
32546 0.01
32547 1.01
32548 0.01
32549 0.01
32550 0.01
32551 0.01
32552 0.01
32553 1.01
32554 0.01
32555 0.01
32556 1.01
32557 0.01
32558 0.01
32559 1.01
32560 0.01
32561 0.01
32562 0.01
32563 0.01
32564 0.01
32565 0.01
32566 0.01
32567 0.01
32568 0.01
32569 0.01
32570 0.01
32571 0.01
32572 0.01
32573 0.01
32574 0.01
32575 0.01
32576 0.01
32577 0.01
32578 0.01
32579 0.01
32580 0.01
32581 0.01
32582 0.01
32583 0.01
32584 0.01
32585 0.01
32586 0.01
32587 0.01
32588 0.01
32589 0.01
32590 1.01
32591 0.01
32592 0.01
32593 0.01
32594 0.01
32595 0.01
32596 0.01
32597 0.01
32598 0.01
32599 1.01
32600 0.01
32601 0.01
32602 0.01
32603 0.01
32604 0.01
32605 0.01
32606 0.01
32607 0.01
32608 0.01
32609 0.01
32610 0.01
32611 0.01
32612 0.01
32613 0.01
32614 0.01
32615 0.01
32616 0.01
32617 0.01
32618 0.01
32619 0.01
32620 0.01
32621 0.01
32622 0.01
32623 0.01
32624 0.01
32625 1.01
32626 0.01
32627 0.01
32628 0.01
32629 1.01
32630 0.01
32631 0.01
32632 1.01
32633 0.01
32634 1.01
32635 0.01
32636 0.01
32637 0.01
32638 0.01
32639 0.01
32640 0.01
32641 0.01
32642 0.01
32643 0.01
32644 0.01
32645 0.01
32646 1.01
32647 0.01
32648 0.01
32649 0.01
32650 0.01
32651 0.01
32652 1.01
32653 0.01
32654 0.01
32655 0.01
32656 0.01
32657 0.01
32658 0.01
32659 0.01
32660 2.01
32661 0.01
32662 0.01
32663 0.01
32664 0.01
32665 0.01
32666 0.01
32667 0.01
32668 0.01
32669 0.01
32670 0.01
32671 0.01
32672 0.01
32673 0.01
32674 1.01
32675 0.01
32676 0.01
32677 0.01
32678 1.01
32679 0.01
32680 0.01
32681 0.01
32682 2.01
32683 0.01
32684 0.01
32685 0.01
32686 0.01
32687 0.01
32688 1.01
32689 0.01
32690 0.01
32691 0.01
32692 0.01
32693 0.01
32694 0.01
32695 0.01
32696 0.01
32697 0.01
32698 0.01
32699 0.01
32700 0.01
32701 0.01
32702 0.01
32703 0.01
32704 2.01
32705 0.01
32706 1.01
32707 0.01
32708 0.01
32709 1.01
32710 0.01
32711 0.01
32712 0.01
32713 0.01
32714 0.01
32715 0.01
32716 0.01
32717 0.01
32718 0.01
32719 1.01
32720 0.01
32721 0.01
32722 0.01
32723 0.01
32724 0.01
32725 0.01
32726 0.01
32727 0.01
32728 0.01
32729 0.01
32730 0.01
32731 0.01
32732 0.01
32733 0.01
32734 0.01
32735 0.01
32736 0.01
32737 0.01
32738 0.01
32739 0.01
32740 0.01
32741 0.01
32742 0.01
32743 0.01
32744 0.01
32745 0.01
32746 0.01
32747 0.01
32748 0.01
32749 1.01
32750 1.01
32751 0.01
32752 0.01
32753 0.01
32754 0.01
32755 0.01
32756 1.01
32757 0.01
32758 0.01
32759 0.01
32760 0.01
32761 0.01
32762 0.01
32763 0.01
32764 0.01
32765 0.01
32766 1.01
32767 0.01
32768 0.01
32769 0.01
32770 0.01
32771 0.01
32772 0.01
32773 0.01
32774 0.01
32775 1.01
32776 0.01
32777 0.01
32778 0.01
32779 0.01
32780 0.01
32781 0.01
32782 0.01
32783 0.01
32784 0.01
32785 0.01
32786 0.01
32787 0.01
32788 0.01
32789 0.01
32790 0.01
32791 0.01
32792 0.01
32793 0.01
32794 0.01
32795 0.01
32796 0.01
32797 0.01
32798 0.01
32799 0.01
32800 0.01
32801 1.01
32802 0.01
32803 0.01
32804 0.01
32805 1.01
32806 0.01
32807 0.01
32808 0.01
32809 1.01
32810 0.01
32811 1.01
32812 0.01
32813 0.01
32814 0.01
32815 0.01
32816 0.01
32817 0.01
32818 0.01
32819 1.01
32820 0.01
32821 0.01
32822 0.01
32823 0.01
32824 0.01
32825 0.01
32826 0.01
32827 0.01
32828 0.01
32829 0.01
32830 0.01
32831 1.01
32832 0.01
32833 0.01
32834 0.01
32835 0.01
32836 0.01
32837 1.01
32838 0.01
32839 0.01
32840 0.01
32841 0.01
32842 0.01
32843 1.01
32844 0.01
32845 0.01
32846 0.01
32847 0.01
32848 0.01
32849 0.01
32850 0.01
32851 0.01
32852 0.01
32853 0.01
32854 0.01
32855 0.01
32856 0.01
32857 1.01
32858 0.01
32859 0.01
32860 0.01
32861 0.01
32862 0.01
32863 0.01
32864 0.01
32865 0.01
32866 0.01
32867 0.01
32868 0.01
32869 0.01
32870 0.01
32871 0.01
32872 0.01
32873 0.01
32874 0.01
32875 0.01
32876 0.01
32877 0.01
32878 0.01
32879 0.01
32880 0.01
32881 0.01
32882 0.01
32883 1.01
32884 0.01
32885 0.01
32886 0.01
32887 0.01
32888 0.01
32889 0.01
32890 0.01
32891 0.01
32892 0.01
32893 0.01
32894 0.01
32895 0.01
32896 1.01
32897 0.01
32898 0.01
32899 1.01
32900 0.01
32901 0.01
32902 0.01
32903 0.01
32904 0.01
32905 0.01
32906 0.01
32907 0.01
32908 0.01
32909 1.01
32910 0.01
32911 0.01
32912 0.01
32913 0.01
32914 2.01
32915 0.01
32916 0.01
32917 0.01
32918 0.01
32919 0.01
32920 1.01
32921 0.01
32922 0.01
32923 0.01
32924 0.01
32925 0.01
32926 0.01
32927 0.01
32928 0.01
32929 0.01
32930 0.01
32931 1.01
32932 0.01
32933 0.01
32934 0.01
32935 0.01
32936 0.01
32937 0.01
32938 1.01
32939 0.01
32940 0.01
32941 0.01
32942 0.01
32943 1.01
32944 0.01
32945 0.01
32946 0.01
32947 0.01
32948 0.01
32949 0.01
32950 0.01
32951 0.01
32952 0.01
32953 0.01
32954 0.01
32955 0.01
32956 0.01
32957 0.01
32958 0.01
32959 0.01
32960 0.01
32961 0.01
32962 0.01
32963 2.01
32964 0.01
32965 0.01
32966 0.01
32967 0.01
32968 0.01
32969 0.01
32970 0.01
32971 0.01
32972 0.01
32973 0.01
32974 0.01
32975 1.01
32976 0.01
32977 0.01
32978 0.01
32979 0.01
32980 0.01
32981 0.01
32982 0.01
32983 1.01
32984 0.01
32985 0.01
32986 0.01
32987 0.01
32988 0.01
32989 0.01
32990 0.01
32991 1.01
32992 0.01
32993 0.01
32994 0.01
32995 1.01
32996 0.01
32997 0.01
32998 0.01
32999 0.01
33000 0.01
33001 0.01
33002 0.01
33003 0.01
33004 0.01
33005 0.01
33006 0.01
33007 0.01
33008 0.01
33009 0.01
33010 0.01
33011 0.01
33012 0.01
33013 0.01
33014 0.01
33015 0.01
33016 0.01
33017 0.01
33018 0.01
33019 1.01
33020 0.01
33021 0.01
33022 0.01
33023 0.01
33024 0.01
33025 0.01
33026 0.01
33027 0.01
33028 1.01
33029 0.01
33030 0.01
33031 0.01
33032 0.01
33033 0.01
33034 1.01
33035 0.01
33036 0.01
33037 1.01
33038 0.01
33039 0.01
33040 0.01
33041 0.01
33042 1.01
33043 0.01
33044 0.01
33045 0.01
33046 0.01
33047 0.01
33048 0.01
33049 0.01
33050 0.01
33051 0.01
33052 0.01
33053 0.01
33054 0.01
33055 0.01
33056 0.01
33057 0.01
33058 0.01
33059 1.01
33060 0.01
33061 1.01
33062 0.01
33063 0.01
33064 0.01
33065 0.01
33066 0.01
33067 0.01
33068 0.01
33069 0.01
33070 0.01
33071 0.01
33072 0.01
33073 0.01
33074 0.01
33075 0.01
33076 0.01
33077 1.01
33078 0.01
33079 0.01
33080 1.01
33081 0.01
33082 0.01
33083 0.01
33084 0.01
33085 0.01
33086 0.01
33087 0.01
33088 0.01
33089 0.01
33090 1.01
33091 0.01
33092 0.01
33093 0.01
33094 0.01
33095 0.01
33096 0.01
33097 0.01
33098 0.01
33099 0.01
33100 1.01
33101 1.01
33102 0.01
33103 1.01
33104 0.01
33105 0.01
33106 0.01
33107 0.01
33108 0.01
33109 0.01
33110 0.01
33111 1.01
33112 0.01
33113 0.01
33114 0.01
33115 0.01
33116 0.01
33117 0.01
33118 0.01
33119 1.01
33120 1.01
33121 0.01
33122 0.01
33123 0.01
33124 0.01
33125 0.01
33126 0.01
33127 0.01
33128 0.01
33129 0.01
33130 0.01
33131 0.01
33132 0.01
33133 0.01
33134 0.01
33135 0.01
33136 0.01
33137 0.01
33138 0.01
33139 0.01
33140 0.01
33141 0.01
33142 0.01
33143 0.01
33144 0.01
33145 0.01
33146 0.01
33147 0.01
33148 1.01
33149 1.01
33150 0.01
33151 0.01
33152 0.01
33153 0.01
33154 0.01
33155 0.01
33156 0.01
33157 0.01
33158 0.01
33159 0.01
33160 0.01
33161 0.01
33162 0.01
33163 0.01
33164 1.01
33165 0.01
33166 0.01
33167 0.01
33168 0.01
33169 0.01
33170 0.01
33171 1.01
33172 0.01
33173 0.01
33174 0.01
33175 0.01
33176 0.01
33177 0.01
33178 0.01
33179 0.01
33180 0.01
33181 0.01
33182 0.01
33183 0.01
33184 0.01
33185 1.01
33186 0.01
33187 0.01
33188 0.01
33189 0.01
33190 0.01
33191 0.01
33192 0.01
33193 0.01
33194 0.01
33195 0.01
33196 0.01
33197 0.01
33198 0.01
33199 0.01
33200 0.01
33201 0.01
33202 1.01
33203 0.01
33204 0.01
33205 0.01
33206 0.01
33207 0.01
33208 0.01
33209 0.01
33210 0.01
33211 0.01
33212 0.01
33213 0.01
33214 0.01
33215 0.01
33216 0.01
33217 0.01
33218 0.01
33219 0.01
33220 0.01
33221 0.01
33222 0.01
33223 0.01
33224 0.01
33225 0.01
33226 1.01
33227 1.01
33228 0.01
33229 0.01
33230 1.01
33231 0.01
33232 0.01
33233 1.01
33234 0.01
33235 0.01
33236 0.01
33237 0.01
33238 0.01
33239 0.01
33240 0.01
33241 0.01
33242 0.01
33243 0.01
33244 0.01
33245 0.01
33246 0.01
33247 1.01
33248 0.01
33249 0.01
33250 0.01
33251 0.01
33252 0.01
33253 0.01
33254 0.01
33255 0.01
33256 0.01
33257 0.01
33258 0.01
33259 0.01
33260 1.01
33261 0.01
33262 0.01
33263 0.01
33264 0.01
33265 0.01
33266 0.01
33267 1.01
33268 0.01
33269 0.01
33270 0.01
33271 0.01
33272 0.01
33273 1.01
33274 0.01
33275 1.01
33276 0.01
33277 1.01
33278 0.01
33279 0.01
33280 0.01
33281 0.01
33282 0.01
33283 0.01
33284 1.01
33285 0.01
33286 0.01
33287 0.01
33288 0.01
33289 0.01
33290 0.01
33291 0.01
33292 0.01
33293 0.01
33294 0.01
33295 0.01
33296 0.01
33297 0.01
33298 0.01
33299 0.01
33300 0.01
33301 0.01
33302 0.01
33303 0.01
33304 0.01
33305 0.01
33306 1.01
33307 0.01
33308 1.01
33309 0.01
33310 0.01
33311 0.01
33312 2.01
33313 0.01
33314 0.01
33315 1.01
33316 0.01
33317 0.01
33318 0.01
33319 0.01
33320 0.01
33321 1.01
33322 0.01
33323 0.01
33324 0.01
33325 1.01
33326 0.01
33327 0.01
33328 0.01
33329 0.01
33330 0.01
33331 0.01
33332 0.01
33333 0.01
33334 0.01
33335 1.01
33336 0.01
33337 0.01
33338 0.01
33339 0.01
33340 0.01
33341 0.01
33342 0.01
33343 0.01
33344 0.01
33345 0.01
33346 0.01
33347 0.01
33348 0.01
33349 0.01
33350 0.01
33351 0.01
33352 0.01
33353 0.01
33354 0.01
33355 0.01
33356 0.01
33357 0.01
33358 0.01
33359 0.01
33360 0.01
33361 0.01
33362 0.01
33363 0.01
33364 1.01
33365 0.01
33366 0.01
33367 0.01
33368 0.01
33369 0.01
33370 0.01
33371 1.01
33372 2.01
33373 0.01
33374 0.01
33375 0.01
33376 0.01
33377 0.01
33378 1.01
33379 1.01
33380 0.01
33381 0.01
33382 0.01
33383 1.01
33384 0.01
33385 0.01
33386 0.01
33387 0.01
33388 0.01
33389 0.01
33390 0.01
33391 0.01
33392 0.01
33393 0.01
33394 1.01
33395 0.01
33396 0.01
33397 0.01
33398 0.01
33399 0.01
33400 0.01
33401 0.01
33402 0.01
33403 0.01
33404 0.01
33405 0.01
33406 0.01
33407 0.01
33408 0.01
33409 1.01
33410 0.01
33411 0.01
33412 0.01
33413 0.01
33414 0.01
33415 0.01
33416 0.01
33417 0.01
33418 0.01
33419 0.01
33420 0.01
33421 0.01
33422 0.01
33423 0.01
33424 0.01
33425 0.01
33426 0.01
33427 0.01
33428 0.01
33429 1.01
33430 2.01
33431 0.01
33432 0.01
33433 0.01
33434 1.01
33435 0.01
33436 0.01
33437 0.01
33438 0.01
33439 1.01
33440 0.01
33441 0.01
33442 0.01
33443 0.01
33444 0.01
33445 0.01
33446 0.01
33447 0.01
33448 0.01
33449 0.01
33450 0.01
33451 0.01
33452 0.01
33453 0.01
33454 0.01
33455 0.01
33456 0.01
33457 0.01
33458 0.01
33459 0.01
33460 0.01
33461 0.01
33462 0.01
33463 0.01
33464 1.01
33465 0.01
33466 0.01
33467 0.01
33468 0.01
33469 1.01
33470 0.01
33471 0.01
33472 0.01
33473 0.01
33474 0.01
33475 0.01
33476 0.01
33477 0.01
33478 0.01
33479 1.01
33480 0.01
33481 0.01
33482 0.01
33483 0.01
33484 1.01
33485 0.01
33486 0.01
33487 1.01
33488 1.01
33489 0.01
33490 0.01
33491 0.01
33492 0.01
33493 0.01
33494 0.01
33495 0.01
33496 0.01
33497 0.01
33498 0.01
33499 1.01
33500 0.01
33501 1.01
33502 0.01
33503 0.01
33504 0.01
33505 0.01
33506 0.01
33507 1.01
33508 0.01
33509 1.01
33510 0.01
33511 1.01
33512 0.01
33513 0.01
33514 2.01
33515 0.01
33516 0.01
33517 0.01
33518 0.01
33519 1.01
33520 0.01
33521 0.01
33522 0.01
33523 0.01
33524 0.01
33525 0.01
33526 0.01
33527 0.01
33528 1.01
33529 0.01
33530 0.01
33531 1.01
33532 0.01
33533 0.01
33534 0.01
33535 0.01
33536 0.01
33537 0.01
33538 0.01
33539 0.01
33540 0.01
33541 1.01
33542 0.01
33543 0.01
33544 1.01
33545 0.01
33546 0.01
33547 1.01
33548 0.01
33549 0.01
33550 0.01
33551 0.01
33552 0.01
33553 0.01
33554 0.01
33555 0.01
33556 1.01
33557 0.01
33558 0.01
33559 0.01
33560 0.01
33561 0.01
33562 0.01
33563 0.01
33564 0.01
33565 0.01
33566 0.01
33567 0.01
33568 0.01
33569 1.01
33570 0.01
33571 1.01
33572 0.01
33573 0.01
33574 0.01
33575 0.01
33576 0.01
33577 0.01
33578 1.01
33579 0.01
33580 0.01
33581 0.01
33582 0.01
33583 0.01
33584 0.01
33585 0.01
33586 0.01
33587 0.01
33588 0.01
33589 1.01
33590 1.01
33591 0.01
33592 0.01
33593 0.01
33594 0.01
33595 1.01
33596 1.01
33597 0.01
33598 0.01
33599 0.01
33600 0.01
33601 0.01
33602 0.01
33603 1.01
33604 0.01
33605 0.01
33606 0.01
33607 0.01
33608 0.01
33609 0.01
33610 0.01
33611 0.01
33612 0.01
33613 0.01
33614 0.01
33615 0.01
33616 0.01
33617 0.01
33618 0.01
33619 0.01
33620 0.01
33621 0.01
33622 0.01
33623 0.01
33624 0.01
33625 0.01
33626 0.01
33627 1.01
33628 0.01
33629 0.01
33630 0.01
33631 0.01
33632 0.01
33633 0.01
33634 0.01
33635 0.01
33636 0.01
33637 0.01
33638 0.01
33639 0.01
33640 0.01
33641 0.01
33642 0.01
33643 0.01
33644 0.01
33645 0.01
33646 1.01
33647 0.01
33648 0.01
33649 0.01
33650 0.01
33651 0.01
33652 1.01
33653 0.01
33654 0.01
33655 0.01
33656 0.01
33657 1.01
33658 0.01
33659 1.01
33660 0.01
33661 0.01
33662 0.01
33663 1.01
33664 0.01
33665 0.01
33666 0.01
33667 0.01
33668 0.01
33669 0.01
33670 0.01
33671 0.01
33672 0.01
33673 0.01
33674 0.01
33675 0.01
33676 0.01
33677 0.01
33678 0.01
33679 0.01
33680 0.01
33681 0.01
33682 0.01
33683 0.01
33684 0.01
33685 0.01
33686 0.01
33687 1.01
33688 0.01
33689 0.01
33690 0.01
33691 0.01
33692 0.01
33693 0.01
33694 0.01
33695 0.01
33696 0.01
33697 0.01
33698 0.01
33699 0.01
33700 0.01
33701 0.01
33702 0.01
33703 0.01
33704 0.01
33705 0.01
33706 0.01
33707 0.01
33708 0.01
33709 0.01
33710 0.01
33711 0.01
33712 0.01
33713 0.01
33714 2.01
33715 0.01
33716 0.01
33717 0.01
33718 0.01
33719 1.01
33720 0.01
33721 0.01
33722 0.01
33723 0.01
33724 0.01
33725 0.01
33726 0.01
33727 0.01
33728 0.01
33729 0.01
33730 0.01
33731 0.01
33732 0.01
33733 1.01
33734 0.01
33735 0.01
33736 0.01
33737 0.01
33738 0.01
33739 0.01
33740 0.01
33741 0.01
33742 0.01
33743 0.01
33744 0.01
33745 0.01
33746 0.01
33747 0.01
33748 0.01
33749 0.01
33750 0.01
33751 0.01
33752 0.01
33753 0.01
33754 0.01
33755 0.01
33756 0.01
33757 0.01
33758 0.01
33759 0.01
33760 0.01
33761 0.01
33762 0.01
33763 0.01
33764 0.01
33765 0.01
33766 0.01
33767 0.01
33768 0.01
33769 0.01
33770 0.01
33771 0.01
33772 0.01
33773 0.01
33774 0.01
33775 0.01
33776 0.01
33777 1.01
33778 0.01
33779 1.01
33780 0.01
33781 0.01
33782 0.01
33783 0.01
33784 0.01
33785 0.01
33786 0.01
33787 0.01
33788 1.01
33789 0.01
33790 1.01
33791 0.01
33792 0.01
33793 0.01
33794 1.01
33795 0.01
33796 0.01
33797 0.01
33798 0.01
33799 0.01
33800 0.01
33801 0.01
33802 0.01
33803 0.01
33804 0.01
33805 0.01
33806 0.01
33807 0.01
33808 0.01
33809 0.01
33810 0.01
33811 0.01
33812 0.01
33813 0.01
33814 0.01
33815 0.01
33816 0.01
33817 0.01
33818 0.01
33819 0.01
33820 1.01
33821 0.01
33822 1.01
33823 0.01
33824 1.01
33825 0.01
33826 0.01
33827 1.01
33828 0.01
33829 0.01
33830 0.01
33831 0.01
33832 0.01
33833 0.01
33834 0.01
33835 0.01
33836 0.01
33837 0.01
33838 0.01
33839 1.01
33840 0.01
33841 0.01
33842 0.01
33843 0.01
33844 0.01
33845 0.01
33846 0.01
33847 0.01
33848 0.01
33849 0.01
33850 0.01
33851 0.01
33852 0.01
33853 0.01
33854 0.01
33855 0.01
33856 1.01
33857 0.01
33858 0.01
33859 0.01
33860 0.01
33861 0.01
33862 0.01
33863 0.01
33864 2.01
33865 0.01
33866 0.01
33867 0.01
33868 1.01
33869 0.01
33870 1.01
33871 0.01
33872 0.01
33873 0.01
33874 0.01
33875 0.01
33876 0.01
33877 0.01
33878 0.01
33879 1.01
33880 0.01
33881 0.01
33882 0.01
33883 0.01
33884 0.01
33885 0.01
33886 0.01
33887 0.01
33888 0.01
33889 0.01
33890 0.01
33891 0.01
33892 0.01
33893 0.01
33894 0.01
33895 0.01
33896 0.01
33897 0.01
33898 0.01
33899 0.01
33900 0.01
33901 0.01
33902 0.01
33903 0.01
33904 0.01
33905 0.01
33906 0.01
33907 0.01
33908 0.01
33909 1.01
33910 1.01
33911 0.01
33912 0.01
33913 0.01
33914 1.01
33915 0.01
33916 0.01
33917 0.01
33918 0.01
33919 0.01
33920 0.01
33921 0.01
33922 1.01
33923 0.01
33924 0.01
33925 0.01
33926 0.01
33927 0.01
33928 0.01
33929 0.01
33930 0.01
33931 0.01
33932 0.01
33933 0.01
33934 0.01
33935 2.01
33936 0.01
33937 0.01
33938 0.01
33939 0.01
33940 0.01
33941 0.01
33942 0.01
33943 0.01
33944 0.01
33945 0.01
33946 0.01
33947 0.01
33948 0.01
33949 1.01
33950 0.01
33951 0.01
33952 0.01
33953 0.01
33954 0.01
33955 0.01
33956 0.01
33957 0.01
33958 0.01
33959 0.01
33960 0.01
33961 0.01
33962 0.01
33963 0.01
33964 1.01
33965 0.01
33966 0.01
33967 0.01
33968 0.01
33969 0.01
33970 0.01
33971 0.01
33972 1.01
33973 0.01
33974 0.01
33975 0.01
33976 0.01
33977 1.01
33978 0.01
33979 0.01
33980 0.01
33981 0.01
33982 0.01
33983 0.01
33984 0.01
33985 0.01
33986 0.01
33987 0.01
33988 0.01
33989 1.01
33990 0.01
33991 0.01
33992 1.01
33993 0.01
33994 0.01
33995 0.01
33996 0.01
33997 0.01
33998 0.01
33999 0.01
34000 0.01
34001 0.01
34002 1.01
34003 0.01
34004 0.01
34005 0.01
34006 0.01
34007 0.01
34008 0.01
34009 0.01
34010 0.01
34011 0.01
34012 0.01
34013 0.01
34014 0.01
34015 0.01
34016 0.01
34017 1.01
34018 0.01
34019 0.01
34020 1.01
34021 1.01
34022 0.01
34023 0.01
34024 0.01
34025 0.01
34026 1.01
34027 0.01
34028 0.01
34029 0.01
34030 0.01
34031 0.01
34032 0.01
34033 0.01
34034 0.01
34035 0.01
34036 0.01
34037 0.01
34038 0.01
34039 0.01
34040 0.01
34041 0.01
34042 1.01
34043 0.01
34044 0.01
34045 0.01
34046 0.01
34047 0.01
34048 0.01
34049 0.01
34050 0.01
34051 0.01
34052 0.01
34053 0.01
34054 0.01
34055 0.01
34056 0.01
34057 0.01
34058 0.01
34059 0.01
34060 1.01
34061 0.01
34062 0.01
34063 0.01
34064 0.01
34065 0.01
34066 0.01
34067 0.01
34068 0.01
34069 0.01
34070 0.01
34071 0.01
34072 0.01
34073 0.01
34074 0.01
34075 1.01
34076 0.01
34077 0.01
34078 0.01
34079 0.01
34080 0.01
34081 1.01
34082 0.01
34083 0.01
34084 1.01
34085 0.01
34086 0.01
34087 0.01
34088 0.01
34089 0.01
34090 0.01
34091 1.01
34092 0.01
34093 0.01
34094 0.01
34095 0.01
34096 0.01
34097 0.01
34098 0.01
34099 0.01
34100 0.01
34101 0.01
34102 0.01
34103 0.01
34104 0.01
34105 0.01
34106 0.01
34107 0.01
34108 0.01
34109 0.01
34110 0.01
34111 0.01
34112 0.01
34113 0.01
34114 1.01
34115 0.01
34116 0.01
34117 0.01
34118 1.01
34119 0.01
34120 0.01
34121 0.01
34122 0.01
34123 0.01
34124 1.01
34125 0.01
34126 0.01
34127 0.01
34128 0.01
34129 0.01
34130 0.01
34131 1.01
34132 0.01
34133 0.01
34134 0.01
34135 0.01
34136 0.01
34137 1.01
34138 0.01
34139 0.01
34140 0.01
34141 0.01
34142 0.01
34143 0.01
34144 0.01
34145 0.01
34146 0.01
34147 0.01
34148 0.01
34149 0.01
34150 0.01
34151 0.01
34152 0.01
34153 0.01
34154 0.01
34155 0.01
34156 0.01
34157 1.01
34158 0.01
34159 0.01
34160 1.01
34161 0.01
34162 0.01
34163 0.01
34164 1.01
34165 0.01
34166 0.01
34167 0.01
34168 0.01
34169 0.01
34170 0.01
34171 1.01
34172 1.01
34173 0.01
34174 0.01
34175 0.01
34176 0.01
34177 0.01
34178 0.01
34179 0.01
34180 0.01
34181 0.01
34182 0.01
34183 0.01
34184 0.01
34185 0.01
34186 0.01
34187 0.01
34188 0.01
34189 0.01
34190 1.01
34191 0.01
34192 0.01
34193 0.01
34194 0.01
34195 0.01
34196 0.01
34197 0.01
34198 0.01
34199 0.01
34200 1.01
34201 0.01
34202 0.01
34203 0.01
34204 0.01
34205 0.01
34206 0.01
34207 0.01
34208 0.01
34209 0.01
34210 0.01
34211 0.01
34212 0.01
34213 0.01
34214 0.01
34215 0.01
34216 0.01
34217 0.01
34218 0.01
34219 0.01
34220 0.01
34221 1.01
34222 1.01
34223 2.01
34224 1.01
34225 0.01
34226 0.01
34227 0.01
34228 0.01
34229 0.01
34230 0.01
34231 0.01
34232 0.01
34233 0.01
34234 0.01
34235 1.01
34236 0.01
34237 0.01
34238 1.01
34239 1.01
34240 0.01
34241 0.01
34242 0.01
34243 0.01
34244 0.01
34245 0.01
34246 0.01
34247 0.01
34248 0.01
34249 0.01
34250 0.01
34251 0.01
34252 2.01
34253 0.01
34254 0.01
34255 1.01
34256 0.01
34257 0.01
34258 0.01
34259 0.01
34260 0.01
34261 0.01
34262 0.01
34263 0.01
34264 0.01
34265 1.01
34266 0.01
34267 1.01
34268 0.01
34269 0.01
34270 0.01
34271 0.01
34272 0.01
34273 0.01
34274 0.01
34275 0.01
34276 2.01
34277 0.01
34278 1.01
34279 1.01
34280 0.01
34281 0.01
34282 0.01
34283 1.01
34284 0.01
34285 0.01
34286 1.01
34287 0.01
34288 0.01
34289 0.01
34290 0.01
34291 0.01
34292 0.01
34293 0.01
34294 1.01
34295 1.01
34296 0.01
34297 0.01
34298 0.01
34299 0.01
34300 0.01
34301 0.01
34302 0.01
34303 0.01
34304 0.01
34305 0.01
34306 0.01
34307 0.01
34308 0.01
34309 0.01
34310 0.01
34311 0.01
34312 0.01
34313 0.01
34314 0.01
34315 0.01
34316 0.01
34317 0.01
34318 0.01
34319 0.01
34320 0.01
34321 0.01
34322 0.01
34323 0.01
34324 0.01
34325 0.01
34326 1.01
34327 0.01
34328 0.01
34329 1.01
34330 0.01
34331 0.01
34332 0.01
34333 0.01
34334 0.01
34335 0.01
34336 0.01
34337 1.01
34338 1.01
34339 0.01
34340 0.01
34341 0.01
34342 0.01
34343 0.01
34344 0.01
34345 0.01
34346 0.01
34347 0.01
34348 0.01
34349 0.01
34350 0.01
34351 0.01
34352 0.01
34353 0.01
34354 0.01
34355 0.01
34356 0.01
34357 0.01
34358 0.01
34359 0.01
34360 1.01
34361 0.01
34362 0.01
34363 1.01
34364 1.01
34365 0.01
34366 0.01
34367 0.01
34368 0.01
34369 0.01
34370 0.01
34371 0.01
34372 0.01
34373 0.01
34374 0.01
34375 0.01
34376 0.01
34377 1.01
34378 0.01
34379 0.01
34380 0.01
34381 0.01
34382 0.01
34383 0.01
34384 0.01
34385 0.01
34386 0.01
34387 0.01
34388 0.01
34389 0.01
34390 0.01
34391 1.01
34392 1.01
34393 0.01
34394 0.01
34395 0.01
34396 1.01
34397 0.01
34398 0.01
34399 0.01
34400 0.01
34401 0.01
34402 0.01
34403 0.01
34404 0.01
34405 0.01
34406 0.01
34407 0.01
34408 0.01
34409 0.01
34410 1.01
34411 0.01
34412 0.01
34413 1.01
34414 0.01
34415 0.01
34416 0.01
34417 0.01
34418 0.01
34419 0.01
34420 0.01
34421 0.01
34422 0.01
34423 0.01
34424 0.01
34425 0.01
34426 0.01
34427 0.01
34428 0.01
34429 0.01
34430 0.01
34431 1.01
34432 0.01
34433 0.01
34434 0.01
34435 0.01
34436 0.01
34437 0.01
34438 0.01
34439 0.01
34440 0.01
34441 0.01
34442 1.01
34443 0.01
34444 1.01
34445 1.01
34446 1.01
34447 0.01
34448 0.01
34449 0.01
34450 1.01
34451 0.01
34452 0.01
34453 0.01
34454 0.01
34455 0.01
34456 0.01
34457 0.01
34458 0.01
34459 1.01
34460 0.01
34461 1.01
34462 0.01
34463 0.01
34464 0.01
34465 0.01
34466 0.01
34467 1.01
34468 1.01
34469 0.01
34470 0.01
34471 0.01
34472 0.01
34473 0.01
34474 0.01
34475 1.01
34476 0.01
34477 0.01
34478 0.01
34479 0.01
34480 1.01
34481 0.01
34482 0.01
34483 0.01
34484 0.01
34485 0.01
34486 0.01
34487 0.01
34488 1.01
34489 0.01
34490 0.01
34491 0.01
34492 0.01
34493 0.01
34494 1.01
34495 0.01
34496 0.01
34497 0.01
34498 0.01
34499 0.01
34500 0.01
34501 0.01
34502 0.01
34503 0.01
34504 0.01
34505 0.01
34506 0.01
34507 0.01
34508 0.01
34509 0.01
34510 0.01
34511 0.01
34512 0.01
34513 0.01
34514 0.01
34515 0.01
34516 0.01
34517 0.01
34518 0.01
34519 0.01
34520 0.01
34521 0.01
34522 0.01
34523 0.01
34524 0.01
34525 0.01
34526 1.01
34527 0.01
34528 0.01
34529 1.01
34530 0.01
34531 0.01
34532 0.01
34533 0.01
34534 0.01
34535 0.01
34536 0.01
34537 2.01
34538 0.01
34539 0.01
34540 0.01
34541 0.01
34542 0.01
34543 0.01
34544 0.01
34545 0.01
34546 1.01
34547 0.01
34548 0.01
34549 0.01
34550 0.01
34551 0.01
34552 1.01
34553 0.01
34554 0.01
34555 0.01
34556 0.01
34557 1.01
34558 0.01
34559 0.01
34560 0.01
34561 0.01
34562 0.01
34563 0.01
34564 1.01
34565 0.01
34566 0.01
34567 1.01
34568 0.01
34569 0.01
34570 0.01
34571 0.01
34572 0.01
34573 0.01
34574 0.01
34575 0.01
34576 1.01
34577 0.01
34578 0.01
34579 0.01
34580 0.01
34581 0.01
34582 0.01
34583 0.01
34584 0.01
34585 0.01
34586 0.01
34587 0.01
34588 0.01
34589 2.01
34590 0.01
34591 0.01
34592 0.01
34593 0.01
34594 0.01
34595 0.01
34596 0.01
34597 0.01
34598 0.01
34599 0.01
34600 0.01
34601 0.01
34602 1.01
34603 0.01
34604 0.01
34605 0.01
34606 0.01
34607 0.01
34608 1.01
34609 0.01
34610 0.01
34611 0.01
34612 0.01
34613 0.01
34614 0.01
34615 0.01
34616 0.01
34617 0.01
34618 0.01
34619 0.01
34620 0.01
34621 0.01
34622 1.01
34623 0.01
34624 0.01
34625 0.01
34626 0.01
34627 0.01
34628 0.01
34629 0.01
34630 0.01
34631 0.01
34632 0.01
34633 0.01
34634 0.01
34635 0.01
34636 0.01
34637 1.01
34638 0.01
34639 0.01
34640 1.01
34641 0.01
34642 0.01
34643 0.01
34644 0.01
34645 0.01
34646 0.01
34647 1.01
34648 0.01
34649 0.01
34650 0.01
34651 0.01
34652 0.01
34653 0.01
34654 0.01
34655 0.01
34656 0.01
34657 0.01
34658 0.01
34659 0.01
34660 0.01
34661 1.01
34662 0.01
34663 0.01
34664 0.01
34665 0.01
34666 2.01
34667 0.01
34668 0.01
34669 0.01
34670 0.01
34671 0.01
34672 0.01
34673 0.01
34674 0.01
34675 0.01
34676 0.01
34677 1.01
34678 0.01
34679 1.01
34680 0.01
34681 2.01
34682 0.01
34683 0.01
34684 0.01
34685 0.01
34686 0.01
34687 1.01
34688 0.01
34689 0.01
34690 0.01
34691 0.01
34692 0.01
34693 0.01
34694 1.01
34695 0.01
34696 0.01
34697 0.01
34698 0.01
34699 0.01
34700 0.01
34701 0.01
34702 0.01
34703 0.01
34704 0.01
34705 0.01
34706 0.01
34707 1.01
34708 1.01
34709 0.01
34710 1.01
34711 0.01
34712 0.01
34713 0.01
34714 0.01
34715 1.01
34716 0.01
34717 0.01
34718 0.01
34719 0.01
34720 0.01
34721 0.01
34722 2.01
34723 0.01
34724 0.01
34725 0.01
34726 0.01
34727 0.01
34728 0.01
34729 0.01
34730 1.01
34731 1.01
34732 0.01
34733 0.01
34734 0.01
34735 0.01
34736 1.01
34737 0.01
34738 1.01
34739 0.01
34740 0.01
34741 1.01
34742 1.01
34743 0.01
34744 0.01
34745 0.01
34746 2.01
34747 1.01
34748 0.01
34749 0.01
34750 0.01
34751 0.01
34752 0.01
34753 0.01
34754 0.01
34755 0.01
34756 0.01
34757 1.01
34758 0.01
34759 0.01
34760 0.01
34761 0.01
34762 0.01
34763 0.01
34764 0.01
34765 0.01
34766 0.01
34767 0.01
34768 0.01
34769 0.01
34770 0.01
34771 0.01
34772 0.01
34773 1.01
34774 0.01
34775 0.01
34776 0.01
34777 0.01
34778 1.01
34779 0.01
34780 0.01
34781 0.01
34782 0.01
34783 0.01
34784 0.01
34785 0.01
34786 1.01
34787 0.01
34788 0.01
34789 0.01
34790 0.01
34791 2.01
34792 0.01
34793 0.01
34794 0.01
34795 0.01
34796 0.01
34797 0.01
34798 0.01
34799 0.01
34800 0.01
34801 0.01
34802 0.01
34803 0.01
34804 0.01
34805 0.01
34806 0.01
34807 0.01
34808 0.01
34809 1.01
34810 0.01
34811 0.01
34812 0.01
34813 0.01
34814 0.01
34815 0.01
34816 0.01
34817 0.01
34818 0.01
34819 0.01
34820 0.01
34821 0.01
34822 0.01
34823 0.01
34824 0.01
34825 1.01
34826 0.01
34827 0.01
34828 0.01
34829 0.01
34830 1.01
34831 0.01
34832 0.01
34833 0.01
34834 0.01
34835 0.01
34836 0.01
34837 0.01
34838 0.01
34839 0.01
34840 0.01
34841 0.01
34842 0.01
34843 0.01
34844 0.01
34845 0.01
34846 0.01
34847 0.01
34848 0.01
34849 0.01
34850 0.01
34851 0.01
34852 0.01
34853 0.01
34854 0.01
34855 0.01
34856 0.01
34857 0.01
34858 0.01
34859 0.01
34860 1.01
34861 0.01
34862 0.01
34863 0.01
34864 0.01
34865 0.01
34866 0.01
34867 0.01
34868 1.01
34869 0.01
34870 0.01
34871 0.01
34872 0.01
34873 0.01
34874 0.01
34875 0.01
34876 0.01
34877 0.01
34878 0.01
34879 0.01
34880 0.01
34881 0.01
34882 0.01
34883 0.01
34884 0.01
34885 0.01
34886 0.01
34887 0.01
34888 0.01
34889 0.01
34890 0.01
34891 0.01
34892 0.01
34893 0.01
34894 1.01
34895 0.01
34896 1.01
34897 0.01
34898 1.01
34899 0.01
34900 0.01
34901 0.01
34902 0.01
34903 0.01
34904 0.01
34905 0.01
34906 0.01
34907 0.01
34908 0.01
34909 0.01
34910 0.01
34911 1.01
34912 0.01
34913 0.01
34914 0.01
34915 0.01
34916 0.01
34917 0.01
34918 1.01
34919 0.01
34920 0.01
34921 0.01
34922 0.01
34923 0.01
34924 0.01
34925 0.01
34926 0.01
34927 0.01
34928 0.01
34929 0.01
34930 1.01
34931 0.01
34932 0.01
34933 0.01
34934 0.01
34935 0.01
34936 0.01
34937 0.01
34938 0.01
34939 0.01
34940 0.01
34941 0.01
34942 0.01
34943 0.01
34944 0.01
34945 0.01
34946 1.01
34947 0.01
34948 0.01
34949 0.01
34950 0.01
34951 0.01
34952 0.01
34953 0.01
34954 0.01
34955 2.01
34956 0.01
34957 0.01
34958 0.01
34959 0.01
34960 0.01
34961 0.01
34962 0.01
34963 0.01
34964 0.01
34965 1.01
34966 0.01
34967 0.01
34968 0.01
34969 1.01
34970 0.01
34971 0.01
34972 0.01
34973 0.01
34974 0.01
34975 0.01
34976 1.01
34977 0.01
34978 0.01
34979 0.01
34980 0.01
34981 0.01
34982 0.01
34983 0.01
34984 0.01
34985 0.01
34986 0.01
34987 0.01
34988 0.01
34989 0.01
34990 0.01
34991 0.01
34992 0.01
34993 1.01
34994 0.01
34995 0.01
34996 0.01
34997 0.01
34998 0.01
34999 0.01
35000 0.01
35001 1.01
35002 0.01
35003 0.01
35004 0.01
35005 0.01
35006 0.01
35007 0.01
35008 0.01
35009 1.01
35010 0.01
35011 0.01
35012 0.01
35013 0.01
35014 0.01
35015 1.01
35016 0.01
35017 0.01
35018 0.01
35019 0.01
35020 0.01
35021 0.01
35022 1.01
35023 0.01
35024 0.01
35025 0.01
35026 1.01
35027 0.01
35028 0.01
35029 0.01
35030 1.01
35031 1.01
35032 1.01
35033 1.01
35034 0.01
35035 0.01
35036 0.01
35037 0.01
35038 0.01
35039 0.01
35040 0.01
35041 0.01
35042 0.01
35043 0.01
35044 0.01
35045 0.01
35046 0.01
35047 0.01
35048 0.01
35049 0.01
35050 0.01
35051 0.01
35052 0.01
35053 0.01
35054 0.01
35055 0.01
35056 0.01
35057 1.01
35058 0.01
35059 0.01
35060 0.01
35061 0.01
35062 0.01
35063 0.01
35064 0.01
35065 0.01
35066 0.01
35067 0.01
35068 0.01
35069 0.01
35070 0.01
35071 0.01
35072 1.01
35073 0.01
35074 0.01
35075 0.01
35076 0.01
35077 0.01
35078 0.01
35079 0.01
35080 0.01
35081 0.01
35082 0.01
35083 0.01
35084 0.01
35085 0.01
35086 0.01
35087 0.01
35088 0.01
35089 0.01
35090 0.01
35091 0.01
35092 0.01
35093 0.01
35094 0.01
35095 0.01
35096 0.01
35097 0.01
35098 0.01
35099 0.01
35100 1.01
35101 0.01
35102 0.01
35103 0.01
35104 0.01
35105 0.01
35106 0.01
35107 1.01
35108 0.01
35109 0.01
35110 0.01
35111 0.01
35112 0.01
35113 0.01
35114 0.01
35115 0.01
35116 0.01
35117 0.01
35118 0.01
35119 0.01
35120 0.01
35121 1.01
35122 0.01
35123 0.01
35124 0.01
35125 0.01
35126 0.01
35127 0.01
35128 0.01
35129 0.01
35130 0.01
35131 0.01
35132 1.01
35133 0.01
35134 0.01
35135 0.01
35136 0.01
35137 0.01
35138 0.01
35139 0.01
35140 0.01
35141 0.01
35142 0.01
35143 1.01
35144 0.01
35145 0.01
35146 0.01
35147 1.01
35148 0.01
35149 0.01
35150 0.01
35151 0.01
35152 0.01
35153 1.01
35154 0.01
35155 1.01
35156 0.01
35157 0.01
35158 0.01
35159 0.01
35160 1.01
35161 0.01
35162 0.01
35163 0.01
35164 0.01
35165 0.01
35166 1.01
35167 0.01
35168 0.01
35169 0.01
35170 0.01
35171 1.01
35172 0.01
35173 0.01
35174 0.01
35175 0.01
35176 0.01
35177 1.01
35178 0.01
35179 0.01
35180 0.01
35181 1.01
35182 0.01
35183 1.01
35184 0.01
35185 0.01
35186 0.01
35187 0.01
35188 1.01
35189 0.01
35190 0.01
35191 0.01
35192 0.01
35193 1.01
35194 0.01
35195 0.01
35196 0.01
35197 0.01
35198 0.01
35199 0.01
35200 0.01
35201 0.01
35202 0.01
35203 0.01
35204 0.01
35205 0.01
35206 1.01
35207 0.01
35208 1.01
35209 0.01
35210 0.01
35211 0.01
35212 0.01
35213 0.01
35214 0.01
35215 0.01
35216 1.01
35217 0.01
35218 0.01
35219 0.01
35220 0.01
35221 0.01
35222 0.01
35223 0.01
35224 0.01
35225 0.01
35226 0.01
35227 0.01
35228 0.01
35229 0.01
35230 0.01
35231 0.01
35232 0.01
35233 0.01
35234 0.01
35235 0.01
35236 0.01
35237 0.01
35238 0.01
35239 0.01
35240 0.01
35241 0.01
35242 0.01
35243 0.01
35244 0.01
35245 1.01
35246 0.01
35247 0.01
35248 0.01
35249 1.01
35250 0.01
35251 0.01
35252 1.01
35253 0.01
35254 0.01
35255 1.01
35256 0.01
35257 0.01
35258 0.01
35259 1.01
35260 0.01
35261 0.01
35262 0.01
35263 0.01
35264 0.01
35265 0.01
35266 0.01
35267 0.01
35268 0.01
35269 0.01
35270 0.01
35271 0.01
35272 0.01
35273 0.01
35274 0.01
35275 0.01
35276 0.01
35277 0.01
35278 0.01
35279 0.01
35280 0.01
35281 0.01
35282 0.01
35283 0.01
35284 0.01
35285 0.01
35286 0.01
35287 0.01
35288 0.01
35289 0.01
35290 0.01
35291 0.01
35292 0.01
35293 1.01
35294 0.01
35295 0.01
35296 0.01
35297 0.01
35298 0.01
35299 0.01
35300 0.01
35301 2.01
35302 0.01
35303 0.01
35304 0.01
35305 0.01
35306 0.01
35307 0.01
35308 0.01
35309 0.01
35310 0.01
35311 0.01
35312 1.01
35313 0.01
35314 0.01
35315 0.01
35316 0.01
35317 0.01
35318 0.01
35319 0.01
35320 0.01
35321 0.01
35322 0.01
35323 0.01
35324 0.01
35325 0.01
35326 0.01
35327 0.01
35328 0.01
35329 1.01
35330 0.01
35331 0.01
35332 0.01
35333 0.01
35334 1.01
35335 1.01
35336 0.01
35337 0.01
35338 1.01
35339 0.01
35340 0.01
35341 0.01
35342 0.01
35343 0.01
35344 1.01
35345 0.01
35346 0.01
35347 0.01
35348 1.01
35349 1.01
35350 0.01
35351 1.01
35352 0.01
35353 0.01
35354 0.01
35355 0.01
35356 0.01
35357 0.01
35358 0.01
35359 1.01
35360 0.01
35361 0.01
35362 0.01
35363 1.01
35364 0.01
35365 0.01
35366 0.01
35367 0.01
35368 0.01
35369 0.01
35370 0.01
35371 0.01
35372 0.01
35373 0.01
35374 0.01
35375 0.01
35376 0.01
35377 0.01
35378 0.01
35379 0.01
35380 0.01
35381 0.01
35382 0.01
35383 0.01
35384 1.01
35385 0.01
35386 0.01
35387 0.01
35388 0.01
35389 0.01
35390 0.01
35391 0.01
35392 0.01
35393 0.01
35394 0.01
35395 0.01
35396 0.01
35397 0.01
35398 0.01
35399 0.01
35400 0.01
35401 1.01
35402 0.01
35403 1.01
35404 0.01
35405 1.01
35406 1.01
35407 0.01
35408 0.01
35409 0.01
35410 0.01
35411 0.01
35412 0.01
35413 0.01
35414 0.01
35415 0.01
35416 0.01
35417 2.01
35418 0.01
35419 1.01
35420 1.01
35421 0.01
35422 0.01
35423 0.01
35424 0.01
35425 0.01
35426 0.01
35427 0.01
35428 0.01
35429 0.01
35430 0.01
35431 0.01
35432 0.01
35433 0.01
35434 0.01
35435 0.01
35436 0.01
35437 0.01
35438 0.01
35439 2.01
35440 0.01
35441 0.01
35442 1.01
35443 0.01
35444 0.01
35445 0.01
35446 0.01
35447 0.01
35448 0.01
35449 0.01
35450 0.01
35451 0.01
35452 0.01
35453 0.01
35454 0.01
35455 0.01
35456 0.01
35457 0.01
35458 0.01
35459 1.01
35460 1.01
35461 0.01
35462 0.01
35463 0.01
35464 0.01
35465 0.01
35466 0.01
35467 0.01
35468 0.01
35469 0.01
35470 0.01
35471 0.01
35472 0.01
35473 0.01
35474 0.01
35475 0.01
35476 1.01
35477 1.01
35478 0.01
35479 0.01
35480 0.01
35481 1.01
35482 0.01
35483 0.01
35484 0.01
35485 0.01
35486 0.01
35487 0.01
35488 0.01
35489 1.01
35490 0.01
35491 0.01
35492 0.01
35493 0.01
35494 0.01
35495 0.01
35496 0.01
35497 0.01
35498 0.01
35499 0.01
35500 0.01
35501 0.01
35502 0.01
35503 0.01
35504 0.01
35505 0.01
35506 1.01
35507 0.01
35508 1.01
35509 0.01
35510 0.01
35511 0.01
35512 0.01
35513 0.01
35514 0.01
35515 1.01
35516 0.01
35517 0.01
35518 0.01
35519 0.01
35520 0.01
35521 0.01
35522 1.01
35523 0.01
35524 0.01
35525 0.01
35526 0.01
35527 0.01
35528 0.01
35529 0.01
35530 0.01
35531 0.01
35532 0.01
35533 0.01
35534 0.01
35535 1.01
35536 0.01
35537 0.01
35538 0.01
35539 0.01
35540 0.01
35541 0.01
35542 0.01
35543 0.01
35544 0.01
35545 0.01
35546 2.01
35547 0.01
35548 0.01
35549 0.01
35550 0.01
35551 0.01
35552 0.01
35553 0.01
35554 0.01
35555 0.01
35556 0.01
35557 1.01
35558 1.01
35559 0.01
35560 0.01
35561 0.01
35562 0.01
35563 0.01
35564 1.01
35565 2.01
35566 0.01
35567 0.01
35568 0.01
35569 0.01
35570 0.01
35571 0.01
35572 0.01
35573 1.01
35574 0.01
35575 0.01
35576 0.01
35577 0.01
35578 0.01
35579 0.01
35580 0.01
35581 0.01
35582 0.01
35583 0.01
35584 0.01
35585 0.01
35586 0.01
35587 0.01
35588 0.01
35589 1.01
35590 0.01
35591 0.01
35592 0.01
35593 0.01
35594 1.01
35595 0.01
35596 0.01
35597 0.01
35598 0.01
35599 1.01
35600 0.01
35601 0.01
35602 0.01
35603 0.01
35604 1.01
35605 0.01
35606 0.01
35607 0.01
35608 0.01
35609 0.01
35610 0.01
35611 0.01
35612 0.01
35613 0.01
35614 0.01
35615 0.01
35616 0.01
35617 0.01
35618 1.01
35619 0.01
35620 0.01
35621 0.01
35622 0.01
35623 0.01
35624 0.01
35625 0.01
35626 0.01
35627 0.01
35628 0.01
35629 0.01
35630 0.01
35631 0.01
35632 0.01
35633 0.01
35634 0.01
35635 0.01
35636 0.01
35637 0.01
35638 0.01
35639 1.01
35640 0.01
35641 0.01
35642 0.01
35643 0.01
35644 0.01
35645 0.01
35646 0.01
35647 0.01
35648 0.01
35649 0.01
35650 0.01
35651 0.01
35652 0.01
35653 0.01
35654 0.01
35655 0.01
35656 0.01
35657 0.01
35658 0.01
35659 0.01
35660 0.01
35661 0.01
35662 0.01
35663 0.01
35664 0.01
35665 0.01
35666 0.01
35667 0.01
35668 0.01
35669 0.01
35670 0.01
35671 0.01
35672 0.01
35673 0.01
35674 0.01
35675 0.01
35676 0.01
35677 0.01
35678 1.01
35679 0.01
35680 0.01
35681 0.01
35682 0.01
35683 0.01
35684 1.01
35685 0.01
35686 0.01
35687 0.01
35688 0.01
35689 0.01
35690 1.01
35691 0.01
35692 0.01
35693 0.01
35694 0.01
35695 0.01
35696 1.01
35697 0.01
35698 0.01
35699 0.01
35700 0.01
35701 0.01
35702 0.01
35703 0.01
35704 0.01
35705 0.01
35706 0.01
35707 1.01
35708 0.01
35709 0.01
35710 0.01
35711 1.01
35712 0.01
35713 0.01
35714 0.01
35715 1.01
35716 0.01
35717 0.01
35718 1.01
35719 0.01
35720 0.01
35721 0.01
35722 0.01
35723 0.01
35724 1.01
35725 0.01
35726 0.01
35727 0.01
35728 0.01
35729 1.01
35730 0.01
35731 0.01
35732 0.01
35733 2.01
35734 0.01
35735 0.01
35736 0.01
35737 1.01
35738 0.01
35739 0.01
35740 0.01
35741 0.01
35742 0.01
35743 0.01
35744 0.01
35745 0.01
35746 0.01
35747 0.01
35748 0.01
35749 0.01
35750 1.01
35751 0.01
35752 0.01
35753 0.01
35754 0.01
35755 0.01
35756 0.01
35757 1.01
35758 0.01
35759 0.01
35760 0.01
35761 0.01
35762 0.01
35763 1.01
35764 0.01
35765 1.01
35766 0.01
35767 0.01
35768 1.01
35769 0.01
35770 0.01
35771 0.01
35772 0.01
35773 0.01
35774 0.01
35775 0.01
35776 0.01
35777 0.01
35778 0.01
35779 0.01
35780 0.01
35781 0.01
35782 0.01
35783 0.01
35784 0.01
35785 0.01
35786 0.01
35787 0.01
35788 0.01
35789 0.01
35790 0.01
35791 0.01
35792 0.01
35793 0.01
35794 0.01
35795 0.01
35796 0.01
35797 1.01
35798 0.01
35799 0.01
35800 0.01
35801 0.01
35802 0.01
35803 1.01
35804 0.01
35805 0.01
35806 0.01
35807 0.01
35808 0.01
35809 0.01
35810 0.01
35811 0.01
35812 1.01
35813 0.01
35814 0.01
35815 1.01
35816 0.01
35817 0.01
35818 0.01
35819 0.01
35820 1.01
35821 0.01
35822 0.01
35823 0.01
35824 0.01
35825 0.01
35826 0.01
35827 0.01
35828 0.01
35829 0.01
35830 0.01
35831 0.01
35832 0.01
35833 0.01
35834 0.01
35835 0.01
35836 0.01
35837 0.01
35838 0.01
35839 2.01
35840 0.01
35841 0.01
35842 0.01
35843 1.01
35844 0.01
35845 0.01
35846 1.01
35847 0.01
35848 0.01
35849 0.01
35850 0.01
35851 0.01
35852 0.01
35853 0.01
35854 0.01
35855 0.01
35856 0.01
35857 0.01
35858 0.01
35859 0.01
35860 0.01
35861 0.01
35862 0.01
35863 1.01
35864 0.01
35865 0.01
35866 0.01
35867 1.01
35868 0.01
35869 0.01
35870 0.01
35871 0.01
35872 0.01
35873 0.01
35874 1.01
35875 0.01
35876 1.01
35877 1.01
35878 0.01
35879 0.01
35880 0.01
35881 0.01
35882 0.01
35883 0.01
35884 0.01
35885 0.01
35886 0.01
35887 0.01
35888 0.01
35889 0.01
35890 0.01
35891 0.01
35892 0.01
35893 0.01
35894 0.01
35895 0.01
35896 0.01
35897 0.01
35898 0.01
35899 0.01
35900 0.01
35901 0.01
35902 0.01
35903 0.01
35904 1.01
35905 0.01
35906 0.01
35907 0.01
35908 0.01
35909 0.01
35910 0.01
35911 0.01
35912 0.01
35913 0.01
35914 0.01
35915 0.01
35916 0.01
35917 0.01
35918 0.01
35919 0.01
35920 0.01
35921 0.01
35922 0.01
35923 0.01
35924 1.01
35925 0.01
35926 0.01
35927 0.01
35928 1.01
35929 0.01
35930 0.01
35931 0.01
35932 0.01
35933 0.01
35934 0.01
35935 0.01
35936 0.01
35937 0.01
35938 0.01
35939 0.01
35940 0.01
35941 0.01
35942 0.01
35943 0.01
35944 0.01
35945 0.01
35946 0.01
35947 0.01
35948 1.01
35949 0.01
35950 0.01
35951 0.01
35952 0.01
35953 0.01
35954 0.01
35955 0.01
35956 0.01
35957 0.01
35958 0.01
35959 0.01
35960 0.01
35961 0.01
35962 0.01
35963 0.01
35964 0.01
35965 0.01
35966 0.01
35967 0.01
35968 0.01
35969 0.01
35970 1.01
35971 0.01
35972 0.01
35973 0.01
35974 0.01
35975 0.01
35976 0.01
35977 0.01
35978 0.01
35979 1.01
35980 0.01
35981 0.01
35982 0.01
35983 0.01
35984 0.01
35985 0.01
35986 0.01
35987 0.01
35988 0.01
35989 0.01
35990 0.01
35991 0.01
35992 0.01
35993 0.01
35994 0.01
35995 0.01
35996 0.01
35997 0.01
35998 0.01
35999 0.01
36000 0.01
36001 0.01
36002 0.01
36003 0.01
36004 0.01
36005 0.01
36006 0.01
36007 0.01
36008 0.01
36009 0.01
36010 0.01
36011 0.01
36012 0.01
36013 0.01
36014 0.01
36015 0.01
36016 0.01
36017 0.01
36018 1.01
36019 0.01
36020 0.01
36021 0.01
36022 0.01
36023 0.01
36024 0.01
36025 0.01
36026 0.01
36027 0.01
36028 0.01
36029 0.01
36030 0.01
36031 0.01
36032 0.01
36033 0.01
36034 0.01
36035 0.01
36036 0.01
36037 1.01
36038 0.01
36039 1.01
36040 0.01
36041 1.01
36042 0.01
36043 0.01
36044 0.01
36045 0.01
36046 0.01
36047 0.01
36048 0.01
36049 0.01
36050 0.01
36051 0.01
36052 0.01
36053 0.01
36054 0.01
36055 1.01
36056 0.01
36057 0.01
36058 0.01
36059 0.01
36060 0.01
36061 0.01
36062 0.01
36063 0.01
36064 0.01
36065 0.01
36066 1.01
36067 0.01
36068 0.01
36069 1.01
36070 0.01
36071 0.01
36072 0.01
36073 0.01
36074 0.01
36075 0.01
36076 0.01
36077 0.01
36078 0.01
36079 1.01
36080 0.01
36081 0.01
36082 0.01
36083 0.01
36084 0.01
36085 0.01
36086 0.01
36087 0.01
36088 1.01
36089 1.01
36090 0.01
36091 0.01
36092 0.01
36093 0.01
36094 0.01
36095 0.01
36096 0.01
36097 0.01
36098 0.01
36099 0.01
36100 0.01
36101 0.01
36102 0.01
36103 0.01
36104 0.01
36105 0.01
36106 0.01
36107 0.01
36108 0.01
36109 0.01
36110 0.01
36111 0.01
36112 0.01
36113 0.01
36114 0.01
36115 0.01
36116 0.01
36117 0.01
36118 0.01
36119 0.01
36120 0.01
36121 0.01
36122 0.01
36123 1.01
36124 0.01
36125 0.01
36126 0.01
36127 0.01
36128 0.01
36129 0.01
36130 0.01
36131 0.01
36132 0.01
36133 0.01
36134 0.01
36135 0.01
36136 0.01
36137 0.01
36138 0.01
36139 0.01
36140 0.01
36141 0.01
36142 0.01
36143 0.01
36144 0.01
36145 0.01
36146 0.01
36147 0.01
36148 0.01
36149 0.01
36150 0.01
36151 0.01
36152 1.01
36153 0.01
36154 0.01
36155 0.01
36156 0.01
36157 0.01
36158 0.01
36159 0.01
36160 0.01
36161 0.01
36162 0.01
36163 0.01
36164 1.01
36165 0.01
36166 0.01
36167 0.01
36168 0.01
36169 0.01
36170 0.01
36171 0.01
36172 0.01
36173 0.01
36174 0.01
36175 0.01
36176 0.01
36177 0.01
36178 0.01
36179 0.01
36180 0.01
36181 0.01
36182 0.01
36183 0.01
36184 0.01
36185 0.01
36186 0.01
36187 1.01
36188 0.01
36189 0.01
36190 0.01
36191 0.01
36192 0.01
36193 0.01
36194 0.01
36195 0.01
36196 0.01
36197 0.01
36198 0.01
36199 1.01
36200 0.01
36201 0.01
36202 0.01
36203 0.01
36204 0.01
36205 0.01
36206 0.01
36207 0.01
36208 0.01
36209 0.01
36210 0.01
36211 0.01
36212 0.01
36213 0.01
36214 0.01
36215 0.01
36216 0.01
36217 0.01
36218 0.01
36219 0.01
36220 0.01
36221 0.01
36222 0.01
36223 0.01
36224 0.01
36225 0.01
36226 1.01
36227 0.01
36228 0.01
36229 0.01
36230 0.01
36231 0.01
36232 0.01
36233 0.01
36234 0.01
36235 0.01
36236 1.01
36237 0.01
36238 0.01
36239 0.01
36240 0.01
36241 0.01
36242 1.01
36243 0.01
36244 0.01
36245 0.01
36246 0.01
36247 0.01
36248 0.01
36249 0.01
36250 0.01
36251 1.01
36252 0.01
36253 0.01
36254 0.01
36255 1.01
36256 0.01
36257 0.01
36258 0.01
36259 1.01
36260 0.01
36261 0.01
36262 0.01
36263 0.01
36264 0.01
36265 0.01
36266 0.01
36267 0.01
36268 0.01
36269 0.01
36270 0.01
36271 0.01
36272 0.01
36273 0.01
36274 0.01
36275 0.01
36276 0.01
36277 0.01
36278 1.01
36279 1.01
36280 0.01
36281 1.01
36282 0.01
36283 0.01
36284 0.01
36285 0.01
36286 0.01
36287 0.01
36288 0.01
36289 0.01
36290 0.01
36291 0.01
36292 1.01
36293 0.01
36294 0.01
36295 0.01
36296 0.01
36297 0.01
36298 0.01
36299 0.01
[truncated: 5,980,762 more chars]
